# Supplementary material for: Crystal structure and Hirshfeld surface analysis of 2,6-di­iodo-4-nitro­toluene and 2,4,6-tri­bromo­toluene
Source: Acta Crystallogr E Crystallogr Commun. 2020 Jul 31;76(Pt 8):1391–7. doi: 10.1107/S2056989020010270 (PMC7405584; doi:10.1107/S2056989020010270)
Supplement: Supplementary file 1 [file e-76-01391-sup1.cif]

##############################################################################
#                                                                            #
# This CIF contains the data in a paper accepted for publication in          #
# Acta Crystallographica Section E. It conforms to the requirements of       #
# Notes for Authors for Acta Crystallographica Section E, and has been       #
# peer reviewed under the auspices of the IUCr Commission on Journals.       #
#                                                                            #
# Full details of the Crystallographic Information File format               #
# are given in the paper "The Crystallographic Information File (CIF):       #
# a New Standard Archive File for Crystallography" by S. R. Hall, F. H.      #
# Allen and I. D. Brown [Acta Cryst. (1991), A47, 655-685].                  #
#                                                                            #
# The current version of the core CIF dictionary is obtainable from          #
# ftp://ftp.iucr.org/pub/cif_core.dic.                                       #
#                                                                            #
# Software is freely available for graphical display of the structure(s)     #
# in this CIF. For information consult the CIF software page                 #
# http://www.iucr.org/resources/cif/software.                                #
#                                                                            #
# This file may be used for bona fide research purposes within the           #
# scientific community so long as proper attribution is given to the journal # 
# article from which it was obtained.                                        #
#                                                                            #
##############################################################################
data_global
_audit_creation_method     'from SHELXL-97'
_journal_date_recd_electronic     2020-06-16
_journal_date_accepted     2020-07-23
_journal_name_full     'Acta Crystallographica, Section E'
_journal_year     2020
_journal_volume     76
_journal_issue      8
_journal_page_first     1391
_journal_page_last     1397
_journal_paper_category     GO
_journal_paper_doi     10.1107/S2056989020010270
_journal_coeditor_code     DJ2011
_publ_contact_author_name     'Medjroubi,  Mohamed larbi'
_publ_contact_author_address
;
Laboratoire de Cristallographie
D\'epartement de Physique
Universit\'e Mentouri-Constantine
25000 Constantine
Alg\'erie
;
_publ_contact_author_email     'medjroubi-m@umc.edu.dz'
_publ_contact_author_fax     ' 00 213 31 81 88 85'
_publ_contact_author_phone     '00 213 77 3 64  69 67'
_publ_section_title
;
Crystal structure and Hirshfeld surface analysis of 2,6-diiodo-4-nitrotoluene
and 2,4,6-tribromotoluene
;
loop_
    _publ_author_name
    _publ_author_footnote
    _publ_author_address
    'Medjroubi, Mohamed Larbi ' .
;
Laboratoire de Cristallographie
D\'epartement de Physique
Universit\'e Mentouri-Constantine
25000 Constantine
Algeria
;
    'Boudjada, Ali' .
;
Laboratoire de Cristallographie
D\'epartement de Physique
Universit\'e Mentouri-Constantine
25000 Constantine
Algeria
;
    'Hamdouni,  Noudjoud' .
;
Laboratoire de Cristallographie
D\'epartement de Physique
Universit\'e Mentouri-Constantine
25000 Constantine
Algeria
;
    'Brihi,  Ouarda' .
;
Laboratoire de Cristallographie
D\'epartement de Physique
Universit\'e Mentouri-Constantine
25000 Constantine
Algeria
;
    'Jeannin, Olivier' .
;
UMR 6226 CNRS--Universit\'e Rennes 1 `Sciences Chimiques de Rennes'
Equipe `Mati\`ere Condens\'ee et Syst\`emes Electroactifs'
B\^atiment 10C Campus de Beaulieu
263 Avenue du G\'en\'eral Leclerc
F-35042 Rennes
France
;
    'Meinnel, Jean' .
;
UMR 6226 CNRS--Universit\'e Rennes 1 `Sciences Chimiques de Rennes'
Equipe `Mati\`ere Condens\'ee et Syst\`emes Electroactifs'
B\^atiment 10C Campus de Beaulieu
263 Avenue du G\'en\'eral Leclerc
F-35042 Rennes
France
;
_publ_section_synopsis
;
The crystal structures of DIN and TBT were determined by X-ray diffraction at
150 K. In the crystal of DINT, molecules are linked <i>via</i> short N---O...I
contacts, forming chains along [100]. In TBT, molecules are linked by
C---H...Br hydrogen bonds, forming chains along [010].
;
data_DINT
_chemical_name_systematic
;
2,6-Diiodo-4-nitrotoluene
;
_chemical_name_common     ?
_chemical_formula_moiety     'C7 H5 I2 N O2'
_chemical_formula_sum     'C7 H5 I2 N O2'
_chemical_formula_iupac     'C7 H5 I2 N O2'
_chemical_formula_weight     388.92
_chemical_melting_point     ?
_chemical_compound_source     'see text'
_symmetry_cell_setting     monoclinic
_symmetry_space_group_name_H-M     'P 21/c'
_symmetry_space_group_name_Hall     '-P 2ybc'
loop_
    _symmetry_equiv_pos_as_xyz
    'x, y, z'
    '-x, y+1/2, -z+1/2'
    '-x, -y, -z'
    'x, -y-1/2, z-1/2'
_cell_length_a     4.3815(2)
_cell_length_b     15.3348(6)
_cell_length_c     14.5894(6)
_cell_angle_alpha     90.00
_cell_angle_beta     96.5880(10)
_cell_angle_gamma     90.00
_cell_volume     973.78(7)
_cell_formula_units_Z     4
_cell_measurement_reflns_used     3615
_cell_measurement_theta_min     2.81
_cell_measurement_theta_max     27.36
_cell_measurement_temperature     150(2)
_exptl_crystal_description     prism
_exptl_crystal_colour     colourless
_exptl_crystal_size_max     0.29
_exptl_crystal_size_mid     0.13
_exptl_crystal_size_min     0.06
_exptl_crystal_density_diffrn     2.653
_exptl_crystal_density_meas     ?
_exptl_crystal_density_method     'not measured'
_exptl_crystal_F_000     704
_exptl_absorpt_coefficient_mu     6.420
_exptl_absorpt_correction_type     multi-scan
_exptl_absorpt_process_details
;
(SADABS; Bruker, 2006)
;
_exptl_absorpt_correction_T_min     0.382
_exptl_absorpt_correction_T_max     0.680
_exptl_special_details     ?
_diffrn_ambient_temperature     150(2)
_diffrn_radiation_type     MoK\a
_diffrn_radiation_wavelength     0.71073
_diffrn_measurement_device_type     'Bruker APEXII'
_diffrn_measurement_method     'CCD rotation images, thin slices'
_diffrn_reflns_number     4104
_diffrn_reflns_av_R_equivalents     0.0218
_diffrn_reflns_av_sigmaI/netI     0.0407
_diffrn_reflns_theta_min     2.656
_diffrn_reflns_theta_max     27.542
_diffrn_reflns_theta_full     25.242
_diffrn_measured_fraction_theta_max     0.999
_diffrn_measured_fraction_theta_full     0.999
_diffrn_reflns_limit_h_min     -5
_diffrn_reflns_limit_h_max     5
_diffrn_reflns_limit_k_min     -19
_diffrn_reflns_limit_k_max     19
_diffrn_reflns_limit_l_min     0
_diffrn_reflns_limit_l_max     18
_diffrn_standards_number     0
_diffrn_standards_interval_count     0
_diffrn_standards_interval_time     0
_reflns_number_total     2244
_reflns_number_gt     1850
_reflns_threshold_expression     I>2\s(I)
_refine_ls_structure_factor_coef     Fsqd
_refine_ls_matrix_type     full
_refine_ls_R_factor_all     0.0325
_refine_ls_R_factor_gt     0.0236
_refine_ls_wR_factor_gt     0.0432
_refine_ls_wR_factor_ref     0.0457
_refine_ls_goodness_of_fit_ref     0.982
_refine_ls_restrained_S_all     0.982
_refine_ls_number_reflns     2244
_refine_ls_number_parameters     110
_refine_ls_number_restraints     0
_refine_ls_hydrogen_treatment     constr
_refine_ls_weighting_scheme     calc
_refine_ls_weighting_details
                      'w=1/[\s^2^(Fo^2^)+(0.0064P)^2^] where P=(Fo^2^+2Fc^2^)/3'
_atom_sites_solution_hydrogens     geom
_atom_sites_solution_primary     direct
_atom_sites_solution_secondary     difmap
_refine_ls_shift/su_max     0.001
_refine_ls_shift/su_mean     0.000
_refine_diff_density_max     0.648
_refine_diff_density_min     -0.550
_refine_ls_extinction_method     none
_refine_ls_extinction_coef     ?
loop_
    _atom_type_symbol
    _atom_type_description
    _atom_type_scat_dispersion_real
    _atom_type_scat_dispersion_imag
    _atom_type_scat_source
    C C 0.0033 0.0016 ' International Tables Vol C Tables 4.2.6.8 and 6.1.1.4'
    H H 0.0000 0.0000 ' International Tables Vol C Tables 4.2.6.8 and 6.1.1.4'
    I I -0.4742 1.8119 ' International Tables Vol C Tables 4.2.6.8 and 6.1.1.4'
    N N 0.0061 0.0033 ' International Tables Vol C Tables 4.2.6.8 and 6.1.1.4'
    O O 0.0106 0.0060 ' International Tables Vol C Tables 4.2.6.8 and 6.1.1.4'
_computing_data_collection
;
APEX2 (Bruker, 2006)
;
_computing_cell_refinement
;
SAINT (Bruker, 2006)
;
_computing_data_reduction
;
SAINT (Bruker, 2006)
;
_computing_structure_solution
;
SIR2004 (Burla <i>et al.</i>,  2005)
;
_computing_structure_refinement
;
SHELXL97 (Sheldrick, 2015)
;
_computing_molecular_graphics
;
ORTEP-3 for Windows (Farrugia, 2012) and Mercury (Macrae <i>et al.</i>,
2020)
;
_computing_publication_material
;
WinGX publication routines (Farrugia, 2012)
;
loop_
    _atom_site_type_symbol
    _atom_site_label
    _atom_site_fract_x
    _atom_site_fract_y
    _atom_site_fract_z
    _atom_site_U_iso_or_equiv
    _atom_site_adp_type
    _atom_site_calc_flag
    _atom_site_refinement_flags
    _atom_site_occupancy
    _atom_site_symmetry_multiplicity
    _atom_site_disorder_assembly
    _atom_site_disorder_group
    I I2 0.49927(5) 0.16308(2) 0.43507(2) 0.02865(8) Uani d . 1 1 . .
    I I1 0.61809(6) -0.09049(2) 0.11508(2) 0.03239(8) Uani d . 1 1 . .
    O O2 1.0610(7) 0.31383(17) 0.16120(19) 0.0439(7) Uani d . 1 1 . .
    O O1 1.2265(6) 0.21412(17) 0.07502(18) 0.0383(6) Uani d . 1 1 . .
    N N1 1.0741(6) 0.2380(2) 0.1357(2) 0.0270(7) Uani d . 1 1 . .
    C C4 0.9021(7) 0.1719(2) 0.1809(2) 0.0213(7) Uani d . 1 1 . .
    C C5 0.7967(7) 0.1926(2) 0.2637(2) 0.0226(7) Uani d . 1 1 . .
    C C7 0.4089(8) -0.0220(2) 0.3155(3) 0.0311(8) Uani d . 1 1 . .
    C C3 0.8521(7) 0.0917(2) 0.1389(2) 0.0248(8) Uani d . 1 1 . .
    C C6 0.6400(7) 0.1288(2) 0.3069(2) 0.0223(7) Uani d . 1 1 . .
    C C1 0.5769(7) 0.0462(2) 0.2676(2) 0.0238(8) Uani d . 1 1 . .
    C C2 0.6870(7) 0.0302(2) 0.1830(2) 0.0243(8) Uani d . 1 1 . .
    H H5 0.830322 0.248772 0.290300 0.027 Uiso calc R 1 1 U .
    H H3 0.927896 0.078917 0.081954 0.030 Uiso calc R 1 1 U .
    H H7A 0.556153 -0.056139 0.356537 0.047 Uiso calc R 1 1 U .
    H H7B 0.298926 -0.060732 0.269445 0.047 Uiso calc R 1 1 U .
    H H7C 0.261494 0.006076 0.351681 0.047 Uiso calc R 1 1 U .
loop_
    _atom_site_aniso_label
    _atom_site_aniso_U_11
    _atom_site_aniso_U_22
    _atom_site_aniso_U_33
    _atom_site_aniso_U_12
    _atom_site_aniso_U_13
    _atom_site_aniso_U_23
    I2 0.02982(13) 0.03671(15) 0.02075(13) 0.00201(11) 0.00862(10) -0.00039(10)
    I1 0.03450(14) 0.02883(14) 0.03341(16) -0.00032(11) 0.00206(11) -0.00721(11)
    O2 0.0607(19) 0.0330(15) 0.0414(18) -0.0150(14) 0.0212(15) -0.0067(13)
    O1 0.0426(16) 0.0438(16) 0.0318(16) 0.0010(13) 0.0189(13) 0.0059(13)
    N1 0.0268(15) 0.0334(17) 0.0210(16) -0.0023(14) 0.0039(13) 0.0026(14)
    C4 0.0170(16) 0.0263(18) 0.0206(18) 0.0018(14) 0.0014(13) 0.0045(14)
    C5 0.0216(17) 0.0259(18) 0.0200(18) 0.0007(14) 0.0009(14) 0.0011(15)
    C7 0.0290(19) 0.030(2) 0.035(2) -0.0010(17) 0.0083(16) 0.0031(17)
    C3 0.0226(17) 0.0310(19) 0.0204(19) 0.0045(15) 0.0010(14) -0.0018(15)
    C6 0.0185(16) 0.0330(19) 0.0148(18) 0.0066(15) -0.0007(14) 0.0009(15)
    C1 0.0200(16) 0.0279(19) 0.0229(19) 0.0055(15) -0.0003(14) 0.0034(15)
    C2 0.0224(17) 0.0233(18) 0.026(2) 0.0011(15) -0.0015(15) -0.0029(15)
loop_
    _geom_bond_atom_site_label_1
    _geom_bond_atom_site_label_2
    _geom_bond_site_symmetry_2
    _geom_bond_distance
    _geom_bond_publ_flag
    I2 C6 . 2.101(3) ?
    I1 C2 . 2.105(3) ?
    O2 N1 . 1.224(4) ?
    O1 N1 . 1.224(4) ?
    N1 C4 . 1.464(4) ?
    C4 C5 . 1.378(5) ?
    C4 C3 . 1.381(5) ?
    C5 C6 . 1.388(5) ?
    C5 H5 . 0.9500 ?
    C7 C1 . 1.497(5) ?
    C7 H7A . 0.9800 ?
    C7 H7B . 0.9800 ?
    C7 H7C . 0.9800 ?
    C3 C2 . 1.389(5) ?
    C3 H3 . 0.9500 ?
    C6 C1 . 1.404(5) ?
    C1 C2 . 1.398(5) ?
loop_
    _geom_angle_atom_site_label_1
    _geom_angle_atom_site_label_2
    _geom_angle_atom_site_label_3
    _geom_angle_site_symmetry_1
    _geom_angle_site_symmetry_3
    _geom_angle
    _geom_angle_publ_flag
    O2 N1 O1 . . 123.5(3) ?
    O2 N1 C4 . . 118.4(3) ?
    O1 N1 C4 . . 118.0(3) ?
    C5 C4 C3 . . 122.8(3) ?
    C5 C4 N1 . . 118.5(3) ?
    C3 C4 N1 . . 118.7(3) ?
    C4 C5 C6 . . 118.0(3) ?
    C4 C5 H5 . . 121.0 ?
    C6 C5 H5 . . 121.0 ?
    C1 C7 H7A . . 109.5 ?
    C1 C7 H7B . . 109.5 ?
    H7A C7 H7B . . 109.5 ?
    C1 C7 H7C . . 109.5 ?
    H7A C7 H7C . . 109.5 ?
    H7B C7 H7C . . 109.5 ?
    C4 C3 C2 . . 117.6(3) ?
    C4 C3 H3 . . 121.2 ?
    C2 C3 H3 . . 121.2 ?
    C5 C6 C1 . . 122.3(3) ?
    C5 C6 I2 . . 116.1(2) ?
    C1 C6 I2 . . 121.7(3) ?
    C2 C1 C6 . . 116.5(3) ?
    C2 C1 C7 . . 121.8(3) ?
    C6 C1 C7 . . 121.6(3) ?
    C3 C2 C1 . . 122.7(3) ?
    C3 C2 I1 . . 115.7(3) ?
    C1 C2 I1 . . 121.6(3) ?
loop_
    _geom_torsion_atom_site_label_1
    _geom_torsion_atom_site_label_2
    _geom_torsion_atom_site_label_3
    _geom_torsion_atom_site_label_4
    _geom_torsion_site_symmetry_1
    _geom_torsion_site_symmetry_2
    _geom_torsion_site_symmetry_3
    _geom_torsion_site_symmetry_4
    _geom_torsion
    _geom_torsion_publ_flag
    O2 N1 C4 C5 . . . . -15.8(4) ?
    O1 N1 C4 C5 . . . . 163.4(3) ?
    O2 N1 C4 C3 . . . . 164.2(3) ?
    O1 N1 C4 C3 . . . . -16.7(4) ?
    C3 C4 C5 C6 . . . . 1.5(5) ?
    N1 C4 C5 C6 . . . . -178.6(3) ?
    C5 C4 C3 C2 . . . . 0.3(5) ?
    N1 C4 C3 C2 . . . . -179.7(3) ?
    C4 C5 C6 C1 . . . . -2.4(5) ?
    C4 C5 C6 I2 . . . . 177.9(2) ?
    C5 C6 C1 C2 . . . . 1.5(5) ?
    I2 C6 C1 C2 . . . . -178.8(2) ?
    C5 C6 C1 C7 . . . . 179.7(3) ?
    I2 C6 C1 C7 . . . . -0.6(4) ?
    C4 C3 C2 C1 . . . . -1.2(5) ?
    C4 C3 C2 I1 . . . . 179.8(2) ?
    C6 C1 C2 C3 . . . . 0.3(5) ?
    C7 C1 C2 C3 . . . . -177.8(3) ?
    C6 C1 C2 I1 . . . . 179.2(2) ?
    C7 C1 C2 I1 . . . . 1.1(4) ?
_shelx_hkl_file
;
  -5  -8   4   -1.27 3.72318   1
  -5  -8   5  108.79  9.2673   1
  -5  -8   6    1.88 4.62586   1
  -5  -7   3    3.36 3.60664   1
  -5  -7   4  296.15 16.3228   1
  -5  -7   5   23.42 5.69197   1
  -5  -7   6    4.37 4.79209   1
  -5  -7   7   10.86 5.85815   1
  -5  -7   8   21.12 7.40728   1
  -5  -6   1  -4.955 4.74756   1
  -5  -6   2  343.91 15.3667   1
  -5  -6   3   24.45 10.7832   1
  -5  -6   4   59.03 8.33491   1
  -5  -6   5    4.36  4.7063   1
  -5  -6   6  350.64 20.5667   1
  -5  -6   7    3.14 5.10333   1
  -5  -6   8   97.48 12.8551   1
  -5  -5   1  68.275 7.56754   1
  -5  -5   2 171.165 17.9186   1
  -5  -5   3   9.045 4.29436   1
  -5  -5   4  215.74 14.7157   1
  -5  -5   5   49.80 8.61098   1
  -5  -5   6   39.56 8.35188   1
  -5  -5   7   14.88 6.15786   1
  -5  -5   8   10.00 6.89766   1
  -5  -5   9  212.00  18.527   1
  -5  -4   1    0.26 3.46381   1
  -5  -4   2   2.125 3.57782   1
  -5  -4   3   19.09 4.94633   1
  -5  -4   4   37.50 7.63108   1
  -5  -4   5   72.35 10.5245   1
  -5  -4   6    1.30 5.33432   1
  -5  -4   7  120.09 14.2012   1
  -5  -4   8  168.78 18.2023   1
  -5  -4   9    3.92 6.54332   1
  -5  -4  10  125.35 16.5826   1
  -5  -3   1 268.915 14.2588   1
  -5  -3   2  76.415 8.63583   1
  -5  -3   3   26.46 5.52442   1
  -5  -3   4   78.87 10.6758   1
  -5  -3   5   71.51 10.8258   1
  -5  -3   6    3.82  5.3846   1
  -5  -3   7  250.97 19.0485   1
  -5  -3   8  100.33 14.0985   1
  -5  -3   9  159.86 18.6274   1
  -5  -3  10   12.61 8.32607   1
  -5  -2   1  51.605 7.20235   1
  -5  -2   2   44.21 6.97277   1
  -5  -2   3  636.80 25.9936   1
  -5  -2   4   25.27 7.33396   1
  -5  -2   5   98.28 12.6176   1
  -5  -2   6   55.54  10.471   1
  -5  -2   7   11.89 6.79879   1
  -5  -2   8   15.45 8.01546   1
  -5  -2   9  118.07 16.1995   1
  -5  -2  10   -6.45 6.47972   1
  -5  -1   1 342.845 39.0357   1
  -5  -1   2   2.735 6.65402   1
  -5  -1   3  42.845 7.01339   1
  -5  -1   4 159.965 12.4411   1
  -5  -1   5  344.14 22.5039   1
  -5  -1   6  117.75 15.4176   1
  -5  -1   7   63.56 11.8092   1
  -5  -1   8   19.75 8.47787   1
  -5  -1   9    2.24 7.02872   1
  -5  -1  10  177.94 21.2008   1
  -5   0   1   0.835 9.39746   1
  -5   0   2   1.175 3.60514   1
  -5   0   3   1.975 5.79129   1
  -5   0   4   20.89 5.61748   1
  -5   0   5   -2.84  4.5802   1
  -5   0   6   12.62 7.18583   1
  -5   0   7   -3.10 5.29837   1
  -5   0   8  518.29 31.9778   1
  -5   0   9    6.18 7.24472   1
  -5   0  10  388.35 28.9915   1
  -5   1   0    0.34 3.63464   1
  -5   1   1  343.50 17.7934   1
  -5   1   2  -0.935 5.22842   1
  -5   1   3   59.36 8.62708   1
  -5   1   4 186.425 14.1673   1
  -5   1   5  359.27 24.0659   1
  -5   1   6  151.25 17.5662   1
  -5   1   7   56.97 11.7603   1
  -5   1   8    7.19 7.14851   1
  -5   1   9    2.20 7.42757   1
  -5   1  10  186.21 22.8499   1
  -5   2   0  155.57 15.7775   1
  -5   2   1  66.365    9.15   1
  -5   2   2   44.94 11.1949   1
  -5   2   3 648.295 49.2536   1
  -5   2   4   26.93 6.55786   1
  -5   2   5   87.94 14.0215   1
  -5   2   6   44.68 11.0745   1
  -5   2   7    9.75 7.81964   1
  -5   2   8   23.29 9.79639   1
  -5   2   9   81.91 15.0641   1
  -5   2  10   -2.52  6.8259   1
  -5   3   0   42.33 7.57098   1
  -5   3   1  285.24 16.4997   1
  -5   3   2   64.42 9.01062   1
  -5   3   3   34.71 11.8356   1
  -5   3   4  81.415 16.1522   1
  -5   3   5   42.83 7.89214   1
  -5   3   6   24.72  9.0687   1
  -5   3   7  258.29 22.1348   1
  -5   3   8  129.44 18.0062   1
  -5   3   9  137.56 19.5107   1
  -5   3  10    0.88 7.88918   1
  -5   4   0    3.96 4.35583   1
  -5   4   1   5.285 4.62449   1
  -5   4   2    5.22 4.52586   1
  -5   4   3  12.985 8.15553   1
  -5   4   4   31.65 8.33062   1
  -5   4   5   59.78 17.5193   1
  -5   4   6   -4.85 6.03261   1
  -5   4   7   92.02 15.4358   1
  -5   4   8  254.59 26.0267   1
  -5   4   9   18.07 8.36342   1
  -5   4  10   95.38 18.2084   1
  -5   5   0    5.59 16.3203   1
  -5   5   1  67.835  9.5194   1
  -5   5   2  152.25   14.06   1
  -5   5   3  21.205 6.22481   1
  -5   5   4  196.52 34.8577   1
  -5   5   5   52.89 8.87667   1
  -5   5   6  36.435 7.81864   1
  -5   5   7   28.10 10.3365   1
  -5   5   8    8.16 7.65238   1
  -5   5   9  232.85 25.5641   1
  -5   6   0  432.90 28.1669   1
  -5   6   1    1.03 4.73203   1
  -5   6   2 312.295 19.2071   1
  -5   6   3   32.96 16.8655   1
  -5   6   4   58.24 19.9475   1
  -5   6   5    5.38 7.19885   1
  -5   6   6  351.07 20.7194   1
  -5   6   7    2.14 6.94796   1
  -5   6   8  104.76 17.7842   1
  -5   7   0  11.315 5.64725   1
  -5   7   1    1.98 6.94386   1
  -5   7   2 145.155  31.303   1
  -5   7   3    4.59 7.24114   1
  -5   7   4  294.24 18.4886   1
  -5   7   5   18.88  10.936   1
  -5   7   6    4.24 5.18016   1
  -5   7   7  16.025 11.6488   1
  -5   7   8   38.15 12.6467   1
  -5   8   0   5.215 5.86249   1
  -5   8   1  15.545 6.25924   1
  -5   8   2   3.205 4.92063   1
  -5   8   3  -2.405 5.84794   1
  -5   8   4  -0.895   10.07   1
  -5   8   5  101.44 12.3365   1
  -5   8   6    5.65 7.79384   1
  -5   9   0   33.94 11.5758   1
  -5   9   1   17.46 9.37688   1
  -5   9   2   69.20 14.6644   1
  -5   9   3   18.05 8.86947   1
  -5   9   4   72.25 15.1954   1
  -4 -12   7   35.27  5.9323   1
  -4 -11   6   84.08 7.15929   1
  -4 -11   7    5.49 4.41473   1
  -4 -11   8   -4.14 4.44095   1
  -4 -11   9   41.11 8.82312   1
  -4 -11  10   93.05 13.7897   1
  -4 -10   6   71.29  7.8708   1
  -4 -10   7   14.59 5.20298   1
  -4 -10   8    0.74 4.73294   1
  -4 -10   9    5.78 6.25024   1
  -4 -10  10    3.99 6.67143   1
  -4 -10  11   32.63 10.4014   1
  -4  -9   1  148.81 11.4974   1
  -4  -9   2  311.08 17.7819   1
  -4  -9   5  20.225 4.43097   1
  -4  -9   6  123.95 10.0679   1
  -4  -9   7  385.28 20.4316   1
  -4  -9   8    8.39 5.59467   1
  -4  -9   9  378.25 23.4906   1
  -4  -9  10   38.96 9.95278   1
  -4  -9  11    8.41 7.61297   1
  -4  -8   1   26.57 6.58454   1
  -4  -8   2    2.72 3.74166   1
  -4  -8   4   3.575 2.43735   1
  -4  -8   5 683.945 34.9963   1
  -4  -8   6   31.63 6.23134   1
  -4  -8   7  354.28  19.768   1
  -4  -8   8   44.86 8.71093   1
  -4  -8   9  139.66 15.6221   1
  -4  -8  10   27.14 9.17327   1
  -4  -8  11  590.44 34.7011   1
  -4  -8  12   -2.84 6.27457   1
  -4  -7   1   50.78 8.25595   1
  -4  -7   2  554.02  21.118   1
  -4  -7   3 163.785 7.78762   1
  -4  -7   4  300.80 17.8833   1
  -4  -7   5    6.02 4.10375   1
  -4  -7   6    2.69 4.29949   1
  -4  -7   7  291.92 17.9648   1
  -4  -7   8   32.40 8.22735   1
  -4  -7   9  365.27 23.2456   1
  -4  -7  10   27.86 9.14763   1
  -4  -7  11    3.08 6.74674   1
  -4  -7  12   10.19  8.7063   1
  -4  -7  13  158.43 21.1244   1
  -4  -6   1-0.72181 4.57513   1
  -4  -6   2 160.495  7.9753   1
  -4  -6   3  76.815 6.10459   1
  -4  -6   4  340.57 28.5978   1
  -4  -6   5   15.06 5.02555   1
  -4  -6   6  349.67 19.6282   1
  -4  -6   7    2.27 4.44784   1
  -4  -6   8   11.67 6.25122   1
  -4  -6   9   18.03 7.45241   1
  -4  -6  10   90.91 13.9772   1
  -4  -6  11   -3.42 6.11329   1
  -4  -6  12   32.32 11.3997   1
  -4  -6  13   10.62 8.84651   1
  -4  -5   1 9.83058 2.67858   1
  -4  -5   2 446.205 27.4868   1
  -4  -5   3 295.855 12.6098   1
  -4  -5   4 494.355 18.4532   1
  -4  -5   5   70.22 8.89613   1
  -4  -5   6   52.44 8.60551   1
  -4  -5   7  178.36 14.3051   1
  -4  -5   8   26.90 7.65707   1
  -4  -5   9  466.00 27.3733   1
  -4  -5  10  113.77 15.7797   1
  -4  -5  11    0.41 6.56809   1
  -4  -5  12  149.49 19.3711   1
  -4  -5  13  176.23 22.3299   1
  -4  -5  14   56.95 14.4804   1
  -4  -4   1  6.1773 2.65077   1
  -4  -4   2 109.045 9.48476   1
  -4  -4   3  46.445 6.11828   1
  -4  -4   4  174.09  12.409   1
  -4  -4   5  717.86  31.386   1
  -4  -4   6   30.56  7.2767   1
  -4  -4   7  221.57 16.5691   1
  -4  -4   8  506.30 27.5962   1
  -4  -4   9  182.27 18.9261   1
  -4  -4  10  144.18 17.6876   1
  -4  -4  11  744.11 41.1051   1
  -4  -4  12   73.01 14.3958   1
  -4  -4  13   91.92 16.1734   1
  -4  -4  14  137.36 20.0881   1
  -4  -3   1 539.534 17.6279   1
  -4  -3   2  322.48 21.3914   1
  -4  -3   3   37.33 5.22843   1
  -4  -3   4   10.97 5.01394   1
  -4  -3   5   86.25 10.9195   1
  -4  -3   6  262.94 17.4048   1
  -4  -3   7  348.15 21.7518   1
  -4  -3   8   29.09 8.26048   1
  -4  -3   9  337.24  22.807   1
  -4  -3  10  227.16 19.4535   1
  -4  -3  11   43.39 11.1503   1
  -4  -3  12   47.07 11.7407   1
  -4  -3  13   56.93 13.3765   1
  -4  -3  14   34.01 12.2198   1
  -4  -2   1 451.472  24.404   1
  -4  -2   2  74.845 7.09595   1
  -4  -2   3 1042.05   41.87   1
  -4  -2   4  112.03 11.9051   1
  -4  -2   5  167.55 13.5213   1
  -4  -2   6  187.76 14.8851   1
  -4  -2   7  135.58 14.9094   1
  -4  -2   8    3.87  5.1727   1
  -4  -2   9   17.91 7.59514   1
  -4  -2  10   15.58 7.88808   1
  -4  -2  11   38.42 11.0871   1
  -4  -2  12   12.23 8.15011   1
  -4  -2  13  136.79 20.0947   1
  -4  -2  14   15.81 9.99925   1
  -4  -1   1 530.895 20.7035   1
  -4  -1   2    2.83 4.18906   1
  -4  -1   3   54.21 8.72414   1
  -4  -1   4  294.52 18.1725   1
  -4  -1   5  554.81 27.9155   1
  -4  -1   6  529.08  27.434   1
  -4  -1   7   10.15  5.7689   1
  -4  -1   8   57.64 10.8085   1
  -4  -1   9    6.89 6.17208   1
  -4  -1  10  547.43 32.8996   1
  -4  -1  11   45.89 11.3982   1
  -4  -1  12  364.56 27.9062   1
  -4  -1  13   -2.05 6.73421   1
  -4  -1  14    6.95 8.37357   1
  -4   0   1   -1.11    9.40   1
  -4   0   2 524.955 29.9047   1
  -4   0   3    0.22 4.41185   1
  -4   0   4  398.30 22.2734   1
  -4   0   5   -0.70 4.58755   1
  -4   0   6  567.81 29.4911   1
  -4   0   7   -1.90 4.77942   1
  -4   0   8 1166.81  52.507   1
  -4   0   9   -1.92 5.56305   1
  -4   0  10  397.95 26.9926   1
  -4   0  11    1.13 6.35771   1
  -4   0  12  182.63 21.6159   1
  -4   0  13    0.82 7.42246   1
  -4   0  14  400.61 31.2925   1
  -4   1   0   -2.89 4.31438   1
  -4   1   1  520.48 21.2292   1
  -4   1   2 2.47703 3.42292   1
  -4   1   3   48.24 8.92119   1
  -4   1   4  295.07 19.1327   1
  -4   1   5  540.36 28.5359   1
  -4   1   6  484.93 27.6591   1
  -4   1   7    5.82 6.18244   1
  -4   1   8   56.21 11.1583   1
  -4   1   9   -0.29 5.75559   1
  -4   1  10  605.93 34.6762   1
  -4   1  11   31.05 10.2013   1
  -4   1  12  423.13 29.8239   1
  -4   1  13    1.05 6.94992   1
  -4   1  14   10.26 8.93598   1
  -4   2   0  446.69 26.1586   1
  -4   2   1 407.799 15.6801   1
  -4   2   2 72.8144 6.60417   1
  -4   2   3 1024.41 34.9029   1
  -4   2   4  105.62 11.1426   1
  -4   2   5  155.67 16.2435   1
  -4   2   6  206.56 17.0896   1
  -4   2   7  156.06  17.196   1
  -4   2   8    3.89 6.46049   1
  -4   2   9   10.56 7.77431   1
  -4   2  10    1.37 6.77371   1
  -4   2  11   30.51  9.8833   1
  -4   2  12    6.78 7.82633   1
  -4   2  13  196.21 23.4512   1
  -4   2  14   18.77 10.3031   1
  -4   3   0 27.7028 4.81702   1
  -4   3   1 485.828 18.1416   1
  -4   3   2 294.805 12.8579   1
  -4   3   3  40.155  6.2229   1
  -4   3   4   14.67 4.39709   1
  -4   3   5 126.825 10.5382   1
  -4   3   6  260.33  19.606   1
  -4   3   7  348.60 23.7706   1
  -4   3   8   36.36 9.65823   1
  -4   3   9  314.17 23.9803   1
  -4   3  10  227.82 21.1267   1
  -4   3  11   33.63 10.6086   1
  -4   3  12   83.63 16.0161   1
  -4   3  13   77.83 15.8102   1
  -4   3  14   66.63 15.0697   1
  -4   4   0 10.2659 4.36492   1
  -4   4   1 10.6212 3.39488   1
  -4   4   2 105.457 18.3457   1
  -4   4   3 48.6477 5.91188   1
  -4   4   4 163.835 17.6916   1
  -4   4   5 696.605 60.5695   1
  -4   4   6   43.03 18.4398   1
  -4   4   7  264.61 20.7663   1
  -4   4   8  485.49 30.3489   1
  -4   4   9  174.78 20.9295   1
  -4   4  10  155.86 19.9035   1
  -4   4  11  731.48 42.6705   1
  -4   4  12   79.24 15.6062   1
  -4   4  13  111.08 18.8721   1
  -4   4  14  117.15 19.1703   1
  -4   5   0 3.53226 4.46425   1
  -4   5   1 18.6382 5.73202   1
  -4   5   2 421.514 16.8638   1
  -4   5   3 282.022 13.1496   1
  -4   5   4  474.02 21.0509   1
  -4   5   5   69.15  8.4083   1
  -4   5   6  54.055 7.77969   1
  -4   5   7 177.835 46.0549   1
  -4   5   8   52.42 11.4997   1
  -4   5   9  439.94 29.8255   1
  -4   5  10   87.07 15.5165   1
  -4   5  11   10.88 8.34166   1
  -4   5  12  147.33 21.8233   1
  -4   5  13  192.65 24.7258   1
  -4   5  14   87.01 17.4602   1
  -4   6   0 1429.60 44.1448   1
  -4   6   1 1.10976 3.18108   1
  -4   6   2 148.771 18.9428   1
  -4   6   3 89.0024 13.2519   1
  -4   6   4  328.82 14.7809   1
  -4   6   5  17.345 5.32464   1
  -4   6   6 365.575 18.4389   1
  -4   6   7   2.215 4.15471   1
  -4   6   8    4.54 7.00804   1
  -4   6   9   22.61 9.87271   1
  -4   6  10   76.95 15.1106   1
  -4   6  11    0.72 7.14531   1
  -4   6  12   34.56 11.8969   1
  -4   6  13   12.57  9.3982   1
  -4   7   0 8.70856 3.80856   1
  -4   7   1 44.8247 6.31384   1
  -4   7   2 503.689 24.6581   1
  -4   7   3 169.679 11.2793   1
  -4   7   4 294.185 15.2676   1
  -4   7   5   10.48 4.94963   1
  -4   7   6   11.50 5.30814   1
  -4   7   7 294.245 56.6538   1
  -4   7   8   19.62 12.5338   1
  -4   7   9  332.85 26.7058   1
  -4   7  10   20.04 9.64831   1
  -4   7  11    4.84 7.92007   1
  -4   7  12   22.02 10.7943   1
  -4   7  13  161.04 22.0286   1
  -4   8   0 30.4166 8.59994   1
  -4   8   1 46.3925 6.29842   1
  -4   8   2 3.28094 3.35499   1
  -4   8   3 0.32187 3.30503   1
  -4   8   4 6.82262 3.85661   1
  -4   8   5 652.863 32.4728   1
  -4   8   6  22.815 13.5035   1
  -4   8   7  365.73 24.0816   1
  -4   8   8  49.085 18.4506   1
  -4   8   9  149.54 20.6569   1
  -4   8  10   34.30 11.5012   1
  -4   8  11  549.98 37.7832   1
  -4   8  12   12.21 9.36895   1
  -4   9   0 2.40534 3.62105   1
  -4   9   1 149.699 25.1186   1
  -4   9   2 294.581 19.5406   1
  -4   9   3 109.923  15.436   1
  -4   9   4 24.1895 5.52269   1
  -4   9   5 21.5121 6.06819   1
  -4   9   6 142.786 15.8091   1
  -4   9   7  383.98 20.9903   1
  -4   9   8   18.99 6.73454   1
  -4   9   9  354.50 28.0039   1
  -4   9  10   36.32 12.3111   1
  -4   9  11   -2.92   7.275   1
  -4  10   0 472.101 23.1704   1
  -4  10   1 114.694 13.7558   1
  -4  10   2 52.2662 7.17802   1
  -4  10   3  256.47 16.3896   1
  -4  10   4 133.755 16.4625   1
  -4  10   5  46.722  10.822   1
  -4  10   6 68.6262 8.62036   1
  -4  10   7 14.7782  5.1554   1
  -4  10   8  -3.515  7.4542   1
  -4  10   9    3.92 7.77977   1
  -4  10  10    1.95 8.63541   1
  -4  10  11   13.15 9.92352   1
  -4  11   0 0.09071 3.77173   1
  -4  11   1 192.154 16.9172   1
  -4  11   2 123.012 10.7499   1
  -4  11   3 139.873 18.1575   1
  -4  11   4 157.572 16.8506   1
  -4  11   5 157.561 19.9753   1
  -4  11   6 78.9485 15.3242   1
  -4  11   7    4.13 7.96106   1
  -4  11   8-1.52431 10.4139   1
  -4  11   9   54.58 14.4963   1
  -4  11  10  112.73 19.3419   1
  -4  12   0 2.53584 4.04776   1
  -4  12   1 35.0714 14.6194   1
  -4  12   2 106.547 15.7927   1
  -4  12   3 3.77189 4.48302   1
  -4  12   4 107.925 12.6496   1
  -4  12   5 18.2072  5.5932   1
  -4  12   6 57.1483 13.5941   1
  -4  12   7 34.2415 7.05434   1
  -4  12   8 433.091 32.5757   1
  -4  13   0 4.61746 4.59958   1
  -4  13   1 120.893 11.2387   1
  -4  13   2  0.8508 4.33064   1
  -4  13   3 7.65218 6.54743   1
  -4  13   4 20.4757 5.88965   1
  -4  13   5 8.38488 5.34538   1
  -4  13   6 270.776 16.3579   1
  -4  14   0 -3.0929  7.3742   1
  -4  14   1 140.158 12.3852   1
  -4  14   2 3.51134 4.95705   1
  -4  14   3 269.935 36.2369   1
  -3 -15   7   13.42 6.75942   1
  -3 -15   8    4.64  6.3552   1
  -3 -14   6   27.18 6.61899   1
  -3 -14   7    1.09 5.90654   1
  -3 -14   8   12.85 7.20132   1
  -3 -14   9   -0.38 6.58328   1
  -3 -14  10    0.82 7.07172   1
  -3 -13   6  460.81 22.7487   1
  -3 -13   7   37.46 8.35187   1
  -3 -13   8   72.60 11.7151   1
  -3 -13   9    9.05 7.20261   1
  -3 -13  10  229.23 20.4911   1
  -3 -13  11   36.50 11.0113   1
  -3 -12   5  186.38 8.37611   1
  -3 -12   6  247.14 15.1923   1
  -3 -12   7   29.57  7.9056   1
  -3 -12   9   74.75  12.263   1
  -3 -12  10   31.41 10.1566   1
  -3 -12  11   39.35 10.4121   1
  -3 -12  12  129.63 18.0412   1
  -3 -11   5   2.295 2.36909   1
  -3 -11   6 168.585 12.4164   1
  -3 -11   7   26.12  7.2103   1
  -3 -11   8   -2.00 5.22635   1
  -3 -11   9    3.09 6.96036   1
  -3 -11  10  150.77 18.1597   1
  -3 -11  11   53.20 11.8912   1
  -3 -11  12  248.75   22.46   1
  -3 -11  13   20.15 10.6438   1
  -3 -10   1  411.70 17.1676   1
  -3 -10   5   12.10 2.82027   1
  -3 -10   6   4.405   2.985   1
  -3 -10   7    3.84 4.91828   1
  -3 -10   8   -4.71 4.38244   1
  -3 -10   9    0.74 6.06779   1
  -3 -10  10  163.54 18.6789   1
  -3 -10  11   54.27 12.2706   1
  -3 -10  12   34.01 10.8039   1
  -3 -10  13  128.56 18.9369   1
  -3 -10  14   53.51  13.611   1
  -3  -9   4  25.965 6.22901   1
  -3  -9   5   68.20 9.63476   1
  -3  -9   6  181.67  13.048   1
  -3  -9   7  961.65 40.3395   1
  -3  -9   8   41.85 9.26854   1
  -3  -9   9  360.44 23.9204   1
  -3  -9  10   96.82 14.3384   1
  -3  -9  11    0.40 6.04957   1
  -3  -9  12    3.98  7.3858   1
  -3  -9  13   95.05 16.2635   1
  -3  -9  14  230.34 25.1708   1
  -3  -8   3  380.82  15.187   1
  -3  -8   4   10.40 2.43317   1
  -3  -8   5 2057.69 61.4179   1
  -3  -8   6  70.505 6.28028   1
  -3  -8   7   82.07 7.30728   1
  -3  -8   8  138.04 15.1291   1
  -3  -8   9  639.00 34.0881   1
  -3  -8  10   18.64 7.78683   1
  -3  -8  11  655.53 36.3617   1
  -3  -8  12   15.16 8.91841   1
  -3  -8  13    6.01 7.35001   1
  -3  -8  14   10.26 8.42913   1
  -3  -8  15   16.93 10.2317   1
  -3  -7   3 714.175 61.3572   1
  -3  -7   4   30.74 3.53806   1
  -3  -7   5  19.865 5.39024   1
  -3  -7   6    2.45 2.66076   1
  -3  -7   7  785.10 36.4323   1
  -3  -7   8   25.05 7.36966   1
  -3  -7   9  440.86 26.7276   1
  -3  -7  10   -0.01 5.55566   1
  -3  -7  11    5.87 6.76477   1
  -3  -7  12  397.84 27.5837   1
  -3  -7  13  227.14 20.8561   1
  -3  -7  14  272.84 24.0145   1
  -3  -7  15   81.17 15.2496   1
  -3  -6   1   71.14 4.94456   1
  -3  -6   2   11.27 4.55725   1
  -3  -6   3  29.755  3.4018   1
  -3  -6   4  503.23 21.6796   1
  -3  -6   5   58.88 5.44641   1
  -3  -6   6 120.494 14.8619   1
  -3  -6   7 -2.1654 3.56044   1
  -3  -6   8   33.39 8.08937   1
  -3  -6   9   21.39 7.52012   1
  -3  -6  10  288.76 21.4246   1
  -3  -6  11   -2.46 5.63535   1
  -3  -6  12   86.41  14.295   1
  -3  -6  13   29.66 9.69363   1
  -3  -6  14  227.12 24.4267   1
  -3  -6  15   -6.80 5.65712   1
  -3  -6  16  588.70 39.8587   1
  -3  -5   1 210.435 8.13294   1
  -3  -5   2  625.18 19.5415   1
  -3  -5   3 626.095 19.8525   1
  -3  -5   4 561.743 16.7091   1
  -3  -5   5 3.60461 1.88236   1
  -3  -5   6 156.292 7.36706   1
  -3  -5   7 1147.15 34.7643   1
  -3  -5   8   2.675  3.0505   1
  -3  -5   9  198.82 16.7096   1
  -3  -5  10  148.43  17.138   1
  -3  -5  11  158.85 18.8391   1
  -3  -5  12  557.33 33.2881   1
  -3  -5  13  125.71 17.8585   1
  -3  -5  14  149.47 19.6844   1
  -3  -5  15   -5.13  5.9522   1
  -3  -5  16   16.93 10.0731   1
  -3  -4   1  200.93 8.15166   1
  -3  -4   2 845.745 41.6275   1
  -3  -4   3 759.998 21.5062   1
  -3  -4   4 104.963 10.1287   1
  -3  -4   5 1649.44 48.6295   1
  -3  -4   6 576.533 21.1096   1
  -3  -4   7 326.529 20.4679   1
  -3  -4   8  712.32 30.1423   1
  -3  -4   9  634.77 24.7138   1
  -3  -4  10   10.64 6.32944   1
  -3  -4  11  893.50 45.0488   1
  -3  -4  12   96.73 15.2124   1
  -3  -4  13   52.62 12.1741   1
  -3  -4  14   83.73 15.7044   1
  -3  -4  15   62.69 14.0636   1
  -3  -4  16    7.16 8.69926   1
  -3  -3   1  530.56 15.4946   1
  -3  -3   2  773.93 21.8097   1
  -3  -3   3 93.6314 5.10062   1
  -3  -3   4 496.175 15.5155   1
  -3  -3   5 134.787 6.60763   1
  -3  -3   6  855.12   26.83   1
  -3  -3   7 1080.14 34.7255   1
  -3  -3   8 48.3061 6.28829   1
  -3  -3   9  239.08 13.1326   1
  -3  -3  10  623.55 68.9024   1
  -3  -3  11   82.75  13.484   1
  -3  -3  12   -0.85 5.53703   1
  -3  -3  13  143.52 18.7553   1
  -3  -3  14  193.01 22.5161   1
  -3  -3  15  487.20 33.7112   1
  -3  -3  16   -3.67  6.7276   1
  -3  -2   1 1630.26 42.9994   1
  -3  -2   2 2.39661 4.06167   1
  -3  -2   3 1094.07 30.3546   1
  -3  -2   4 28.9405 3.27838   1
  -3  -2   5 3.84395 2.20865   1
  -3  -2   6 2.43966 3.61707   1
  -3  -2   7 2.59112 3.07126   1
  -3  -2   8  151.05 9.65854   1
  -3  -2   9  159.25 13.2938   1
  -3  -2  10  88.295 9.42248   1
  -3  -2  11  308.51 22.8283   1
  -3  -2  12   18.16 8.58039   1
  -3  -2  13 1089.13 52.0545   1
  -3  -2  14   90.76 15.9225   1
  -3  -2  15   84.72 15.9662   1
  -3  -2  16  179.90 22.6168   1
  -3  -2  17  179.22 23.3178   1
  -3  -1   1 111.754 5.80777   1
  -3  -1   2 84.7986 5.30015   1
  -3  -1   3 338.967 15.3847   1
  -3  -1   4 1604.19 46.8656   1
  -3  -1   5  146.04 8.18496   1
  -3  -1   6 787.394 24.0567   1
  -3  -1   7 24.9547 7.94234   1
  -3  -1   8 222.765 19.2673   1
  -3  -1   9   31.47 5.79214   1
  -3  -1  10  629.36  25.311   1
  -3  -1  11 207.395 14.5624   1
  -3  -1  12  389.64 26.8417   1
  -3  -1  13    1.31 6.51924   1
  -3  -1  14    3.73 6.97874   1
  -3  -1  15  231.59  25.189   1
  -3  -1  16   17.05 9.84305   1
  -3  -1  17  249.45 27.2791   1
  -3   0   1   -2.66    2.86   1
  -3   0   2 2362.22 66.0323   1
  -3   0   3 2.36273  1.8658   1
  -3   0   4 727.945 21.9522   1
  -3   0   5 2.57606 2.07984   1
  -3   0   6 1708.67 47.5429   1
  -3   0   7 0.51439 2.60274   1
  -3   0   8 2669.29   74.07   1
  -3   0   9   3.465 3.53939   1
  -3   0  10  307.85 20.1963   1
  -3   0  11    0.91 4.17674   1
  -3   0  12  552.17 24.8174   1
  -3   0  13    3.93 6.49745   1
  -3   0  14  367.09 27.6237   1
  -3   0  15   -0.03 6.62429   1
  -3   0  16   44.94 12.8026   1
  -3   0  17    3.05 7.76261   1
  -3   1   0 178.701   7.293   1
  -3   1   1 105.849  6.1628   1
  -3   1   2 96.3768  6.1037   1
  -3   1   3 318.156 16.3839   1
  -3   1   4 1601.01 43.9989   1
  -3   1   5 148.129 7.53416   1
  -3   1   6 778.127 24.2223   1
  -3   1   7 34.6635 6.25808   1
  -3   1   8 200.624 11.6215   1
  -3   1   9  34.205 5.95307   1
  -3   1  10 611.475 60.0042   1
  -3   1  11 245.675 26.7085   1
  -3   1  12  382.63 19.7313   1
  -3   1  13   0.705 4.70408   1
  -3   1  14    0.54 6.97825   1
  -3   1  15  235.10 26.0441   1
  -3   1  16    9.08 8.68645   1
  -3   1  17  218.46 26.0527   1
  -3   2   0 684.309 20.0598   1
  -3   2   1 1565.68 42.1642   1
  -3   2   2 3.90852 2.85379   1
  -3   2   3 1081.85   31.10   1
  -3   2   4 33.6463 4.13459   1
  -3   2   5 2.08861  3.1813   1
  -3   2   6 8.91888 2.79338   1
  -3   2   7 5.34938 2.85165   1
  -3   2   8 146.825 11.3944   1
  -3   2   9  164.49 24.1819   1
  -3   2  10   83.64 9.39964   1
  -3   2  11  290.91 16.4431   1
  -3   2  12   13.31 6.33917   1
  -3   2  13 958.355 65.0955   1
  -3   2  14  101.16 15.9221   1
  -3   2  15   78.80  15.466   1
  -3   2  16  179.47 23.1344   1
  -3   2  17  176.95 22.9665   1
  -3   3   0 367.414 12.3279   1
  -3   3   1 496.007 15.5785   1
  -3   3   2 756.395 23.1839   1
  -3   3   3 94.4853 6.52969   1
  -3   3   4 485.493 20.4181   1
  -3   3   5 144.916 8.95885   1
  -3   3   6 838.244 29.8616   1
  -3   3   7 1059.40 32.4085   1
  -3   3   8  39.845 9.23512   1
  -3   3   9 239.035 13.7329   1
  -3   3  10  618.09 25.6097   1
  -3   3  11   97.10 16.1668   1
  -3   3  12   -1.89    8.74   1
  -3   3  13  125.45 12.8999   1
  -3   3  14 148.425 27.2048   1
  -3   3  15  459.46 32.7863   1
  -3   3  16    4.62 8.24994   1
  -3   4   0  38.566 3.91925   1
  -3   4   1 179.668 8.87127   1
  -3   4   2 788.462 24.4985   1
  -3   4   3 716.052 26.8267   1
  -3   4   4 107.273 12.8506   1
  -3   4   5 1668.44 47.0126   1
  -3   4   6 578.265 19.7886   1
  -3   4   7 319.255 23.6601   1
  -3   4   8  686.19 26.6979   1
  -3   4   9 653.515 30.0263   1
  -3   4  10   2.295 4.03748   1
  -3   4  11  939.58 38.7804   1
  -3   4  12  134.39 22.5017   1
  -3   4  13   39.71 15.4984   1
  -3   4  14  85.875 15.3689   1
  -3   4  15   26.36  10.841   1
  -3   4  16    8.95 8.73234   1
  -3   5   0 31.5513 3.70828   1
  -3   5   1  199.65 8.47685   1
  -3   5   2 607.155 18.7946   1
  -3   5   3 571.593 19.4349   1
  -3   5   4  535.41 21.9746   1
  -3   5   5   4.465 3.88266   1
  -3   5   6 149.825 11.4964   1
  -3   5   7 1163.46 51.4029   1
  -3   5   8    3.23 3.53125   1
  -3   5   9  186.52 20.4652   1
  -3   5  10   93.02 10.3766   1
  -3   5  11 191.045 30.9282   1
  -3   5  12  536.14 30.2596   1
  -3   5  13  157.51 14.5502   1
  -3   5  14 186.085 24.8318   1
  -3   5  15   3.565 7.54504   1
  -3   5  16   18.14 9.91174   1
  -3   6   0 1760.84  63.443   1
  -3   6   1 65.0225 6.18459   1
  -3   6   2 9.48333  3.1997   1
  -3   6   3   34.37 5.55584   1
  -3   6   4 484.375 19.9471   1
  -3   6   5  72.135  8.0315   1
  -3   6   6 118.185 30.2301   1
  -3   6   7   1.855 3.56382   1
  -3   6   8  29.745 6.25833   1
  -3   6   9   9.385 4.81812   1
  -3   6  10  303.86 17.0888   1
  -3   6  11  -0.075 5.98189   1
  -3   6  12  100.28  17.636   1
  -3   6  13   29.81 7.60103   1
  -3   6  14 178.545 16.2362   1
  -3   6  15   2.535 6.05207   1
  -3   6  16  700.72  42.372   1
  -3   7   0 303.741 12.8668   1
  -3   7   1 358.825 16.6487   1
  -3   7   2 966.131 48.1729   1
  -3   7   3 675.892 30.2923   1
  -3   7   4  30.645  5.7233   1
  -3   7   5   14.81  4.5396   1
  -3   7   6    5.86 3.64103   1
  -3   7   7  806.09 30.4385   1
  -3   7   8   33.64 11.5946   1
  -3   7   9  492.57 22.4114   1
  -3   7  10   5.605 13.2303   1
  -3   7  11   5.245 6.47056   1
  -3   7  12 383.875 20.8734   1
  -3   7  13  179.76 18.5333   1
  -3   7  14  239.09 31.9312   1
  -3   7  15  64.895 10.8386   1
  -3   8   0 89.9311 7.46991   1
  -3   8   1  263.06 15.7285   1
  -3   8   2 56.8729 12.1222   1
  -3   8   3 377.301 15.1617   1
  -3   8   4   15.20 4.79743   1
  -3   8   5 2079.00 65.6907   1
  -3   8   6  76.465 8.92323   1
  -3   8   7  82.805  9.6261   1
  -3   8   8 163.755  13.757   1
  -3   8   9  702.35  28.912   1
  -3   8  10  12.895 5.63896   1
  -3   8  11 634.705 28.8354   1
  -3   8  12   18.73 13.4666   1
  -3   8  13   0.535 5.52658   1
  -3   8  14  15.625 7.54887   1
  -3   8  15   10.07 10.3686   1
  -3   9   0 300.219 13.3989   1
  -3   9   1 393.522 15.8291   1
  -3   9   2 262.211 12.2778   1
  -3   9   3 348.549 18.4758   1
  -3   9   4 29.6314 5.07035   1
  -3   9   5  69.845 12.5574   1
  -3   9   6 183.845 13.1355   1
  -3   9   7  889.07 34.4198   1
  -3   9   8   48.72 20.6054   1
  -3   9   9 397.475 21.0085   1
  -3   9  10 118.145 23.3598   1
  -3   9  11   4.675 5.50562   1
  -3   9  12   15.43 6.66892   1
  -3   9  13 100.535  12.833   1
  -3   9  14  224.68 26.9574   1
  -3  10   0 491.159 18.8883   1
  -3  10   1  390.19 16.1943   1
  -3  10   2 7.50525 6.22959   1
  -3  10   3 440.845 22.5407   1
  -3  10   4 164.519 11.0968   1
  -3  10   5 17.1061 7.71218   1
  -3  10   6    0.80 4.76592   1
  -3  10   7    1.81 4.33022   1
  -3  10   8    7.63 6.59134   1
  -3  10   9    0.24 4.68881   1
  -3  10  10  182.46 21.2824   1
  -3  10  11   47.64 9.44873   1
  -3  10  12   18.33 7.15041   1
  -3  10  13   96.35 18.2248   1
  -3  10  14   59.14 16.1287   1
  -3  11   0 7.53274 3.69824   1
  -3  11   1 1.54945 3.17499   1
  -3  11   2 130.505 11.7828   1
  -3  11   3 335.954  15.071   1
  -3  11   4 475.663  19.086   1
  -3  11   5 0.97251  3.4163   1
  -3  11   6 147.038 10.9821   1
  -3  11   7   32.01 11.4804   1
  -3  11   8   0.205 8.19537   1
  -3  11   9   8.675 5.63743   1
  -3  11  10 180.865 16.0331   1
  -3  11  11  112.54 12.8888   1
  -3  11  12  265.08 28.3053   1
  -3  11  13   35.35 12.9362   1
  -3  12   0 73.3279 11.6441   1
  -3  12   1 87.8912 8.45042   1
  -3  12   2 467.131 18.9247   1
  -3  12   3 8.40286 3.92285   1
  -3  12   4 48.2633 6.48374   1
  -3  12   5 190.634  12.123   1
  -3  12   6 219.977 15.9842   1
  -3  12   7 27.9833 11.4203   1
  -3  12   8  827.51 34.7215   1
  -3  12   9  77.175 15.2587   1
  -3  12  10   45.29 13.3942   1
  -3  12  11   62.41 15.1779   1
  -3  12  12  107.45   19.33   1
  -3  13   0 147.622 11.0259   1
  -3  13   1 116.285 9.91295   1
  -3  13   2 7.80556  4.0512   1
  -3  13   3 3.54996 4.00124   1
  -3  13   4 374.079 17.0039   1
  -3  13   5 78.6116 8.55756   1
  -3  13   6 446.527 19.4772   1
  -3  13   7  10.276 4.68215   1
  -3  13   8   77.76 10.7879   1
  -3  13   9   18.98 10.1027   1
  -3  13  11   25.19 11.3924   1
  -3  14   0 0.87659 4.33661   1
  -3  14   1 439.329 19.1186   1
  -3  14   2 1.88799 5.95202   1
  -3  14   3  183.53 12.7752   1
  -3  14   4    3.31 5.13386   1
  -3  14   5    9.21 8.31685   1
  -3  14   6  16.155 6.34871   1
  -3  14   7    0.14 4.92587   1
  -3  14   8  -0.325    8.33   1
  -3  14   9    6.59  6.3063   1
  -3  14  10   -1.31 9.36335   1
  -3  15   0   52.93 9.23176   1
  -3  15   1  102.09 12.0026   1
  -3  15   2   25.58 14.2327   1
  -3  15   3    4.13 7.55218   1
  -3  15   4  65.665 27.1939   1
  -3  15   5  31.735 22.3573   1
  -3  15   6 144.705 14.5979   1
  -3  15   7   11.54 10.2547   1
  -3  15   8    4.00  6.1022   1
  -3  16   0   3.105  5.3638   1
  -3  16   1    5.16 5.73401   1
  -3  16   2  289.08 35.1587   1
  -3  16   3   38.79 14.8902   1
  -3  16   4   52.22  9.5124   1
  -3  16   5  53.355 11.9446   1
  -3  16   6 143.295  16.974   1
  -2 -18   2   15.59 5.35812   1
  -2 -18   3    5.03 4.91331   1
  -2 -18   4   -4.19  5.0119   1
  -2 -18   5   11.98 6.30732   1
  -2 -17   2   90.95 9.38591   1
  -2 -17   3  103.91 10.7925   1
  -2 -17   4  233.10 16.0567   1
  -2 -17   5   31.12  7.4374   1
  -2 -17   6   10.92 6.49599   1
  -2 -17   7  107.61 14.1617   1
  -2 -17   8   -4.93 5.26645   1
  -2 -16   3  118.32 10.3621   1
  -2 -16   4    1.51 4.47319   1
  -2 -16   5  185.07 14.1184   1
  -2 -16   6  357.16 21.7526   1
  -2 -16   7    8.72 5.91095   1
  -2 -16   8  179.79 16.5619   1
  -2 -16   9   54.28 11.1048   1
  -2 -15   2  18.965 4.96588   1
  -2 -15   3    9.65 2.98528   1
  -2 -15   4  347.45 18.8783   1
  -2 -15   5   -0.58 4.39776   1
  -2 -15   6   50.59 9.06644   1
  -2 -15   7   23.29 7.52797   1
  -2 -15   8  110.58 14.0795   1
  -2 -15   9  254.07 19.8127   1
  -2 -15  10   64.20 12.0715   1
  -2 -15  11   68.06  12.906   1
  -2 -14   2   30.73 3.50744   1
  -2 -14   3   17.94 3.22624   1
  -2 -14   4   16.08 3.35371   1
  -2 -14   5   -0.33 3.90352   1
  -2 -14   6   40.64 7.76848   1
  -2 -14   7  112.43 13.1995   1
  -2 -14   8    2.76 5.16326   1
  -2 -14   9   50.65 10.2318   1
  -2 -14  10    0.44 6.53836   1
  -2 -14  11  186.20 20.3855   1
  -2 -14  12    3.29 6.53752   1
  -2 -13   2  78.935 4.79539   1
  -2 -13   3  -1.445 2.98553   1
  -2 -13   4 955.395 30.2134   1
  -2 -13   5    3.79 2.72949   1
  -2 -13   6  162.42 12.8943   1
  -2 -13   7   29.47  7.2902   1
  -2 -13   8  229.70 17.5293   1
  -2 -13   9  110.05 14.1783   1
  -2 -13  10  210.96 17.7164   1
  -2 -13  11   66.69 12.1118   1
  -2 -13  12    0.05 6.31405   1
  -2 -13  13   32.46 10.2056   1
  -2 -12   2 1126.06 30.6542   1
  -2 -12   3 225.552 8.08812   1
  -2 -12   4 1.03778 1.83183   1
  -2 -12   5  180.13 9.06009   1
  -2 -12   6 1009.38  32.648   1
  -2 -12   7   24.49 6.99976   1
  -2 -12   8  873.06 38.8838   1
  -2 -12   9   44.74 9.24646   1
  -2 -12  10    8.61 5.86158   1
  -2 -12  11    8.09 6.41171   1
  -2 -12  12  112.55 16.1693   1
  -2 -12  13   10.71 7.12634   1
  -2 -12  14   27.09 10.0325   1
  -2 -11   2  268.05 9.80425   1
  -2 -11   3 415.355 20.2902   1
  -2 -11   4 553.035 18.5441   1
  -2 -11   5  31.505 5.48859   1
  -2 -11   6  177.08 9.26971   1
  -2 -11   7  326.46 19.5828   1
  -2 -11   8   -0.41 4.44966   1
  -2 -11   9  105.34  13.421   1
  -2 -11  10  323.81 21.8831   1
  -2 -11  11  280.41 21.3114   1
  -2 -11  12  335.98 24.1652   1
  -2 -11  13    5.99 7.19348   1
  -2 -11  14    0.94 7.15968   1
  -2 -11  15  203.40  24.366   1
  -2 -10   3   72.07 4.73414   1
  -2 -10   4   4.005 6.38549   1
  -2 -10   5   16.91 8.56017   1
  -2 -10   6   3.575 5.39552   1
  -2 -10   7 179.265 9.66776   1
  -2 -10   8   51.39 9.02839   1
  -2 -10   9    9.46 5.90277   1
  -2 -10  10  554.60 30.2909   1
  -2 -10  11  211.05 17.9771   1
  -2 -10  12    7.33 6.68609   1
  -2 -10  13  259.59 21.6441   1
  -2 -10  14  259.66 22.6353   1
  -2 -10  15   23.09 9.75682   1
  -2  -9   3 309.695  42.701   1
  -2  -9   4 561.815 18.3573   1
  -2  -9   5  415.99 16.4738   1
  -2  -9   6 3.72993 3.72922   1
  -2  -9   7 757.285 75.3428   1
  -2  -9   8  334.87 14.7352   1
  -2  -9   9  331.64 20.5817   1
  -2  -9  10   47.55 9.77958   1
  -2  -9  11   15.84 6.79316   1
  -2  -9  12  292.03 22.0681   1
  -2  -9  13   67.28 12.8592   1
  -2  -9  14  107.20 16.5323   1
  -2  -9  15   74.70 14.3925   1
  -2  -9  16   33.69 11.3467   1
  -2  -8   3 2376.33 156.025   1
  -2  -8   4  -1.335    3.95   1
  -2  -8   5 3447.55 89.8185   1
  -2  -8   6  65.235  4.9845   1
  -2  -8   7 76.1238 5.70939   1
  -2  -8   8 206.167 19.2601   1
  -2  -8   9 1142.79  76.963   1
  -2  -8  10   10.41 6.18727   1
  -2  -8  11  347.32 23.0557   1
  -2  -8  12   48.33 10.5726   1
  -2  -8  13   -0.31 5.35276   1
  -2  -8  14   14.31 8.21363   1
  -2  -8  15   -3.47 6.15031   1
  -2  -8  16    7.11 7.11251   1
  -2  -7   2  345.51 13.3824   1
  -2  -7   3  769.66 22.8284   1
  -2  -7   4  16.937 7.84066   1
  -2  -7   5 271.542 9.57131   1
  -2  -7   6  144.94 7.16541   1
  -2  -7   7 1223.25  51.167   1
  -2  -7   8 172.427 9.48172   1
  -2  -7   9 101.187 12.7048   1
  -2  -7  10  90.135 11.9856   1
  -2  -7  11   77.66 12.5252   1
  -2  -7  12  823.73 40.4851   1
  -2  -7  13   49.07 11.3557   1
  -2  -7  14  314.09 24.2896   1
  -2  -7  15   -0.30 7.08573   1
  -2  -7  16  107.98 17.1929   1
  -2  -7  17   18.12 10.6476   1
  -2  -6   2  70.335 4.94214   1
  -2  -6   3 0.36322  1.2216   1
  -2  -6   4 114.703 8.68094   1
  -2  -6   5 9.24253 2.27973   1
  -2  -6   6 24.2988 3.19727   1
  -2  -6   7 58.5915 4.91175   1
  -2  -6   8 464.885 39.1001   1
  -2  -6   9 3.64899 3.20623   1
  -2  -6  10 1235.34   41.57   1
  -2  -6  11  72.745 8.54618   1
  -2  -6  12   54.70 11.1418   1
  -2  -6  13   64.84 12.1343   1
  -2  -6  14  865.59 45.6396   1
  -2  -6  15    6.39 7.32375   1
  -2  -6  16  668.37 41.6048   1
  -2  -6  17   15.64 10.0918   1
  -2  -5   2 889.195 24.7158   1
  -2  -5   3 686.271 18.8005   1
  -2  -5   4 760.819 37.8577   1
  -2  -5   5 747.332 25.4198   1
  -2  -5   6 206.163 8.35162   1
  -2  -5   7 1427.61 43.7461   1
  -2  -5   8 26.8732 4.98998   1
  -2  -5   9 93.7084 7.01917   1
  -2  -5  10  199.07 16.9542   1
  -2  -5  11  510.18 25.3857   1
  -2  -5  12  747.45 29.8211   1
  -2  -5  13   78.26 13.4747   1
  -2  -5  14  276.25 22.8099   1
  -2  -5  15   36.81  10.487   1
  -2  -5  16   24.97 9.78891   1
  -2  -5  17    0.58 6.92449   1
  -2  -4   1 208.305 7.18938   1
  -2  -4   2 1190.65 30.4569   1
  -2  -4   3 2461.29 73.4241   1
  -2  -4   4 154.917 6.55727   1
  -2  -4   5 2535.03 83.9948   1
  -2  -4   6 1744.46 130.863   1
  -2  -4   7 19.9008 3.31992   1
  -2  -4   8 1072.92 41.3569   1
  -2  -4   9 1576.48 49.2402   1
  -2  -4  10 41.5672 5.65863   1
  -2  -4  11 160.875 12.5352   1
  -2  -4  12  127.58 11.6022   1
  -2  -4  13  34.125 7.11509   1
  -2  -4  14   23.26 8.70433   1
  -2  -4  15   25.96 9.43261   1
  -2  -4  16    5.24 7.32307   1
  -2  -4  17   -4.33 6.36776   1
  -2  -4  18   36.38 12.3865   1
  -2  -3   1 2123.39 52.1211   1
  -2  -3   2 23.3922 2.14873   1
  -2  -3   3 118.141 4.97303   1
  -2  -3   4 2129.94 54.3315   1
  -2  -3   5 503.487 16.3061   1
  -2  -3   6   69.41 18.6999   1
  -2  -3   7 906.106 26.8261   1
  -2  -3   8 903.446  35.016   1
  -2  -3   9 1019.93 52.4184   1
  -2  -3  10 39.9226 6.06884   1
  -2  -3  11 182.675 12.7189   1
  -2  -3  12 185.575 25.4347   1
  -2  -3  13 417.935  25.172   1
  -2  -3  14  61.585 9.43259   1
  -2  -3  15  664.84 39.3396   1
  -2  -3  16   65.60 14.3169   1
  -2  -3  17  111.06 17.8872   1
  -2  -3  18   38.19 11.6323   1
  -2  -2   1 2026.96 64.1466   1
  -2  -2   2 1.89973  1.3034   1
  -2  -2   3 0.38714 1.30247   1
  -2  -2   4 69.5054 4.45228   1
  -2  -2   5 130.325  7.0683   1
  -2  -2   6 45.3455 6.58159   1
  -2  -2   7 523.298 28.1912   1
  -2  -2   8 105.786 13.3688   1
  -2  -2   9  72.312 9.40534   1
  -2  -2  10 207.624  14.664   1
  -2  -2  11  775.60 39.6607   1
  -2  -2  12  168.11 13.3227   1
  -2  -2  13 1572.59 53.9136   1
  -2  -2  14 257.075 15.9274   1
  -2  -2  15  27.965 8.61684   1
  -2  -2  16  236.46 25.6813   1
  -2  -2  17  493.43 33.3719   1
  -2  -2  18    1.30 7.24956   1
  -2  -1   1 0.61938 1.34139   1
  -2  -1   2 666.602 18.3883   1
  -2  -1   3  464.75 34.6169   1
  -2  -1   4 4448.76 146.106   1
  -2  -1   5 19.6402 2.89404   1
  -2  -1   6 1065.07 30.0791   1
  -2  -1   7 61.2187 6.44761   1
  -2  -1   8 620.101 20.1101   1
  -2  -1   9 556.932 23.6237   1
  -2  -1  10 1121.93 82.9271   1
  -2  -1  11 572.515 23.7436   1
  -2  -1  12 242.755  14.145   1
  -2  -1  13  85.925 9.72606   1
  -2  -1  14  18.005 5.93409   1
  -2  -1  15  672.36 58.2956   1
  -2  -1  16   -0.13 6.48481   1
  -2  -1  17  120.23 17.9991   1
  -2  -1  18   79.93 16.1284   1
  -2   0   1-0.16321 2.07961   1
  -2   0   2 6269.48 156.801   1
  -2   0   3 0.09976 1.41998   1
  -2   0   4-2.11214 2.73928   1
  -2   0   5-0.10044 3.65238   1
  -2   0   6 3834.49 125.651   1
  -2   0   7 0.48966 2.05031   1
  -2   0   8 2038.20  55.365   1
  -2   0   9 3.08056 2.63064   1
  -2   0  10 0.56324 2.65113   1
  -2   0  11   6.335 3.92735   1
  -2   0  12  287.57 15.7002   1
  -2   0  13  -2.325    7.43   1
  -2   0  14  84.195 10.2476   1
  -2   0  15   10.37 8.41617   1
  -2   0  16  90.255  16.812   1
  -2   0  17   -3.40 6.94902   1
  -2   0  18  250.30 27.6269   1
  -2   1   0 355.121 11.5572   1
  -2   1   1 0.73523 1.46708   1
  -2   1   2 641.205 22.7269   1
  -2   1   3 452.381 13.9516   1
  -2   1   4 4478.42 118.069   1
  -2   1   5 25.0194 3.20708   1
  -2   1   6 1076.87 30.4359   1
  -2   1   7 72.3726 5.75819   1
  -2   1   8 625.293 21.6202   1
  -2   1   9 574.915 19.4796   1
  -2   1  10 1153.54 41.2475   1
  -2   1  11 646.595 44.5006   1
  -2   1  12 233.155 20.9114   1
  -2   1  13   88.58 10.6566   1
  -2   1  14  24.125 6.45982   1
  -2   1  15 668.055  29.399   1
  -2   1  16   9.905   5.946   1
  -2   1  17  107.44 12.6332   1
  -2   1  18   39.59 12.3152   1
  -2   2   0 312.914 11.8373   1
  -2   2   1 1908.86 49.3593   1
  -2   2   2 0.72513 1.67853   1
  -2   2   3 0.39801  1.6601   1
  -2   2   4 59.0578 7.29542   1
  -2   2   5 114.678 6.07281   1
  -2   2   6 36.8775 4.20573   1
  -2   2   7 563.825 20.1065   1
  -2   2   8 99.1199  9.8241   1
  -2   2   9   70.69 7.68479   1
  -2   2  10 188.445 19.8611   1
  -2   2  11  751.73 28.7221   1
  -2   2  12 164.315  30.608   1
  -2   2  13 1599.32 54.4213   1
  -2   2  14  248.38 27.7854   1
  -2   2  15    6.39 5.33751   1
  -2   2  16  227.52 18.7751   1
  -2   2  17 389.615 22.4436   1
  -2   2  18   -0.11 7.62731   1
  -2   3   0 1954.09 49.0552   1
  -2   3   1 1997.78 62.2297   1
  -2   3   2 21.1986 2.92735   1
  -2   3   3 115.108 5.78832   1
  -2   3   4 2139.93 61.4754   1
  -2   3   5 522.128 16.5346   1
  -2   3   6 83.4457 7.94218   1
  -2   3   7 943.403 43.5593   1
  -2   3   8  914.85 30.8452   1
  -2   3   9 983.415 84.8542   1
  -2   3  10   46.87  6.7298   1
  -2   3  11 164.105 30.3259   1
  -2   3  12  218.25 24.8481   1
  -2   3  13 408.765 20.9953   1
  -2   3  14   62.57 9.06448   1
  -2   3  15  723.04  32.603   1
  -2   3  16   67.93 12.4209   1
  -2   3  17  104.92 12.6492   1
  -2   3  18   31.51 10.7878   1
  -2   4   0 744.113 20.7036   1
  -2   4   1 198.736 7.44876   1
  -2   4   2 1114.20 31.0773   1
  -2   4   3 2470.96 63.2249   1
  -2   4   4  134.87 6.74642   1
  -2   4   5 2587.80 66.9364   1
  -2   4   6 1799.48 48.5466   1
  -2   4   7  17.125  7.2953   1
  -2   4   8 1083.70 77.9765   1
  -2   4   9 1565.49 49.5346   1
  -2   4  10   36.93 6.17869   1
  -2   4  11 148.325 12.4215   1
  -2   4  12  111.63 15.7545   1
  -2   4  13   41.79 9.24432   1
  -2   4  14   29.02 13.2591   1
  -2   4  15   -0.19   10.08   1
  -2   4  16   16.24 11.1328   1
  -2   4  17   2.565  5.6983   1
  -2   5   0 13.0384 3.56678   1
  -2   5   1 2586.88 68.5549   1
  -2   5   2 834.155 28.1718   1
  -2   5   3 679.521 20.6333   1
  -2   5   4 743.376 22.4468   1
  -2   5   5 736.805 25.2102   1
  -2   5   6  198.50 15.3988   1
  -2   5   7 1493.15 79.5553   1
  -2   5   8   21.91 4.82986   1
  -2   5   9  84.015 8.58154   1
  -2   5  10  188.17 12.8439   1
  -2   5  11  507.80 36.4625   1
  -2   5  12 801.935 31.0255   1
  -2   5  13   67.29 9.25013   1
  -2   5  14 296.915 37.0891   1
  -2   5  15  47.005  8.6677   1
  -2   5  16   25.55 10.0208   1
  -2   5  17    4.64 8.98056   1
  -2   6   0 1222.35 32.5345   1
  -2   6   1 213.365 9.15622   1
  -2   6   2   76.05 6.98837   1
  -2   6   3   -2.06 3.10835   1
  -2   6   4  122.11 8.94301   1
  -2   6   5   6.695 6.06083   1
  -2   6   6  13.175 4.15594   1
  -2   6   7   68.09 9.10073   1
  -2   6   8  526.08  20.916   1
  -2   6   9    2.94 3.54316   1
  -2   6  10 1248.93  42.534   1
  -2   6  11  108.21 10.6333   1
  -2   6  12   44.48 7.60082   1
  -2   6  13  50.385 8.39839   1
  -2   6  14 892.405 35.8373   1
  -2   6  15   6.155 8.64846   1
  -2   6  16  748.20  32.987   1
  -2   6  17    0.89 8.60599   1
  -2   7   0  856.11 58.3994   1
  -2   7   1 1144.10 32.7007   1
  -2   7   2 333.477  12.523   1
  -2   7   3  770.55 26.0886   1
  -2   7   4   6.935 5.86294   1
  -2   7   5 255.385 12.6272   1
  -2   7   6 147.575 9.50979   1
  -2   7   7 1261.56 40.7283   1
  -2   7   8  179.72 11.2516   1
  -2   7   9 114.385 10.4343   1
  -2   7  10   98.82  12.627   1
  -2   7  11  71.275 16.1684   1
  -2   7  12 767.285 31.1796   1
  -2   7  13   33.39  11.213   1
  -2   7  14  292.92 17.8743   1
  -2   7  15    4.27 5.51012   1
  -2   7  16   77.54 15.7125   1
  -2   7  17   37.17 12.6842   1
  -2   8   0 137.236 7.43941   1
  -2   8   1 84.9327 8.46579   1
  -2   8   2 128.907 11.8695   1
  -2   8   3 2498.38 66.6764   1
  -2   8   4   1.095 5.49425   1
  -2   8   5 3321.83 97.2589   1
  -2   8   6  67.645 7.60377   1
  -2   8   7  89.615 20.1529   1
  -2   8   8 212.605 29.4174   1
  -2   8   9 1171.80 81.7682   1
  -2   8  10  18.075 5.86888   1
  -2   8  11 330.475 17.6468   1
  -2   8  12  48.725 10.1057   1
  -2   8  13   7.055 8.97388   1
  -2   8  14  22.335 7.06242   1
  -2   8  15   11.75 9.07926   1
  -2   8  16    3.48 8.79472   1
  -2   9   0 1301.56 37.6185   1
  -2   9   1 1332.20 38.4175   1
  -2   9   2 8.41339 8.31129   1
  -2   9   3 307.812 12.4913   1
  -2   9   4 558.835 21.7912   1
  -2   9   5 430.035 18.2834   1
  -2   9   6    2.94 7.58033   1
  -2   9   7  814.89 52.5442   1
  -2   9   8  348.32  17.125   1
  -2   9   9 309.395 16.4958   1
  -2   9  10  52.695 9.33571   1
  -2   9  11    4.78 4.82241   1
  -2   9  12  295.39 17.2882   1
  -2   9  13  67.315 12.9908   1
  -2   9  14   87.47 16.0705   1
  -2   9  15   71.28 14.8848   1
  -2   9  16   27.56 11.4612   1
  -2  10   0 398.298  17.625   1
  -2  10   1 506.774 17.8393   1
  -2  10   2 107.844 8.76596   1
  -2  10   3 77.1457 6.48878   1
  -2  10   4 3.48299 3.37786   1
  -2  10   5   10.03 6.19629   1
  -2  10   6    2.23 3.69448   1
  -2  10   7  181.05 11.8453   1
  -2  10   8  47.465 7.43006   1
  -2  10   9   12.06 7.54017   1
  -2  10  10 574.675 25.2971   1
  -2  10  11 220.425 45.9458   1
  -2  10  12  17.215 6.13946   1
  -2  10  13  257.01 23.9095   1
  -2  10  14  266.03 24.7791   1
  -2  10  15   14.81 10.4648   1
  -2  11   0 26.4501 4.27134   1
  -2  11   1  12.005 3.99248   1
  -2  11   2 281.859 12.8488   1
  -2  11   3 399.918 15.6099   1
  -2  11   4 551.888 19.6685   1
  -2  11   5  27.824 4.63975   1
  -2  11   6 174.545 12.6324   1
  -2  11   7  344.87 21.3007   1
  -2  11   8   7.115 4.73538   1
  -2  11   9 122.585 13.6931   1
  -2  11  10 327.165   18.14   1
  -2  11  11  320.14 25.1764   1
  -2  11  12  339.47 27.1128   1
  -2  11  13   13.64 9.57243   1
  -2  11  14   15.90 9.28981   1
  -2  11  15  250.21 27.6129   1
  -2  12   0 711.959 24.1297   1
  -2  12   1 26.6895 7.15282   1
  -2  12   2 1136.48 35.0698   1
  -2  12   3 237.712 11.3713   1
  -2  12   4 2.39176 4.54958   1
  -2  12   5 183.508 10.9068   1
  -2  12   6  981.24 32.1015   1
  -2  12   7  40.685 12.1863   1
  -2  12   8  817.26 50.6776   1
  -2  12   9  37.685 7.56382   1
  -2  12  10    7.54 8.23541   1
  -2  12  11    2.35 7.32161   1
  -2  12  12  107.38 18.0553   1
  -2  12  13   11.04 9.34688   1
  -2  12  14   24.38 11.8799   1
  -2  13   0 426.519 18.8447   1
  -2  13   1 35.8916 5.16207   1
  -2  13   2 71.1379 7.08081   1
  -2  13   3 0.04996 4.74813   1
  -2  13   4 953.701 31.1635   1
  -2  13   5 7.69371 3.84846   1
  -2  13   6 151.204 10.6683   1
  -2  13   7   19.50  8.1517   1
  -2  13   8  278.57 22.8083   1
  -2  13   9  114.23 17.2933   1
  -2  13  10  193.60 22.6878   1
  -2  13  11   67.21 14.4666   1
  -2  13  12    2.35  8.1356   1
  -2  13  13   -0.94 8.69664   1
  -2  14   0 36.6912 5.60603   1
  -2  14   1 425.524 17.2449   1
  -2  14   2 29.0783 5.62491   1
  -2  14   3 13.1665 4.06281   1
  -2  14   4  13.105  7.0529   1
  -2  14   5    2.21 5.86909   1
  -2  14   6  37.415 15.6171   1
  -2  14   7  120.32 11.7287   1
  -2  14   8   7.425 4.98633   1
  -2  14   9   30.18  10.325   1
  -2  14  10    5.05  7.8945   1
  -2  14  11  250.53 26.5963   1
  -2  14  12    8.43 9.64083   1
  -2  15   0  233.70 14.6944   1
  -2  15   1   38.70 6.96414   1
  -2  15   2  13.955 8.93348   1
  -2  15   3   11.38 5.21756   1
  -2  15   4  340.24 18.1382   1
  -2  15   5   -1.51  5.7951   1
  -2  15   6   46.14 7.82238   1
  -2  15   7   16.77 5.98345   1
  -2  15   8  109.70 11.7867   1
  -2  15   9 251.445 17.5047   1
  -2  15  10   66.82 15.1504   1
  -2  15  11   44.42 13.4669   1
  -2  16   0  108.05 11.3817   1
  -2  16   1  -6.715    9.83   1
  -2  16   2 479.795 22.8199   1
  -2  16   3 119.155 11.8042   1
  -2  16   4    3.88 4.77356   1
  -2  16   5  176.42 35.6062   1
  -2  16   6  362.30 19.6603   1
  -2  16   7    0.12 7.69542   1
  -2  16   8  196.97 24.0039   1
  -2  16   9   69.91 15.7249   1
  -2  17   0  15.395 7.02579   1
  -2  17   1  91.715 10.8273   1
  -2  17   2  107.69 23.8762   1
  -2  17   3  118.80 15.0798   1
  -2  17   4  290.48 22.1371   1
  -2  17   5   64.78 14.4384   1
  -2  17   6   13.49 9.77664   1
  -2  17   7  133.37 19.8864   1
  -2  17   8   11.06 9.41413   1
  -2  18   0  109.30  12.127   1
  -2  18   1   45.21 12.9981   1
  -2  18   2   19.88 10.0884   1
  -2  18   3   21.36  10.385   1
  -2  18   4    2.26 7.04393   1
  -1 -19   1  128.08  14.135   1
  -1 -19   2    6.36  6.1539   1
  -1 -19   3    4.76 5.77839   1
  -1 -19   4   11.17 6.82244   1
  -1 -19   5   17.31 7.68666   1
  -1 -18   1    5.90 5.81667   1
  -1 -18   2   -0.66 4.80619   1
  -1 -18   3   22.98  7.5068   1
  -1 -18   4   15.00 6.93778   1
  -1 -18   5    4.73 5.89537   1
  -1 -18   6   -2.50 4.99466   1
  -1 -18   7   66.45 11.9117   1
  -1 -17   1  368.51 21.2003   1
  -1 -17   2  170.41 14.2518   1
  -1 -17   3    5.83 5.57415   1
  -1 -17   4  187.57 15.5766   1
  -1 -17   5  266.70 18.9281   1
  -1 -17   6   29.93 8.44009   1
  -1 -17   7   62.11 11.4721   1
  -1 -17   8   15.71 7.26214   1
  -1 -17   9   74.47  13.249   1
  -1 -16   1    6.97 5.09039   1
  -1 -16   2  471.75 24.6057   1
  -1 -16   3  201.05  15.049   1
  -1 -16   4  210.22 15.7187   1
  -1 -16   5  134.90 14.4509   1
  -1 -16   6  392.75 23.5398   1
  -1 -16   7   -0.58 4.89159   1
  -1 -16   8    9.34 6.19167   1
  -1 -16   9   38.22  10.301   1
  -1 -16  10   28.54 8.93579   1
  -1 -16  11   68.31 13.1165   1
  -1 -15   1   18.19 5.69134   1
  -1 -15   2  113.12 10.4962   1
  -1 -15   3    1.24 4.02212   1
  -1 -15   4  366.32 21.4817   1
  -1 -15   5   23.55 6.62634   1
  -1 -15   6    3.40 5.01734   1
  -1 -15   7  147.73 15.8631   1
  -1 -15   8  171.56 15.3051   1
  -1 -15   9  394.08 25.1127   1
  -1 -15  10    0.07 5.36631   1
  -1 -15  11   28.88 9.37008   1
  -1 -15  12   29.72 10.0336   1
  -1 -14   1    6.40 2.73714   1
  -1 -14   2 43.8374 8.30483   1
  -1 -14   3    5.49 2.82049   1
  -1 -14   4   2.455 2.98398   1
  -1 -14   5  137.70  12.225   1
  -1 -14   6   31.97  7.5304   1
  -1 -14   7  446.50 25.1698   1
  -1 -14   8    1.43 4.68655   1
  -1 -14   9    0.63 4.56769   1
  -1 -14  10    7.46 5.95158   1
  -1 -14  11  560.00  32.787   1
  -1 -14  12   -4.88 5.47307   1
  -1 -14  13  366.46 27.1894   1
  -1 -13   1 115.385 14.8837   1
  -1 -13   2 793.959 23.1319   1
  -1 -13   3 1.00492 1.95294   1
  -1 -13   4 937.064 35.5225   1
  -1 -13   5  10.395  3.3785   1
  -1 -13   6    5.25 4.61307   1
  -1 -13   7   35.92 7.99713   1
  -1 -13   8  301.19 19.9266   1
  -1 -13   9  317.07 21.1042   1
  -1 -13  10   23.60 7.72436   1
  -1 -13  11  112.07 15.4373   1
  -1 -13  12   -0.72 5.30772   1
  -1 -13  13   91.77 15.3324   1
  -1 -13  14   20.98 8.84982   1
  -1 -12   1  23.525  4.0478   1
  -1 -12   2 1723.12  44.904   1
  -1 -12   3  221.03 9.24615   1
  -1 -12   4 141.695 5.98833   1
  -1 -12   5 95.1973 7.32244   1
  -1 -12   6 1333.73 52.3153   1
  -1 -12   7   93.31 11.3156   1
  -1 -12   8  278.09 18.5212   1
  -1 -12   9   60.41 10.2944   1
  -1 -12  10   16.95 7.14479   1
  -1 -12  11   26.49 8.78133   1
  -1 -12  12    5.59 6.23756   1
  -1 -12  13    4.04 6.28777   1
  -1 -12  14    7.04 7.00883   1
  -1 -12  15   38.64 11.4223   1
  -1 -11   1 762.131 20.3901   1
  -1 -11   2 670.585 18.3923   1
  -1 -11   3 6.53184 1.68298   1
  -1 -11   4 597.635  21.669   1
  -1 -11   5 506.019  15.244   1
  -1 -11   6 251.167 13.6424   1
  -1 -11   7  19.545 4.16588   1
  -1 -11   8   12.54 5.79867   1
  -1 -11   9  713.27 33.7949   1
  -1 -11  10  385.18 23.4866   1
  -1 -11  11   57.13 10.7557   1
  -1 -11  12  252.81 19.7505   1
  -1 -11  13  149.83 18.3429   1
  -1 -11  14   26.92 9.59318   1
  -1 -11  15  172.53 21.2875   1
  -1 -10   1 28.4634  2.1344   1
  -1 -10   2 70.7805 3.51339   1
  -1 -10   3 93.6082 4.16988   1
  -1 -10   4 296.182 10.5194   1
  -1 -10   5 129.759  5.5739   1
  -1 -10   6 59.7598 4.28392   1
  -1 -10   7 337.745 17.4742   1
  -1 -10   8 678.285 24.5616   1
  -1 -10   9    5.63 5.75654   1
  -1 -10  10  836.49  39.842   1
  -1 -10  11  650.78  33.414   1
  -1 -10  12   44.39 10.2094   1
  -1 -10  13  396.88 26.7376   1
  -1 -10  14  524.40 32.6421   1
  -1 -10  15   -5.17 5.49017   1
  -1 -10  16   58.68 13.7634   1
  -1  -9   1 1494.64 40.0988   1
  -1  -9   2 457.118 17.1234   1
  -1  -9   3 158.059 5.64526   1
  -1  -9   4  274.73 9.50727   1
  -1  -9   5 702.974 25.1854   1
  -1  -9   6 351.334 14.3594   1
  -1  -9   7 1109.59 50.1623   1
  -1  -9   8  168.77 8.16996   1
  -1  -9   9   97.91 11.8536   1
  -1  -9  10    1.27 3.15297   1
  -1  -9  11    5.71 5.10611   1
  -1  -9  12  484.30 28.7818   1
  -1  -9  13    6.38  6.1379   1
  -1  -9  14   47.80 10.9974   1
  -1  -9  15  145.29 18.9056   1
  -1  -9  16  122.90  18.235   1
  -1  -8   1 178.369 5.96389   1
  -1  -8   2 302.894 10.8664   1
  -1  -8   3 5167.50 129.599   1
  -1  -8   4 16.8235 2.68696   1
  -1  -8   5 1639.89 65.9866   1
  -1  -8   6  430.20 15.8384   1
  -1  -8   7 377.931 13.1006   1
  -1  -8   8 15.8933 4.73881   1
  -1  -8   9 387.634 22.0167   1
  -1  -8  10    8.92 4.71144   1
  -1  -8  11   96.87 9.34164   1
  -1  -8  12  14.205   5.039   1
  -1  -8  13   63.89 11.8707   1
  -1  -8  14    8.08 6.76687   1
  -1  -8  15  119.23 17.1561   1
  -1  -8  16   18.67 8.58551   1
  -1  -8  17    8.39 8.15949   1
  -1  -7   1 2641.18 82.8215   1
  -1  -7   2 31.4291 4.50292   1
  -1  -7   3 47.6768 3.14126   1
  -1  -7   4 96.5675 6.59545   1
  -1  -7   5 1045.10 28.6245   1
  -1  -7   6 1055.12 31.9344   1
  -1  -7   7 1144.58 32.1626   1
  -1  -7   8  309.40 11.5394   1
  -1  -7   9 1.84646 3.05387   1
  -1  -7  10 666.599 31.2943   1
  -1  -7  11   88.61 8.80254   1
  -1  -7  12 1145.51 48.7184   1
  -1  -7  13    2.46 4.85091   1
  -1  -7  14   48.75 10.8909   1
  -1  -7  15   19.33 8.68945   1
  -1  -7  16   94.47 16.3739   1
  -1  -7  17  113.01 17.8959   1
  -1  -6   1 2.97615  1.0149   1
  -1  -6   2 2.76055 1.13813   1
  -1  -6   3 66.4256 4.29295   1
  -1  -6   4 192.268 12.0209   1
  -1  -6   5  108.63 14.7235   1
  -1  -6   6 23.0905  2.9675   1
  -1  -6   7 271.603  14.366   1
  -1  -6   8 1800.99 48.9392   1
  -1  -6   9 21.5192 4.66078   1
  -1  -6  10 2222.74  61.387   1
  -1  -6  11  30.605 15.9526   1
  -1  -6  12  33.555 12.3787   1
  -1  -6  13  108.34  10.645   1
  -1  -6  14 1342.54 48.8303   1
  -1  -6  15    5.62 6.57664   1
  -1  -6  16  443.82 30.7639   1
  -1  -6  17   23.42 10.2659   1
  -1  -6  18    6.97 8.36216   1
  -1  -5   1 3940.74 185.597   1
  -1  -5   2 903.437 26.2505   1
  -1  -5   3 771.899 20.7129   1
  -1  -5   4 422.602 14.3484   1
  -1  -5   5 2394.02 63.8846   1
  -1  -5   6 1042.79 28.6415   1
  -1  -5   7 980.272  28.985   1
  -1  -5   8  67.715 5.76169   1
  -1  -5   9 164.771 13.8753   1
  -1  -5  10 916.489 35.4579   1
  -1  -5  11 179.083 9.40353   1
  -1  -5  12 704.755 39.2948   1
  -1  -5  13  202.96 14.0254   1
  -1  -5  14 185.505 47.5022   1
  -1  -5  15   2.625 4.75816   1
  -1  -5  16   69.39 14.1461   1
  -1  -5  17  210.77  24.152   1
  -1  -5  18  189.09 23.5725   1
  -1  -4   1  475.09 13.2461   1
  -1  -4   2 2701.85 71.6536   1
  -1  -4   3 6878.54 159.946   1
  -1  -4   4  154.37 6.88886   1
  -1  -4   5 921.041  31.301   1
  -1  -4   6 2468.34  62.189   1
  -1  -4   7  273.57 12.9122   1
  -1  -4   8 158.675 7.48519   1
  -1  -4   9  707.43 37.4085   1
  -1  -4  10 74.9491 6.13605   1
  -1  -4  11 150.098 11.4203   1
  -1  -4  12  48.975 7.05633   1
  -1  -4  13   23.19 10.7825   1
  -1  -4  14   5.825  4.9281   1
  -1  -4  15  54.835  8.6511   1
  -1  -4  16 168.765 33.5454   1
  -1  -4  17   -6.25 6.12705   1
  -1  -4  18  151.09 21.8458   1
  -1  -3   1 1249.56 39.7942   1
  -1  -3   2 949.239 27.0809   1
  -1  -3   3 887.676 22.8856   1
  -1  -3   4 1376.98 35.6675   1
  -1  -3   5 157.847 7.95967   1
  -1  -3   6 128.006 5.96701   1
  -1  -3   7 2004.43 52.0678   1
  -1  -3   8 1819.40 70.0762   1
  -1  -3   9 1552.53 43.6469   1
  -1  -3  10 39.3534 5.53065   1
  -1  -3  11  69.785 7.77685   1
  -1  -3  12 487.185 30.3596   1
  -1  -3  13  191.00 27.2641   1
  -1  -3  14    3.57 5.52986   1
  -1  -3  15 786.075 32.7627   1
  -1  -3  16 177.115 25.2791   1
  -1  -3  17  175.70 16.1422   1
  -1  -3  18    2.77 7.93867   1
  -1  -2   1 553.737 13.9968   1
  -1  -2   2 29.0754  2.5534   1
  -1  -2   3 8.65375 2.37165   1
  -1  -2   4 271.506 11.0048   1
  -1  -2   5 997.831 25.7387   1
  -1  -2   6 77.8622 5.64501   1
  -1  -2   7 1552.56 54.7951   1
  -1  -2   8 499.454 16.3662   1
  -1  -2   9 2.86605 3.93153   1
  -1  -2  10 293.105 12.0274   1
  -1  -2  11 2527.69 92.0704   1
  -1  -2  12    9.11 4.07103   1
  -1  -2  13 1133.05 40.0904   1
  -1  -2  14 367.015 18.8198   1
  -1  -2  15  40.945 16.6084   1
  -1  -2  16   59.01 9.26993   1
  -1  -2  17 416.285 49.9122   1
  -1  -2  18    8.13 18.1872   1
  -1  -1   1 921.744 22.4853   1
  -1  -1   2 3798.57 88.9595   1
  -1  -1   3 2.31449 1.46882   1
  -1  -1   4 4800.55  151.22   1
  -1  -1   5 1264.65 33.1759   1
  -1  -1   6 260.719 9.70938   1
  -1  -1   7  211.60 13.5684   1
  -1  -1   8  235.84 9.73754   1
  -1  -1   9 1812.92  86.032   1
  -1  -1  10  467.14 19.0703   1
  -1  -1  11 356.545  16.621   1
  -1  -1  12  280.15 14.8387   1
  -1  -1  13 411.945 43.6435   1
  -1  -1  14  270.81 15.8462   1
  -1  -1  15 701.905 29.9559   1
  -1  -1  16   8.975 16.1439   1
  -1  -1  17   4.705 10.5008   1
  -1  -1  18 135.425 15.0157   1
  -1   0   1   -4.09    3.10   1
  -1   0   2 6131.31 159.951   1
  -1   0   3-3.63432 4.41238   1
  -1   0   4 661.843 22.8255   1
  -1   0   5 3.33084 2.19313   1
  -1   0   6 7589.39 182.242   1
  -1   0   7-0.97497 4.44778   1
  -1   0   8 744.998 25.7213   1
  -1   0   9 4.34168 3.77224   1
  -1   0  10 195.205 11.1973   1
  -1   0  11   -2.00    6.72   1
  -1   0  12   54.22 26.8413   1
  -1   0  13    3.90 4.16447   1
  -1   0  14    2.51 4.51266   1
  -1   0  15    8.30 8.85395   1
  -1   0  16 371.755 57.7101   1
  -1   0  17   -4.34    9.16   1
  -1   0  18  417.75 46.8121   1
  -1   1   0 343.873 9.53314   1
  -1   1   1 883.564 22.3837   1
  -1   1   2 3814.00 115.426   1
  -1   1   3 2.12497  1.7598   1
  -1   1   4 4789.71 147.731   1
  -1   1   5 1279.24 41.0376   1
  -1   1   6 285.033 9.47528   1
  -1   1   7 220.569 12.5755   1
  -1   1   8 242.307 13.5658   1
  -1   1   9 1827.58 53.8549   1
  -1   1  10  472.68 19.2631   1
  -1   1  11 364.185 16.8594   1
  -1   1  12  268.25  14.556   1
  -1   1  13  438.59 20.2759   1
  -1   1  14 266.015 15.7502   1
  -1   1  15  725.52 30.3284   1
  -1   1  16    5.33 5.16978   1
  -1   1  17    5.27 5.56658   1
  -1   1  18  162.49  15.818   1
  -1   2   0 355.175 11.2558   1
  -1   2   1 518.495 13.9119   1
  -1   2   2 24.8263 2.03582   1
  -1   2   3 5.73297 2.29497   1
  -1   2   4 288.222 8.89836   1
  -1   2   5 967.438 25.5035   1
  -1   2   6 71.5861 4.97015   1
  -1   2   7 1504.57 40.7646   1
  -1   2   8 487.955 29.8296   1
  -1   2   9    2.41 2.96681   1
  -1   2  10 304.945 14.5244   1
  -1   2  11 2453.50 119.396   1
  -1   2  12   6.425 4.28684   1
  -1   2  13 1120.06 39.9315   1
  -1   2  14  353.53 52.2018   1
  -1   2  15  53.415 8.68244   1
  -1   2  16   73.44 10.2151   1
  -1   2  17 385.425 21.6223   1
  -1   2  18    6.70 9.56385   1
  -1   3   0 297.614 8.35169   1
  -1   3   1 1267.40 31.2917   1
  -1   3   2 956.594 24.2798   1
  -1   3   3  898.20 23.1374   1
  -1   3   4 1456.72 41.4723   1
  -1   3   5 159.983 9.13348   1
  -1   3   6 118.833  11.014   1
  -1   3   7 1976.22 52.1555   1
  -1   3   8 1806.35 48.8485   1
  -1   3   9 1490.74 46.0603   1
  -1   3  10  35.705 5.70315   1
  -1   3  11  62.235 32.3792   1
  -1   3  12 492.155 31.0364   1
  -1   3  13  190.01 18.2101   1
  -1   3  14   6.635 4.69538   1
  -1   3  15  838.80 33.3302   1
  -1   3  16  175.15 15.3121   1
  -1   3  17 185.525 16.1231   1
  -1   3  18   23.86 11.4979   1
  -1   4   0 2994.95 69.7305   1
  -1   4   1 472.582 13.1318   1
  -1   4   2 2724.06 64.5506   1
  -1   4   3 6988.60 162.512   1
  -1   4   4 148.345 8.24186   1
  -1   4   5  899.65 24.1518   1
  -1   4   6 2408.00 76.0803   1
  -1   4   7 274.056 15.8669   1
  -1   4   8 158.522 8.00056   1
  -1   4   9  710.14 42.7125   1
  -1   4  10  63.555 7.47221   1
  -1   4  11 166.525 11.5948   1
  -1   4  12  53.505 7.57908   1
  -1   4  13   26.35 5.85034   1
  -1   4  14   11.55 5.06269   1
  -1   4  15   44.59 19.8257   1
  -1   4  16  172.23 15.0215   1
  -1   4  17   -3.82 7.32034   1
  -1   4  18  146.91 20.9739   1
  -1   5   0 112.923 4.38237   1
  -1   5   1 4073.24 94.3599   1
  -1   5   2 909.396 23.9358   1
  -1   5   3 786.604 26.9454   1
  -1   5   4 421.313 12.5128   1
  -1   5   5 2454.44 77.9739   1
  -1   5   6 1013.06 46.3333   1
  -1   5   7 929.719 45.4321   1
  -1   5   8 59.9808 5.48613   1
  -1   5   9 170.988 8.74238   1
  -1   5  10  904.51  37.968   1
  -1   5  11  205.33 12.1019   1
  -1   5  12  720.31 27.9034   1
  -1   5  13 176.025 13.5445   1
  -1   5  14 200.245 33.3211   1
  -1   5  15  -1.765 6.17751   1
  -1   5  16   40.12 11.8943   1
  -1   5  17  240.43 26.1029   1
  -1   5  18  165.03 22.5984   1
  -1   6   0 174.719 5.90987   1
  -1   6   1 3.63049 1.53171   1
  -1   6   2 6.75607 1.96334   1
  -1   6   3 72.9132 9.09473   1
  -1   6   4 193.894 8.06301   1
  -1   6   5  104.10 12.3048   1
  -1   6   6 13.6761 2.92317   1
  -1   6   7 265.434 13.1754   1
  -1   6   8 1817.78 69.5408   1
  -1   6   9 31.5209 4.49329   1
  -1   6  10 2176.76 66.6811   1
  -1   6  11   22.95 13.8216   1
  -1   6  12   34.28 14.9722   1
  -1   6  13 139.035 12.2988   1
  -1   6  14 1365.76 48.5469   1
  -1   6  15   2.425 5.39536   1
  -1   6  16  432.64 30.7464   1
  -1   6  17    7.67 8.50199   1
  -1   6  18   17.17 9.58962   1
  -1   7   0 809.545 22.8829   1
  -1   7   1 2755.74 74.2568   1
  -1   7   2 32.6493 4.92813   1
  -1   7   3 47.0344 6.20764   1
  -1   7   4 89.6036 5.83597   1
  -1   7   5 1044.05   29.71   1
  -1   7   6 1049.63 31.2678   1
  -1   7   7 1138.61 33.0812   1
  -1   7   8  302.66 14.4367   1
  -1   7   9 1.36854 2.63806   1
  -1   7  10 655.198 22.4109   1
  -1   7  11  81.865 8.86901   1
  -1   7  12 1268.55 43.1538   1
  -1   7  13  -4.555   18.57   1
  -1   7  14   34.80 14.8312   1
  -1   7  15   25.23 9.69866   1
  -1   7  16  121.66 17.9651   1
  -1   7  17   75.76 15.3342   1
  -1   8   0 152.411 6.21909   1
  -1   8   1 179.798  8.4534   1
  -1   8   2 313.525 10.2012   1
  -1   8   3 5126.73  147.34   1
  -1   8   4 11.0006 2.72094   1
  -1   8   5 1610.77 65.5838   1
  -1   8   6  435.44 15.2154   1
  -1   8   7 386.703 14.2137   1
  -1   8   8 16.5531 3.61552   1
  -1   8   9 414.878 15.7083   1
  -1   8  10   8.375  5.5665   1
  -1   8  11   85.00  9.2416   1
  -1   8  12  15.015 5.24487   1
  -1   8  13  57.335 11.4275   1
  -1   8  14   14.03 8.23282   1
  -1   8  15   85.53 15.5322   1
  -1   8  16   14.53  9.8971   1
  -1   8  17    5.41 8.72021   1
  -1   9   0 665.729 25.0807   1
  -1   9   1 1489.18 41.1475   1
  -1   9   2 464.667 17.4849   1
  -1   9   3 158.547 11.8593   1
  -1   9   4 287.969 22.7564   1
  -1   9   5 716.977 22.2471   1
  -1   9   6 362.983 15.1435   1
  -1   9   7 1117.63 33.2722   1
  -1   9   8 170.759 9.11996   1
  -1   9   9 115.065 9.94497   1
  -1   9  10   -4.89 4.38445   1
  -1   9  11   7.805 12.6507   1
  -1   9  12  511.54 22.8698   1
  -1   9  13   18.76 8.24388   1
  -1   9  14   27.03 9.88202   1
  -1   9  15  121.07 18.1857   1
  -1   9  16  122.12  18.871   1
  -1  10   0 24.8411 3.36485   1
  -1  10   1 33.2945 3.86872   1
  -1  10   2 78.2018 4.98707   1
  -1  10   3 96.5658 8.55776   1
  -1  10   4 286.388 10.2273   1
  -1  10   5 123.545 11.0884   1
  -1  10   6 58.5631 5.58832   1
  -1  10   7 347.567 20.8086   1
  -1  10   8 697.065  26.218   1
  -1  10   9    0.21 4.61034   1
  -1  10  10  909.06 50.5516   1
  -1  10  11  625.10 44.6651   1
  -1  10  12   32.67 10.1712   1
  -1  10  13  420.25 28.5464   1
  -1  10  14  500.54 33.3903   1
  -1  10  15   -4.94 6.65271   1
  -1  10  16   66.13 15.1446   1
  -1  11   0 1.54633 2.29944   1
  -1  11   1 777.458 22.3335   1
  -1  11   2 681.887 20.0027   1
  -1  11   3 5.07565 2.29062   1
  -1  11   4 605.422 18.3837   1
  -1  11   5  528.23 16.5956   1
  -1  11   6  251.91 12.9953   1
  -1  11   7  18.725 9.61414   1
  -1  11   8   23.68 6.98212   1
  -1  11   9 699.335 42.8386   1
  -1  11  10  370.66 25.3493   1
  -1  11  11   53.98  11.925   1
  -1  11  12  200.13  21.988   1
  -1  11  13  140.63 19.0916   1
  -1  11  14   17.30 9.43756   1
  -1  11  15  140.37  20.155   1
  -1  12   0 1338.26 36.5928   1
  -1  12   1  31.172 7.34139   1
  -1  12   2 1805.20 47.8843   1
  -1  12   3 229.251 10.4187   1
  -1  12   4 140.659 7.98546   1
  -1  12   5 104.582 7.39524   1
  -1  12   6 1375.13 40.4843   1
  -1  12   7   64.62 7.77766   1
  -1  12   8  279.41 15.0892   1
  -1  12   9   73.61 12.8091   1
  -1  12  10   13.48  7.1544   1
  -1  12  11   18.58 8.25442   1
  -1  12  12   13.10 8.49022   1
  -1  12  13   -5.33 6.70546   1
  -1  12  14    1.15 7.60006   1
  -1  12  15   35.67 12.1451   1
  -1  13   0 133.082 19.5053   1
  -1  13   1 108.795 7.59072   1
  -1  13   2 787.253 24.9886   1
  -1  13   3-4.84403 5.19035   1
  -1  13   4 968.366 29.7381   1
  -1  13   5 6.63756  3.1249   1
  -1  13   6   7.615 9.94972   1
  -1  13   7  37.115 6.27444   1
  -1  13   8  323.89 23.0242   1
  -1  13   9  307.64 23.2763   1
  -1  13  10   14.51 8.14835   1
  -1  13  11   89.34 15.6487   1
  -1  13  12   -0.03   6.898   1
  -1  13  13   90.40 15.6974   1
  -1  13  14   56.42 14.1777   1
  -1  14   0  11.105 3.71425   1
  -1  14   1 5.04323 3.09568   1
  -1  14   2  48.325 6.09454   1
  -1  14   3   4.065 3.28126   1
  -1  14   4   1.405 5.28213   1
  -1  14   5  164.23 11.2865   1
  -1  14   6   27.31 13.5692   1
  -1  14   7 475.935 21.4256   1
  -1  14   8  -0.125    9.09   1
  -1  14   9   -2.01 5.91532   1
  -1  14  10    3.98 7.37675   1
  -1  14  11  561.12 35.4652   1
  -1  14  12    2.78 7.83403   1
  -1  14  13  364.69 29.4401   1
  -1  15   0  161.12 33.2046   1
  -1  15   1   14.82 4.61528   1
  -1  15   2  132.28 19.1921   1
  -1  15   3   3.185 3.67817   1
  -1  15   4 423.305 19.3461   1
  -1  15   5  22.305 6.46551   1
  -1  15   6   -3.01 4.74253   1
  -1  15   7  159.88  18.706   1
  -1  15   8  153.04 19.1256   1
  -1  15   9  366.96 27.5292   1
  -1  15  10    0.76 7.70011   1
  -1  15  11   19.33 10.6261   1
  -1  15  12   14.30 9.54836   1
  -1  16   0  686.15 27.1971   1
  -1  16   1   14.20 6.66473   1
  -1  16   2 500.965 30.6205   1
  -1  16   3  207.39 15.5901   1
  -1  16   4  210.82 19.1638   1
  -1  16   5  123.00 16.5719   1
  -1  16   6  390.03  26.684   1
  -1  16   7    0.34 7.05861   1
  -1  16   8    5.82 8.24325   1
  -1  16   9   37.16 11.8081   1
  -1  16  10   23.88 10.7461   1
  -1  16  11   52.62 13.7498   1
  -1  17   0  10.145 5.04422   1
  -1  17   1  367.86  25.483   1
  -1  17   2  180.72 19.3515   1
  -1  17   3    3.57 6.68837   1
  -1  17   4  226.77 20.1897   1
  -1  17   5  270.14 22.3806   1
  -1  17   6   50.24  12.239   1
  -1  17   7   52.89  12.659   1
  -1  17   8   10.56 8.46778   1
  -1  17   9   99.57 16.8483   1
  -1  18   0    9.74 7.93553   1
  -1  18   1    4.67 7.00965   1
  -1  18   2   -0.49 6.25775   1
  -1  18   3   30.15 9.82434   1
  -1  18   4   10.16 7.40957   1
  -1  18   5    2.54  7.4143   1
  -1  18   6   -1.65 7.22781   1
  -1  18   7   48.51 12.7697   1
  -1  19   0   47.62 11.8884   1
  -1  19   1  109.89 16.8941   1
  -1  19   2    9.99 7.83933   1
  -1  19   3   13.90 8.00694   1
  -1  19   4   22.30 9.40108   1
  -1  19   5   29.31 10.1183   1
   0 -19   1   99.32 14.5054   1
   0 -19   2   49.28 11.0164   1
   0 -19   3    4.32 6.64636   1
   0 -19   4   28.85  9.2776   1
   0 -19   5   41.23 10.3567   1
   0 -18   1   23.50  8.2431   1
   0 -18   2   58.12 10.9129   1
   0 -18   3    9.03 6.49308   1
   0 -18   4   69.39 12.4466   1
   0 -18   5   86.25 14.0196   1
   0 -18   6   14.49 7.90708   1
   0 -18   7   64.62 13.0246   1
   0 -18   8  254.36 22.2344   1
   0 -17   1  251.25 18.9584   1
   0 -17   2  164.19 17.5461   1
   0 -17   3   71.45 11.8915   1
   0 -17   4  141.76  16.886   1
   0 -17   5  224.38 18.8301   1
   0 -17   6   10.17 7.03797   1
   0 -17   7    2.77 6.27219   1
   0 -17   8   -3.73 5.58162   1
   0 -17   9   96.66 15.3216   1
   0 -16   1   93.04 12.9414   1
   0 -16   2  142.76 16.0199   1
   0 -16   3  213.76 17.1963   1
   0 -16   4  338.67 22.5628   1
   0 -16   5   31.60 8.96714   1
   0 -16   6  172.73 18.6443   1
   0 -16   7    2.00 6.15349   1
   0 -16   8   -1.96 5.42308   1
   0 -16   9   30.89 9.41879   1
   0 -16  10    5.99 7.08695   1
   0 -16  11    7.00 7.28815   1
   0 -15   1   20.33 6.61763   1
   0 -15   2  352.80 21.5106   1
   0 -15   3  352.24 21.9018   1
   0 -15   4  104.42 13.4992   1
   0 -15   5   -2.69 4.61166   1
   0 -15   6  152.13 16.6064   1
   0 -15   7  474.77 28.1462   1
   0 -15   8   20.17 7.72272   1
   0 -15   9  416.02 27.1731   1
   0 -15  10   13.52 8.09868   1
   0 -15  11   17.99 8.02412   1
   0 -15  12   20.14 9.58189   1
   0 -14   1   56.81 9.49319   1
   0 -14   2    8.09 5.05901   1
   0 -14   3   21.16 4.35837   1
   0 -14   4   15.95 6.16098   1
   0 -14   5  443.62 25.3059   1
   0 -14   6   -0.38 4.25181   1
   0 -14   7  574.80  31.094   1
   0 -14   8    0.42 5.07824   1
   0 -14   9   92.39 13.7934   1
   0 -14  10   26.94 8.52899   1
   0 -14  11  803.78 43.2593   1
   0 -14  12    9.95 7.68378   1
   0 -14  13  127.60 18.6746   1
   0 -13   1  17.058  3.0547   1
   0 -13   2  898.18  35.354   1
   0 -13   3 219.848 9.48228   1
   0 -13   4 852.824 25.8971   1
   0 -13   5   9.705 6.10426   1
   0 -13   6  132.99 14.5654   1
   0 -13   7  257.32 18.4641   1
   0 -13   8  139.72 15.7354   1
   0 -13   9  447.50 26.7544   1
   0 -13  10   11.13 6.91499   1
   0 -13  11   -0.19 5.17408   1
   0 -13  12    1.16   6.381   1
   0 -13  13   72.04 14.0577   1
   0 -13  14  108.30 17.4527   1
   0 -12   1 232.815 11.2619   1
   0 -12   2 528.509 20.3445   1
   0 -12   3 429.658 20.3526   1
   0 -12   4 817.499 28.2127   1
   0 -12   5  24.785 4.61311   1
   0 -12   6 492.595 19.7259   1
   0 -12   7   62.39  7.8966   1
   0 -12   8    0.38 3.23451   1
   0 -12   9    1.73 4.94183   1
   0 -12  10    5.34 5.44479   1
   0 -12  11   20.40 7.89972   1
   0 -12  12   47.81  10.896   1
   0 -12  13   34.71 10.5141   1
   0 -12  14   19.83  9.4078   1
   0 -12  15   14.74 9.25304   1
   0 -11   1 210.817 11.1533   1
   0 -11   2 536.962 16.9377   1
   0 -11   3  378.24 12.8584   1
   0 -11   4 846.341 24.5859   1
   0 -11   5 381.713 15.4005   1
   0 -11   6  323.07 12.5112   1
   0 -11   7  190.85 10.7865   1
   0 -11   8   24.59 4.93779   1
   0 -11   9  789.51 47.8727   1
   0 -11  10 433.705 19.5388   1
   0 -11  11   13.56 6.59758   1
   0 -11  12  185.66 20.0621   1
   0 -11  13  363.94 26.4976   1
   0 -11  14   34.45 10.4149   1
   0 -11  15   30.72 10.4171   1
   0 -10   1 53.8687 3.98223   1
   0 -10   2 125.917 7.13418   1
   0 -10   3 8.25208 1.86377   1
   0 -10   4 762.779 21.2616   1
   0 -10   5 749.516 23.4692   1
   0 -10   6 46.0042 6.57203   1
   0 -10   7 405.345 27.0451   1
   0 -10   8 1271.13 41.4665   1
   0 -10   9   79.60 9.46033   1
   0 -10  10  292.72 14.8615   1
   0 -10  11 663.345 26.6637   1
   0 -10  12  154.21 18.0123   1
   0 -10  13  142.84 18.2334   1
   0 -10  14  279.55 23.1707   1
   0 -10  15   11.82 8.92939   1
   0 -10  16    8.03 8.10629   1
   0  -9   1 2364.16 62.2247   1
   0  -9   2 676.026 20.1369   1
   0  -9   3 5.15201 1.68498   1
   0  -9   4-2.16069 2.71335   1
   0  -9   5 994.904 36.3853   1
   0  -9   6 995.362 32.2264   1
   0  -9   7 477.042 16.0767   1
   0  -9   8 179.729 8.67239   1
   0  -9   9 127.385 10.1278   1
   0  -9  10 481.695 20.3168   1
   0  -9  11  187.09 11.9516   1
   0  -9  12  344.25 18.6995   1
   0  -9  13  69.585 9.07336   1
   0  -9  14   42.45 10.8326   1
   0  -9  15  294.11 24.5192   1
   0  -9  16  149.13 20.5661   1
   0  -8   1 1646.21  42.553   1
   0  -8   2 43.5528 3.01765   1
   0  -8   3 3344.82 81.4035   1
   0  -8   4 10.5683  3.0398   1
   0  -8   5 213.059 7.74934   1
   0  -8   6 250.078 8.90943   1
   0  -8   7 333.269 12.1669   1
   0  -8   8 35.2276 4.10765   1
   0  -8   9  97.075 12.2173   1
   0  -8  10   24.22  5.9238   1
   0  -8  11  -5.525 3.64063   1
   0  -8  12  24.365 5.94566   1
   0  -8  13  151.20 12.8935   1
   0  -8  14   1.795 4.59466   1
   0  -8  15  374.41 27.6089   1
   0  -8  16    3.49 7.45028   1
   0  -8  17    9.47 8.42111   1
   0  -7   1 3361.78  79.677   1
   0  -7   2 219.598 7.08755   1
   0  -7   3 86.6023 6.22197   1
   0  -7   4 1319.62 33.8649   1
   0  -7   5 1653.67 44.3891   1
   0  -7   6 1452.24 44.3358   1
   0  -7   7 253.812 9.17814   1
   0  -7   8 8.83226 2.51165   1
   0  -7   9 -1.5932 3.30962   1
   0  -7  10  557.12 22.0107   1
   0  -7  11   4.535 3.63428   1
   0  -7  12 1350.26 45.8706   1
   0  -7  13  38.595 6.85337   1
   0  -7  14   7.575 13.4709   1
   0  -7  15 140.125 13.4292   1
   0  -7  16  132.51 18.5736   1
   0  -7  17  179.49 22.7484   1
   0  -6   1 122.953 5.02223   1
   0  -6   2 298.036 8.84401   1
   0  -6   3 23.3205 2.16133   1
   0  -6   4 1969.28 48.4078   1
   0  -6   5 2.97041 1.43966   1
   0  -6   6 107.142 5.03944   1
   0  -6   7 306.835 14.0506   1
   0  -6   8 5187.80  135.80   1
   0  -6   9 56.7553 5.94596   1
   0  -6  10 1047.32  34.819   1
   0  -6  11  48.035 6.42497   1
   0  -6  12  586.51 24.0757   1
   0  -6  13   4.035 4.06258   1
   0  -6  14 718.985 39.4269   1
   0  -6  15  21.125 9.70019   1
   0  -6  16 112.445 12.6615   1
   0  -6  17   -2.56 6.55079   1
   0  -5   1 3135.57  74.462   1
   0  -5   2 928.665 22.9425   1
   0  -5   3 732.513 18.5655   1
   0  -5   4 1425.27  36.427   1
   0  -5   5 1900.70 48.7996   1
   0  -5   6 1222.99 36.0123   1
   0  -5   7  28.327 3.38706   1
   0  -5   8 6.04664 2.68352   1
   0  -5   9 364.987 14.0431   1
   0  -5  10 986.635  32.956   1
   0  -5  11  125.69 10.2844   1
   0  -5  12  825.90 36.6571   1
   0  -5  13 132.545 11.5547   1
   0  -5  14 159.745 14.3729   1
   0  -5  15  10.655 6.47222   1
   0  -5  16 136.695 13.6125   1
   0  -5  17 299.105 19.2484   1
   0  -5  18  149.86  21.596   1
   0  -4   1 2245.35 52.1802   1
   0  -4   2 764.458 19.0008   1
   0  -4   3 5910.84 148.891   1
   0  -4   4 975.732 29.0202   1
   0  -4   5 807.486 22.7139   1
   0  -4   6 696.067 20.1221   1
   0  -4   7 451.532 14.4812   1
   0  -4   8 1.73347 4.05869   1
   0  -4   9 237.925 23.4334   1
   0  -4  10    1.87 2.71566   1
   0  -4  11   17.97 4.45889   1
   0  -4  12 128.715 13.6932   1
   0  -4  13 222.845 24.8093   1
   0  -4  14    2.87 4.86511   1
   0  -4  15 320.155 17.9068   1
   0  -4  16 275.305 19.5336   1
   0  -4  17   69.23  10.294   1
   0  -4  18   84.05 11.8415   1
   0  -3   1 2087.12 49.3478   1
   0  -3   2 4762.03 112.077   1
   0  -3   3 436.165 11.7281   1
   0  -3   4  422.69 18.4964   1
   0  -3   5 151.313 5.51636   1
   0  -3   6 1555.90 43.9961   1
   0  -3   7 1756.49 45.9398   1
   0  -3   8 420.884 14.0829   1
   0  -3   9 1424.01 69.2478   1
   0  -3  10  515.93 19.7866   1
   0  -3  11   42.47 6.62436   1
   0  -3  12  147.13 34.5851   1
   0  -3  13  321.75 16.4745   1
   0  -3  14  156.03 17.6109   1
   0  -3  15 377.815 19.8754   1
   0  -3  16  117.98 12.5211   1
   0  -3  17  152.86 14.8732   1
   0  -3  18   37.49 14.7621   1
   0  -2   1 34.7304 1.47679   1
   0  -2   2 568.845 14.3503   1
   0  -2   3 5.54012 1.18657   1
   0  -2   4 155.559 5.28001   1
   0  -2   5 4478.79 103.879   1
   0  -2   6  184.81 6.55806   1
   0  -2   7 2319.02 57.8997   1
   0  -2   8  997.75 28.2398   1
   0  -2   9 722.885 25.4577   1
   0  -2  10 501.175 21.5427   1
   0  -2  11 2955.31 87.0702   1
   0  -2  12  145.17 16.6487   1
   0  -2  13 480.715 21.0072   1
   0  -2  14  391.47 19.4438   1
   0  -2  15 111.085 20.7291   1
   0  -2  16   18.52 6.43819   1
   0  -2  17  271.05 50.7254   1
   0  -2  18   15.63 10.2503   1
   0  -1   1   79.99 3.62783   1
   0  -1   2 2053.22 51.8424   1
   0  -1   3 1256.91  31.989   1
   0  -1   4 3274.15 75.3982   1
   0  -1   5 1320.38 38.0187   1
   0  -1   6 161.713 7.84311   1
   0  -1   7 1652.65  41.727   1
   0  -1   8 585.318 23.4464   1
   0  -1   9 1944.17 56.1416   1
   0  -1  10  20.525 4.10642   1
   0  -1  11  13.015 4.18406   1
   0  -1  12 205.615 12.2175   1
   0  -1  13 829.495  37.491   1
   0  -1  14 330.365 17.6968   1
   0  -1  15 176.255  21.711   1
   0  -1  16  42.435 12.6397   1
   0  -1  17    3.84 5.50167   1
   0  -1  18  201.77 25.8285   1
   0   0   1  -0.515 0.38942   1
   0   0   2 272.223 7.79319   1
   0   0   3-1.27053 3.51328   1
   0   0   4 4995.41 112.506   1
   0   0   5 0.88606 1.61193   1
   0   0   6 2179.13 57.6645   1
   0   0   7 1.80117 1.52332   1
   0   0   8 231.265 15.9159   1
   0   0   9 1.38386 5.37912   1
   0   0  10   34.80 9.83005   1
   0   0  11   3.385 3.16195   1
   0   0  12   93.00 8.96133   1
   0   0  13   8.695  4.3562   1
   0   0  14  32.085 6.64298   1
   0   0  15  -5.265    6.25   1
   0   0  16 1121.84 43.2544   1
   0   0  17    5.24 5.50729   1
   0   0  18  257.40 28.9151   1
   0   1   0-0.30553  0.2205   1
   0   1   2 2045.34 47.5638   1
   0   1   3 1275.37 30.9705   1
   0   1   4 3214.95 74.5085   1
   0   1   5 1288.11 32.5239   1
   0   1   6 157.882 6.90312   1
   0   1   7 1655.29 45.6023   1
   0   1   8 552.712 30.3964   1
   0   1   9 1984.38 59.7104   1
   0   1  10 18.3908 3.92026   1
   0   1  11   13.62 5.59156   1
   0   1  12  204.80 12.1611   1
   0   1  13  845.11 31.5181   1
   0   1  14 351.845 27.5438   1
   0   1  15  145.61 13.3177   1
   0   1  16  28.075  9.3938   1
   0   1  17    2.03 8.34201   1
   0   1  18  215.19 25.9177   1
   0   2   0 127.014 3.73108   1
   0   2   1 36.3375 1.78307   1
   0   2   2 540.615 27.1883   1
   0   2   3 4.28455 2.18541   1
   0   2   4 158.603 5.91268   1
   0   2   5 4556.21  124.24   1
   0   2   6 180.858   6.659   1
   0   2   7 2196.24 56.8577   1
   0   2   8 993.211 29.1415   1
   0   2   9 712.471 22.1141   1
   0   2  10 527.311 17.8436   1
   0   2  11 3010.46 100.861   1
   0   2  12 151.155 11.8056   1
   0   2  13  446.32  32.662   1
   0   2  14 411.675 21.4942   1
   0   2  15  113.51 11.7864   1
   0   2  16   32.97 7.45815   1
   0   2  17  290.19 25.7987   1
   0   2  18   18.99 11.0935   1
   0   3   0 1.25405 0.68507   1
   0   3   1 2128.86 50.0548   1
   0   3   2 4735.02  105.87   1
   0   3   3 424.681 14.6118   1
   0   3   4 438.568 17.7023   1
   0   3   5 147.355 5.69463   1
   0   3   6 1529.99 58.0301   1
   0   3   7 1761.81 56.8675   1
   0   3   8 419.886 16.4789   1
   0   3   9 1405.97 49.3837   1
   0   3  10 501.785  19.863   1
   0   3  11 45.2027 5.27246   1
   0   3  12 189.395  12.601   1
   0   3  13  319.90 16.5142   1
   0   3  14 153.725 13.0016   1
   0   3  15  379.03 19.7974   1
   0   3  16  132.24 18.5581   1
   0   3  17  148.65 20.5337   1
   0   3  18   33.26 12.3067   1
   0   4   0 3270.12 74.4716   1
   0   4   1 2231.57 52.3693   1
   0   4   2 768.668 20.1479   1
   0   4   3 5847.25 153.147   1
   0   4   4 1006.36 44.7081   1
   0   4   5  823.10  24.672   1
   0   4   6 712.158  23.505   1
   0   4   7 445.609 14.6327   1
   0   4   8 4.57834 2.16638   1
   0   4   9 260.089 16.4306   1
   0   4  10 0.88043 3.23874   1
   0   4  11 12.0401 3.37322   1
   0   4  12  135.01 11.0552   1
   0   4  13  236.34 30.7046   1
   0   4  14   2.575 9.21369   1
   0   4  15  289.16 23.7464   1
   0   4  16  247.78 22.9405   1
   0   4  17   50.93 13.4593   1
   0   4  18   97.12 17.7852   1
   0   5   0 1.16787 0.95996   1
   0   5   1 3209.70 80.8478   1
   0   5   2 903.779 23.8298   1
   0   5   3 702.865 19.3647   1
   0   5   4 1373.82 35.9547   1
   0   5   5 1962.38 49.7643   1
   0   5   6 1182.16 32.4131   1
   0   5   7 27.6564  3.4275   1
   0   5   8 7.02182 2.52185   1
   0   5   9 365.125 13.5688   1
   0   5  10 986.966 30.9727   1
   0   5  11 123.807 10.0122   1
   0   5  12 828.135 30.5334   1
   0   5  13 119.835 12.6654   1
   0   5  14  167.36 13.6664   1
   0   5  15   24.39 9.49008   1
   0   5  16  104.85 16.7666   1
   0   5  17  279.36 25.4556   1
   0   5  18  150.30 21.2717   1
   0   6   0 21.8133 1.68116   1
   0   6   1 117.846 4.21444   1
   0   6   2 304.221 11.2827   1
   0   6   3  18.255 2.77208   1
   0   6   4 1887.33 74.3073   1
   0   6   5 0.23509 2.19146   1
   0   6   6 103.178 5.71929   1
   0   6   7 316.652 11.5049   1
   0   6   8 5164.50 135.579   1
   0   6   9 52.9298  8.2496   1
   0   6  10 1046.15 31.6165   1
   0   6  11  48.115 6.42111   1
   0   6  12 623.945 24.6897   1
   0   6  13   -0.56 5.46698   1
   0   6  14  678.43 37.6852   1
   0   6  15    7.82 7.83925   1
   0   6  16  118.23 17.4072   1
   0   6  17   -7.11 6.83035   1
   0   7   0 0.19505 1.10098   1
   0   7   1 3241.58 96.1161   1
   0   7   2 219.514 7.40769   1
   0   7   3  79.245  5.1113   1
   0   7   4 1323.77 37.6331   1
   0   7   5 1592.56 45.5279   1
   0   7   6 1351.97   37.45   1
   0   7   7 268.025 10.3999   1
   0   7   8 12.1629 2.88199   1
   0   7   9-0.18909  3.8573   1
   0   7  10 594.913 20.0728   1
   0   7  11    6.57 5.09223   1
   0   7  12 1351.53 45.6605   1
   0   7  13   56.99 11.7025   1
   0   7  14   -0.76  5.7828   1
   0   7  15  138.49 18.0228   1
   0   7  16  129.27  18.408   1
   0   7  17  156.26 21.3474   1
   0   8   0 733.002 20.3808   1
   0   8   1 1661.91 42.6238   1
   0   8   2 37.2036 2.62745   1
   0   8   3 3293.55 103.832   1
   0   8   4   11.76 2.79035   1
   0   8   5 227.545 10.0707   1
   0   8   6 246.366 9.65093   1
   0   8   7 318.207 11.9133   1
   0   8   8 36.6031 5.73511   1
   0   8   9 89.4106 6.72919   1
   0   8  10  19.965 7.98947   1
   0   8  11   -3.16 4.15623   1
   0   8  12   31.34 9.32621   1
   0   8  13  148.79  17.793   1
   0   8  14   -2.47 5.83527   1
   0   8  15  376.89 27.5397   1
   0   8  16    7.55 8.33437   1
   0   8  17   19.25 9.74485   1
   0   9   0  4.7402 1.86499   1
   0   9   1 2362.79 62.3218   1
   0   9   2 696.293 18.8106   1
   0   9   3 6.06514 3.38804   1
   0   9   4 0.61876 1.55701   1
   0   9   5 957.555 31.2556   1
   0   9   6  946.40 62.2545   1
   0   9   7  446.60 15.4725   1
   0   9   8 184.168 13.8114   1
   0   9   9  132.84  12.928   1
   0   9  10  500.83   25.46   1
   0   9  11  195.07  16.804   1
   0   9  12  316.09 22.8446   1
   0   9  13   61.61 12.0213   1
   0   9  14   38.78 10.7232   1
   0   9  15  303.17 24.3452   1
   0   9  16  110.40  17.152   1
   0  10   0  85.902  8.7193   1
   0  10   1 52.2646 3.40048   1
   0  10   2  117.48 5.66121   1
   0  10   3  6.9676 1.91499   1
   0  10   4 718.484 23.5114   1
   0  10   5 745.025 24.8449   1
   0  10   6  44.115 8.33773   1
   0  10   7  423.78 16.9939   1
   0  10   8 1308.15 38.1256   1
   0  10   9   82.70 8.21645   1
   0  10  10  271.17 19.8897   1
   0  10  11  674.04 35.1068   1
   0  10  12  136.65 16.4824   1
   0  10  13  151.96 18.1592   1
   0  10  14  257.27 22.1742   1
   0  10  15   18.49 9.04011   1
   0  10  16   28.22 10.7982   1
   0  11   0 2.44762 1.80801   1
   0  11   1 210.851 9.00552   1
   0  11   2 554.282 15.9209   1
   0  11   3 394.754 12.0442   1
   0  11   4 858.587 23.6198   1
   0  11   5 359.087 12.7947   1
   0  11   6 352.525 15.9205   1
   0  11   7 178.445  14.983   1
   0  11   8  27.265 5.03867   1
   0  11   9  750.49 36.7366   1
   0  11  10  451.74 26.8108   1
   0  11  11    2.10 6.24384   1
   0  11  12  130.95 16.8568   1
   0  11  13  397.10 27.1193   1
   0  11  14   48.45 12.1569   1
   0  11  15   22.72 9.95861   1
   0  12   0 2405.11 64.5871   1
   0  12   1 253.632 8.86602   1
   0  12   2 516.372 16.2703   1
   0  12   3 413.262 12.8472   1
   0  12   4 808.625 27.4231   1
   0  12   5 23.1098 3.91422   1
   0  12   6 503.385  16.535   1
   0  12   7   36.46  8.2175   1
   0  12   8   -3.97 4.65491   1
   0  12   9   -2.32  5.4838   1
   0  12  10    6.32 6.06288   1
   0  12  11   17.22 7.74897   1
   0  12  12   41.53 10.7096   1
   0  12  13   41.35 11.6149   1
   0  12  14    4.49 7.55753   1
   0  12  15   31.77 10.6599   1
   0  13   0 17.3873 3.06317   1
   0  13   1 9.24982 3.67168   1
   0  13   2 875.274 24.5627   1
   0  13   3 232.201  12.739   1
   0  13   4 794.277 25.8604   1
   0  13   5   2.425 2.77919   1
   0  13   6  116.80 8.10875   1
   0  13   7  239.94 11.6425   1
   0  13   8  108.68 13.7745   1
   0  13   9  414.65 26.2169   1
   0  13  10   14.97 7.47175   1
   0  13  11   -4.07 5.99866   1
   0  13  12   24.85 9.50551   1
   0  13  13   55.60 12.7267   1
   0  13  14  113.44 17.7521   1
   0  14   0  121.20 12.8822   1
   0  14   1   70.02 9.85007   1
   0  14   2    3.78 4.01096   1
   0  14   3  17.245 3.63985   1
   0  14   4   4.055 2.94933   1
   0  14   5  457.89  25.128   1
   0  14   6   -0.42 4.85769   1
   0  14   7  602.26 31.5219   1
   0  14   8   -3.14  5.4302   1
   0  14   9   72.76 12.2479   1
   0  14  10   15.91 8.34176   1
   0  14  11  840.76 43.9804   1
   0  14  12    2.87 6.99199   1
   0  15   0   -0.99 4.39464   1
   0  15   1   13.15 6.05303   1
   0  15   2  355.45 21.1705   1
   0  15   3  364.97  21.833   1
   0  15   4  118.84 13.9059   1
   0  15   5   -6.70 4.51616   1
   0  15   6  154.20 16.4496   1
   0  15   7  449.52 27.2688   1
   0  15   8   15.45 7.36763   1
   0  15   9  400.23  26.664   1
   0  15  10   16.56 9.01388   1
   0  15  11   -3.11 6.52977   1
   0  15  12    8.30 8.51674   1
   0  16   0  940.77 42.7585   1
   0  16   1   90.91 12.4185   1
   0  16   2  116.12 14.1193   1
   0  16   3  217.15 16.7252   1
   0  16   4  352.09 22.4115   1
   0  16   5   45.88 9.79847   1
   0  16   6  198.78 17.0945   1
   0  16   7    5.93  6.4866   1
   0  16   8   -7.68 5.87385   1
   0  16   9   25.65  9.3833   1
   0  16  10    0.88 7.22571   1
   0  16  11    2.84  7.6543   1
   0  17   0    1.07 5.46484   1
   0  17   1  237.80 18.5187   1
   0  17   2  203.76 16.8079   1
   0  17   3   53.61 10.6354   1
   0  17   5  217.16 18.1861   1
   0  17   6   16.78 8.36187   1
   0  17   7    6.70 6.97252   1
   0  17   8    3.72 7.30725   1
   0  17   9   88.61 14.6523   1
   0  18   0    3.99 5.89422   1
   0  18   1   21.35 7.56557   1
   0  18   2   61.22  11.066   1
   0  18   3   16.83 7.33443   1
   0  18   4   82.01 12.6964   1
   0  18   6   14.37 8.09034   1
   0  18   7   58.67 12.2084   1
   0  18   8  262.40 22.0793   1
   0  19   0    8.42 6.75931   1
   0  19   1   80.70 13.0384   1
   0  19   2   71.58 12.4187   1
   0  19   3    7.37 6.97102   1
   0  19   4   16.48 7.84455   1
   0  19   5   48.50 11.1201   1
   1 -19   1   29.95 10.0955   1
   1 -19   2   22.95 9.82538   1
   1 -19   3   -0.38 7.46554   1
   1 -19   4  148.77 19.6081   1
   1 -18   1   34.27 10.6812   1
   1 -18   2  198.46 21.6733   1
   1 -18   3   -9.41 5.45653   1
   1 -18   4   57.46 12.8463   1
   1 -18   5  179.22 21.9794   1
   1 -18   6  103.39 17.1402   1
   1 -18   7    9.30 7.66119   1
   1 -17   1    4.38 7.03796   1
   1 -17   2  144.81 18.0692   1
   1 -17   3  223.24 20.1134   1
   1 -17   4   92.81 14.9958   1
   1 -17   5   16.30 8.26893   1
   1 -17   6   20.09 9.05753   1
   1 -17   7  103.47 16.7218   1
   1 -17   8    0.77 6.31666   1
   1 -16   1   90.38 14.5182   1
   1 -16   2   37.48 9.84609   1
   1 -16   3  107.10 15.1957   1
   1 -16   4  104.75 15.4248   1
   1 -16   5   55.36 11.7199   1
   1 -16   6   -1.48   5.769   1
   1 -16   7   12.54 7.73704   1
   1 -16   8    3.96    7.20   1
   1 -16   9    7.27 8.66114   1
   1 -16  10   53.26 13.0929   1
   1 -15   1 246.415 13.6338   1
   1 -15   2  210.53 17.8555   1
   1 -15   3  319.91 22.0003   1
   1 -15   4   17.89  7.7196   1
   1 -15   5   37.22 9.52003   1
   1 -15   6  219.45 19.5607   1
   1 -15   7  479.91 29.7931   1
   1 -15   8   -5.96 5.86657   1
   1 -15   9  246.88 21.9111   1
   1 -15  10   48.35 12.0625   1
   1 -15  11   12.62 8.53682   1
   1 -14   1 356.555 14.2879   1
   1 -14   2-0.77715 4.52836   1
   1 -14   3  123.24 10.5382   1
   1 -14   4    1.22 5.58675   1
   1 -14   5 1489.99 63.2911   1
   1 -14   6    4.59  6.2635   1
   1 -14   7  110.80 15.3877   1
   1 -14   8   15.51 7.74435   1
   1 -14   9  370.85 26.7632   1
   1 -14  10    8.27 7.59565   1
   1 -14  11  514.32 33.0588   1
   1 -14  12   17.79 8.96935   1
   1 -13   1 125.049 8.30227   1
   1 -13   2 892.627 27.9029   1
   1 -13   3 219.889  10.444   1
   1 -13   4  28.135 5.67647   1
   1 -13   5  13.915 5.11711   1
   1 -13   6  147.87 11.9278   1
   1 -13   7  298.77 15.6372   1
   1 -13   8   46.85  10.494   1
   1 -13   9  306.46  23.266   1
   1 -13  10   27.97 9.34821   1
   1 -13  11    3.02 6.49681   1
   1 -13  12  149.78 19.8587   1
   1 -13  13  105.99 17.6409   1
   1 -12   1 200.632 8.48619   1
   1 -12   2  10.383  2.7012   1
   1 -12   3 87.7381 8.25898   1
   1 -12   4  409.24 17.8542   1
   1 -12   5  20.225 4.72749   1
   1 -12   6 195.305 15.2569   1
   1 -12   7  12.175 4.96056   1
   1 -12   8   1.485  4.1225   1
   1 -12   9  36.035 6.99055   1
   1 -12  10  92.945 10.8831   1
   1 -12  11   -1.40 5.46132   1
   1 -12  12   37.25 10.9283   1
   1 -12  13   66.27 14.5885   1
   1 -12  14   75.95 15.7548   1
   1 -11   1  20.804 4.08761   1
   1 -11   2 383.344 12.0252   1
   1 -11   3 1337.32 36.4241   1
   1 -11   4 624.196 30.0585   1
   1 -11   5  25.795 4.98469   1
   1 -11   6 228.995 29.5885   1
   1 -11   7  845.20 48.3137   1
   1 -11   8   14.63 4.66069   1
   1 -11   9  235.14 13.8207   1
   1 -11  10  189.56 18.0276   1
   1 -11  11  141.10 12.7884   1
   1 -11  12  145.89  19.327   1
   1 -11  13  122.96 17.7933   1
   1 -11  14   71.22 14.7043   1
   1 -11  15    4.77 7.75745   1
   1 -10   1 32.8098 3.32662   1
   1 -10   2 755.918 20.7444   1
   1 -10   3 217.499 7.91134   1
   1 -10   4 432.525 16.1166   1
   1 -10   5 929.076 28.3209   1
   1 -10   6 731.268 32.9712   1
   1 -10   7  162.83 10.4293   1
   1 -10   8 1095.38 37.8928   1
   1 -10   9  306.20 18.9842   1
   1 -10  10    7.80 8.99524   1
   1 -10  11 497.255  22.561   1
   1 -10  12 296.575 17.0626   1
   1 -10  13   55.83 9.05012   1
   1 -10  14   44.96 12.1051   1
   1 -10  15   74.50 15.3772   1
   1  -9   1 1161.84 32.9766   1
   1  -9   2 615.219 17.1877   1
   1  -9   3 0.79911 1.82464   1
   1  -9   4 541.712  23.409   1
   1  -9   5 168.494 8.21522   1
   1  -9   6  702.67 22.2214   1
   1  -9   7  314.34 14.6639   1
   1  -9   8   3.845 3.76937   1
   1  -9   9 279.555 22.5764   1
   1  -9  10 551.695 23.1452   1
   1  -9  11  170.12 22.0426   1
   1  -9  12   50.10 16.2404   1
   1  -9  13   58.55 23.0137   1
   1  -9  14  157.86 24.5507   1
   1  -9  15  298.69 25.3749   1
   1  -9  16    8.04 7.67954   1
   1  -8   1 3710.44 89.2811   1
   1  -8   2  74.193 5.21881   1
   1  -8   3 1733.23 50.0285   1
   1  -8   4 19.0367  3.1661   1
   1  -8   5 18.1919 3.19323   1
   1  -8   6 147.448 7.58465   1
   1  -8   7 149.895 9.30779   1
   1  -8   8   4.855 3.24006   1
   1  -8   9 109.165 9.58574   1
   1  -8  10   16.02 6.73642   1
   1  -8  11  22.105  8.8952   1
   1  -8  12   32.31 6.62365   1
   1  -8  13  715.17 40.8139   1
   1  -8  14  51.445 8.75845   1
   1  -8  15 121.355 13.0502   1
   1  -8  16   6.505 5.88813   1
   1  -7   1 702.471 18.6817   1
   1  -7   2 4.43546 1.94563   1
   1  -7   3  219.54 7.41955   1
   1  -7   4 1548.54 39.0696   1
   1  -7   5 208.302 9.89896   1
   1  -7   6 1940.61 57.7505   1
   1  -7   7  -0.585 3.76518   1
   1  -7   8   82.60 14.0615   1
   1  -7   9  99.465 8.94893   1
   1  -7  10 1342.68 139.427   1
   1  -7  11  113.60 10.4068   1
   1  -7  12  327.57 25.0773   1
   1  -7  13   27.80 6.34893   1
   1  -7  14   91.14 16.5667   1
   1  -7  15 175.645 15.5031   1
   1  -7  16  -1.355 7.27914   1
   1  -6   1 40.0059 2.60265   1
   1  -6   2 2996.81 70.7436   1
   1  -6   3  97.878 4.64225   1
   1  -6   4  959.19 24.9524   1
   1  -6   5 83.4117 6.53347   1
   1  -6   6 1820.84 68.0287   1
   1  -6   7    4.27 2.84869   1
   1  -6   8 3264.67 207.702   1
   1  -6   9  94.825 19.5243   1
   1  -6  10  130.45 24.0172   1
   1  -6  11  48.665 6.98107   1
   1  -6  12 325.965 16.8329   1
   1  -6  13   28.80 6.53215   1
   1  -6  14 425.905 21.4925   1
   1  -6  15   -3.70 6.48256   1
   1  -6  16  15.515  6.6496   1
   1  -6  17    1.60 8.23358   1
   1  -5   1 421.344  11.296   1
   1  -5   2 355.208 9.85147   1
   1  -5   3 1906.04  46.585   1
   1  -5   4 1656.88 40.2819   1
   1  -5   5 400.465 11.7079   1
   1  -5   6 1583.66 42.5751   1
   1  -5   7 229.935 10.9713   1
   1  -5   8   4.335 2.92504   1
   1  -5   9   57.04 11.9136   1
   1  -5  10 1282.34 40.9837   1
   1  -5  11  361.84 17.0003   1
   1  -5  12  351.36 17.1412   1
   1  -5  13  67.495 8.78204   1
   1  -5  14   39.00 16.6708   1
   1  -5  15  192.35 15.6652   1
   1  -5  16  29.945 9.18339   1
   1  -5  17  177.22 23.4786   1
   1  -4   1 2430.89 56.8299   1
   1  -4   2-0.96727 2.26868   1
   1  -4   3 2699.65 63.3561   1
   1  -4   4 1432.11 35.0157   1
   1  -4   5 5.86496 1.50761   1
   1  -4   6 14.2924 2.27948   1
   1  -4   7-0.06528 2.95442   1
   1  -4   8    8.23 3.12802   1
   1  -4   9   24.38 4.60993   1
   1  -4  10  257.81 12.9631   1
   1  -4  11  55.395 9.01583   1
   1  -4  12  79.515 8.75427   1
   1  -4  13  764.75  29.995   1
   1  -4  14  104.56 11.1435   1
   1  -4  15 141.475 13.3562   1
   1  -4  16  332.65 37.4939   1
   1  -4  17  119.85  19.743   1
   1  -3   1 3376.92  82.952   1
   1  -3   2 1878.57 44.4813   1
   1  -3   3 314.994 8.78181   1
   1  -3   4  105.47  4.0655   1
   1  -3   5 558.128 15.1733   1
   1  -3   6 1265.29 34.2918   1
   1  -3   7 1772.13 45.4361   1
   1  -3   8 45.7848 4.39485   1
   1  -3   9 884.875 39.4274   1
   1  -3  10  814.79 41.1034   1
   1  -3  11   1.945 3.28538   1
   1  -3  12    4.86 3.76874   1
   1  -3  13 153.105 47.1202   1
   1  -3  14  377.27 19.2746   1
   1  -3  15  342.19 27.2569   1
   1  -3  16   16.46 6.44019   1
   1  -3  17  112.85   18.81   1
   1  -2   1 886.558 21.6872   1
   1  -2   2 3977.63 102.211   1
   1  -2   3 635.026 16.7698   1
   1  -2   4 289.426 8.19546   1
   1  -2   5 5811.24 136.006   1
   1  -2   6 647.909 22.4527   1
   1  -2   7 1219.79 38.1604   1
   1  -2   8 985.201 28.5159   1
   1  -2   9 1971.64 54.6504   1
   1  -2  10   85.70 13.5313   1
   1  -2  11 1644.77  54.902   1
   1  -2  12  99.365 9.42508   1
   1  -2  13   21.14 10.0323   1
   1  -2  14 116.925 11.5414   1
   1  -2  15   89.03 10.6612   1
   1  -2  16    9.35 7.90773   1
   1  -2  17    7.19 9.31784   1
   1  -2  18   15.10 11.1992   1
   1  -1   1 1787.40 41.9501   1
   1  -1   2 9138.30 208.196   1
   1  -1   3 1662.63 39.4189   1
   1  -1   4 158.327 5.00296   1
   1  -1   5 13.5412 1.92744   1
   1  -1   6 13.4627 2.15817   1
   1  -1   7 2608.38 69.5544   1
   1  -1   8  21.736  3.0573   1
   1  -1   9 881.654 26.4874   1
   1  -1  10 74.3334 6.04281   1
   1  -1  11  151.54 10.6071   1
   1  -1  12 549.725 22.4322   1
   1  -1  13  452.87 27.5073   1
   1  -1  14 360.595 47.6548   1
   1  -1  15   4.805 6.37149   1
   1  -1  16   12.38  8.5174   1
   1  -1  17    3.80 8.94769   1
   1  -1  18  236.25 27.5399   1
   1   0   0 9733.53 236.029   1
   1   0   1-0.47312 1.57785   1
   1   0   2 23.0388 1.62216   1
   1   0   3-0.24185 2.60205   1
   1   0   4 663.017 21.0168   1
   1   0   5  0.1212 1.19839   1
   1   0   6 441.117 16.7757   1
   1   0   7 4.35225 1.69165   1
   1   0   8 167.148 6.94901   1
   1   0   9 2.80354 1.86215   1
   1   0  10 237.582 14.1955   1
   1   0  11 1.39079 2.42611   1
   1   0  12 619.415  25.313   1
   1   0  13   0.625 4.00931   1
   1   0  14  257.88 15.2189   1
   1   0  15   -0.23 5.98079   1
   1   0  16 1040.08 54.2337   1
   1   0  17    8.12 8.61441   1
   1   0  18  157.87 22.0614   1
   1   1   0  378.20 9.96827   1
   1   1   1 1880.06 43.6515   1
   1   1   2 9474.09 215.039   1
   1   1   3 1674.73 40.8805   1
   1   1   4 155.404 9.16441   1
   1   1   5 16.2948 2.59192   1
   1   1   6 14.6784 2.66345   1
   1   1   7 2661.59 87.0631   1
   1   1   8 32.8033   3.259   1
   1   1   9 911.269 25.5455   1
   1   1  10 81.0664 11.8295   1
   1   1  11 172.941 11.5196   1
   1   1  12  531.21 53.8057   1
   1   1  13 451.455 21.6662   1
   1   1  14  333.83 17.7628   1
   1   1  15   15.14 8.48407   1
   1   1  16    3.92 7.46404   1
   1   1  17    4.34  8.4741   1
   1   1  18  312.98 27.9967   1
   1   2   0 384.755 10.4621   1
   1   2   1 931.555 22.2224   1
   1   2   2 4051.12 91.6714   1
   1   2   3 677.822   16.54   1
   1   2   4 299.721 16.5333   1
   1   2   5 5808.35 193.745   1
   1   2   6 645.824 19.7991   1
   1   2   7 1256.07 45.0594   1
   1   2   8 969.341  30.416   1
   1   2   9 1975.85 51.3881   1
   1   2  10 78.2671 9.28991   1
   1   2  11 1673.17 73.5527   1
   1   2  12   78.84  8.5246   1
   1   2  13   24.39 5.76746   1
   1   2  14  114.81 15.8438   1
   1   2  15   86.38 14.9092   1
   1   2  16    2.80 7.16587   1
   1   2  17   -5.02  7.4085   1
   1   2  18   23.72  11.594   1
   1   3   1 3370.74 101.925   1
   1   3   2 1926.70 44.7844   1
   1   3   3 322.726 8.52595   1
   1   3   4 112.353 4.15531   1
   1   3   5 562.685 18.4689   1
   1   3   6 1266.07 40.6708   1
   1   3   7 1762.73 51.8825   1
   1   3   8 44.7629  3.6767   1
   1   3   9 892.269 25.1613   1
   1   3  10 813.833 24.5616   1
   1   3  11  -1.195 4.10598   1
   1   3  12    3.63  3.4455   1
   1   3  13  142.12 11.7322   1
   1   3  14  361.85 25.9982   1
   1   3  15  297.21 24.3821   1
   1   3  16   36.56 11.5642   1
   1   3  17   86.09 16.5985   1
   1   4   1 2409.60 73.0675   1
   1   4   2 0.63769  0.9634   1
   1   4   3 2685.59 62.9743   1
   1   4   4 1474.78 41.1074   1
   1   4   5 5.32629 3.00927   1
   1   4   6 19.0782 2.45878   1
   1   4   7 0.59106  1.2973   1
   1   4   8   10.76  2.1816   1
   1   4   9 35.6341 3.57207   1
   1   4  10 247.899 13.1617   1
   1   4  11  40.115 10.1386   1
   1   4  12   75.68 8.25828   1
   1   4  13  731.01 38.2718   1
   1   4  14   77.55 13.2947   1
   1   4  15  153.19 19.2932   1
   1   4  16  314.34 26.4659   1
   1   4  17  100.29 18.0869   1
   1   5   2  371.11 21.1796   1
   1   5   3 1886.16 45.7614   1
   1   5   4 1640.98 53.0279   1
   1   5   5 395.345 16.2197   1
   1   5   6 1550.09 55.2069   1
   1   5   7  208.86 8.85481   1
   1   5   8 3.36264 2.35072   1
   1   5   9 57.4939 5.00708   1
   1   5  10 1206.09 68.8848   1
   1   5  11  367.81 16.6707   1
   1   5  12  330.49 16.3275   1
   1   5  13   43.13 10.2922   1
   1   5  14   35.95 10.7983   1
   1   5  15  185.34 21.2778   1
   1   5  16   15.00 8.50854   1
   1   5  17  184.07 22.5168   1
   1   6   0 176.825 5.81267   1
   1   6   1   36.75  5.2507   1
   1   6   2 3018.38 75.7481   1
   1   6   3 93.1435 3.93749   1
   1   6   4 952.583 24.3672   1
   1   6   5  79.427 3.94352   1
   1   6   6 1814.43 45.9696   1
   1   6   7 7.51674 3.40172   1
   1   6   8 3052.17 142.303   1
   1   6   9  88.495 7.50858   1
   1   6  10 115.806 11.0197   1
   1   6  11 60.4978 16.4926   1
   1   6  12  382.82 23.7608   1
   1   6  13   39.63 9.60287   1
   1   6  14  433.16 28.5128   1
   1   6  15   -3.29 6.11152   1
   1   6  16   16.28 9.52042   1
   1   6  17   -4.81 7.19482   1
   1   7   0  782.89 22.0949   1
   1   7   1  693.53 19.6895   1
   1   7   2   5.285 3.41635   1
   1   7   3 222.452 7.72833   1
   1   7   4 1541.49 40.0905   1
   1   7   5 200.669 6.66104   1
   1   7   6 1849.07 47.1682   1
   1   7   7 1.37652 1.59896   1
   1   7   8 74.4877 6.09737   1
   1   7   9 70.0456 10.7511   1
   1   7  10 1262.40 68.2163   1
   1   7  11  96.975 9.14006   1
   1   7  12  300.97  21.472   1
   1   7  13   18.77 8.31961   1
   1   7  14   85.69 14.5143   1
   1   7  15  143.42 18.6076   1
   1   7  16   -1.73  7.0481   1
   1   8   0 130.365 4.85474   1
   1   8   1 3552.67 111.653   1
   1   8   2 67.6057 3.19118   1
   1   8   3 1726.06 44.4409   1
   1   8   4 16.3981 3.54747   1
   1   8   5 20.3543  2.5886   1
   1   8   6 141.832 5.56772   1
   1   8   7 142.167 9.26371   1
   1   8   8 2.16652 1.73321   1
   1   8   9 93.9872 5.78173   1
   1   8  10    9.01 3.81605   1
   1   8  11   25.63 7.52738   1
   1   8  12   38.50 9.30343   1
   1   8  13  717.01 37.7223   1
   1   8  14   52.78 11.4066   1
   1   8  15  132.51  17.791   1
   1   8  16    1.86 7.42671   1
   1   9   0 638.205 17.7056   1
   1   9   1 1124.04 29.6898   1
   1   9   2 602.255 16.8137   1
   1   9   3 2.44399 1.42835   1
   1   9   4  539.35 15.8381   1
   1   9   5 175.553 7.00977   1
   1   9   6  670.83 20.2241   1
   1   9   7 308.894 11.8442   1
   1   9   8 6.04366 1.95987   1
   1   9   9 265.185 28.0129   1
   1   9  10  548.36  28.435   1
   1   9  11  157.74 16.4276   1
   1   9  12   56.99 11.0828   1
   1   9  13   38.69 10.0942   1
   1   9  14  167.16 19.0674   1
   1   9  15  282.54 23.5817   1
   1   9  16   12.78 9.33648   1
   1  10   0 28.1402 5.66394   1
   1  10   1   33.13 6.06137   1
   1  10   2  716.12 25.5302   1
   1  10   3  223.17 8.99769   1
   1  10   4 425.802 13.2081   1
   1  10   5 922.568 26.1987   1
   1  10   6 678.625 33.6481   1
   1  10   7 152.123  9.9927   1
   1  10   8 1128.94 92.7734   1
   1  10   9  280.77 18.4041   1
   1  10  10    3.82  5.5678   1
   1  10  11  495.23 27.7792   1
   1  10  12  292.90 21.1104   1
   1  10  13   41.76  10.344   1
   1  10  14   46.00  10.933   1
   1  10  15   83.74 14.5125   1
   1  11   0  10.225 2.47465   1
   1  11   1  20.245 3.01701   1
   1  11   2 354.805 12.9061   1
   1  11   3 1281.07 63.7271   1
   1  11   4 617.295 20.6125   1
   1  11   5  26.945 5.20057   1
   1  11   6  234.66 21.6188   1
   1  11   7 822.395 28.2021   1
   1  11   8   14.26 6.13777   1
   1  11   9  228.80 16.8672   1
   1  11  10  174.59 15.3986   1
   1  11  11  144.55 15.6915   1
   1  11  12  150.36 17.1602   1
   1  11  13   98.27 14.5176   1
   1  11  14   59.19 12.2973   1
   1  12   0 1308.19 39.0471   1
   1  12   1  200.85 21.6734   1
   1  12   2    7.99 2.61121   1
   1  12   3   72.27 6.20145   1
   1  12   4  406.05 27.5989   1
   1  12   5  25.005 6.69384   1
   1  12   6 167.985 16.7651   1
   1  12   7   11.94 5.63253   1
   1  12   8   -5.01 4.35765   1
   1  12   9   28.59 8.07157   1
   1  12  10   81.66 11.9845   1
   1  12  11    5.16 5.96555   1
   1  12  12   50.12 10.6907   1
   1  12  13   60.81 12.1366   1
   1  12  14   32.87 9.80821   1
   1  13   0 130.325  7.2165   1
   1  13   1  112.27 6.88139   1
   1  13   2 849.495 36.8641   1
   1  13   3 214.735 14.6884   1
   1  13   4  35.845 4.64314   1
   1  13   5    9.58 8.65631   1
   1  13   6  124.15 11.5439   1
   1  13   7  260.42 17.2381   1
   1  13   8   57.61 9.79858   1
   1  13   9  299.05 20.1424   1
   1  13  10   32.06 9.08271   1
   1  13  11   -1.53 6.13099   1
   1  13  12  136.22  16.671   1
   1  13  13   86.35 14.3721   1
   1  14   0  12.765 3.32975   1
   1  14   1 377.445 34.7056   1
   1  14   2    1.01 2.46309   1
   1  14   3  113.23 9.82372   1
   1  14   4  -0.275 3.77105   1
   1  14   5 1482.05 57.1638   1
   1  14   6   12.66 5.83913   1
   1  14   7   87.03 11.4557   1
   1  14   8    6.07  5.9134   1
   1  14   9  387.57 23.6053   1
   1  14  10    7.93 7.15513   1
   1  14  11  449.48 28.2474   1
   1  14  12   10.76 7.70225   1
   1  15   0  136.73 11.4209   1
   1  15   1  248.22 15.3058   1
   1  15   2  202.87 13.7618   1
   1  15   3  262.43 16.3091   1
   1  15   5   13.06 5.74349   1
   1  15   6  215.44 15.5901   1
   1  15   7  429.31 24.3293   1
   1  15   8    1.15 5.20211   1
   1  15   9  218.88 17.6305   1
   1  15  10   44.76 10.2597   1
   1  15  11    0.20 6.62045   1
   1  16   0  692.38 31.1042   1
   1  16   1  111.61 11.5276   1
   1  16   2   30.24 6.83271   1
   1  16   3   80.26 10.1874   1
   1  16   4  128.51 11.3691   1
   1  16   5   32.98 7.40134   1
   1  16   6    0.43 5.35099   1
   1  16   7    6.56 6.36007   1
   1  16   8    5.92 6.29651   1
   1  16   9    3.57 6.42754   1
   1  16  10   47.64 10.6542   1
   1  17   0   17.21 6.11943   1
   1  17   1    6.60 5.41026   1
   1  17   2  131.24 12.0734   1
   1  17   3  209.90 15.1233   1
   1  17   4   96.22 11.4284   1
   1  17   5   14.05 6.52688   1
   1  17   6   16.49 7.21527   1
   1  17   7   81.32 12.0692   1
   1  17   8   -1.54 6.32698   1
   1  18   0   12.07 6.16252   1
   1  18   1   63.68 10.1464   1
   1  18   2  199.67 15.1995   1
   1  18   3   -0.66 5.18785   1
   1  18   4   70.59 10.4783   1
   1  18   5  179.07 14.8281   1
   1  19   0   47.26 9.32981   1
   1  19   1   38.20 8.65487   1
   1  19   2   32.87 8.04991   1
   1  19   3   -4.09 5.23942   1
   1  19   4  116.51 13.3106   1
   2 -18   1  17.425 11.2252   1
   2 -18   2  196.04 22.4185   1
   2 -18   3   48.47 13.4562   1
   2 -17   1   33.79  7.4378   1
   2 -17   2  80.265 10.4015   1
   2 -17   3  88.745 11.2709   1
   2 -17   4   26.15 10.8241   1
   2 -17   5   12.07  9.5235   1
   2 -17   6  126.04  19.862   1
   2 -16   1 103.235 14.6365   1
   2 -16   2   67.06  9.5383   1
   2 -16   3   20.63 6.37179   1
   2 -16   4    4.32 7.68171   1
   2 -16   5    5.78 7.29373   1
   2 -16   6   -2.02 7.20565   1
   2 -16   7   10.81 8.58133   1
   2 -16   8   10.13 8.21892   1
   2 -15   1 396.255 21.7193   1
   2 -15   2  80.965 10.0492   1
   2 -15   3 173.005 26.2282   1
   2 -15   4  85.075 10.4274   1
   2 -15   5   60.27 12.7463   1
   2 -15   6   38.18 11.2907   1
   2 -15   7  500.98 33.1871   1
   2 -15   8  100.31 16.8858   1
   2 -15   9   13.01 9.71304   1
   2 -14   1 58.1305 13.3653   1
   2 -14   2 2.57636 3.36699   1
   2 -14   3 573.607 21.7264   1
   2 -14   4-4.28684 5.13086   1
   2 -14   5 861.415 47.5377   1
   2 -14   6    1.68 5.65124   1
   2 -14   7    3.40  6.6266   1
   2 -14   8    6.89 7.40353   1
   2 -14   9  352.68 27.7795   1
   2 -14  10   11.23 9.04766   1
   2 -13   1 285.532 27.5972   1
   2 -13   2 100.375 9.38088   1
   2 -13   3 239.926 12.6129   1
   2 -13   4 23.5938 4.86154   1
   2 -13   5 100.243 8.85426   1
   2 -13   6   -1.67  5.5168   1
   2 -13   7  399.36 36.4857   1
   2 -13   8  102.70 11.4112   1
   2 -13   9   50.39 12.5444   1
   2 -13  10    6.29 7.53493   1
   2 -13  11    0.58 7.43432   1
   2 -12   1 317.209  21.836   1
   2 -12   2 15.3175 4.28454   1
   2 -12   3 34.6747 5.30331   1
   2 -12   4 96.2187 10.8895   1
   2 -12   5 61.6455 6.69899   1
   2 -12   6    6.15  4.3759   1
   2 -12   7   67.41 8.86943   1
   2 -12   8   38.92 7.32963   1
   2 -12   9   29.71 12.9627   1
   2 -12  10  324.87 18.8536   1
   2 -12  11   53.68 12.4086   1
   2 -12  12   26.13 10.4169   1
   2 -11   1 169.493 13.3876   1
   2 -11   2 182.847 9.65336   1
   2 -11   3 587.304 21.1448   1
   2 -11   4 384.703 18.3705   1
   2 -11   5 76.1977 9.98101   1
   2 -11   6 174.554 13.1629   1
   2 -11   7 498.085 64.3847   1
   2 -11   8  62.285 8.54985   1
   2 -11   9  13.795 5.54535   1
   2 -11  10  46.095 8.19956   1
   2 -11  11  196.15 22.6428   1
   2 -11  12 102.745 23.7085   1
   2 -11  13   -2.14 7.15978   1
   2 -10   1 56.6758 7.97786   1
   2 -10   2 1088.23 39.4134   1
   2 -10   3 739.771 26.2378   1
   2 -10   4 27.8526 4.39912   1
   2 -10   5 964.889 56.2151   1
   2 -10   6 835.175 27.7091   1
   2 -10   7    2.54  3.7009   1
   2 -10   8 405.425 19.6421   1
   2 -10   9  379.10 19.2417   1
   2 -10  10   5.265 4.60997   1
   2 -10  11  136.61 12.9671   1
   2 -10  12   98.60 11.5999   1
   2 -10  13   2.375 5.26259   1
   2 -10  14    4.63 8.51388   1
   2  -9   1 258.051  17.045   1
   2  -9   2 6.81536 3.36244   1
   2  -9   3  13.068 3.25054   1
   2  -9   4  729.28  23.837   1
   2  -9   5 15.0688  8.2134   1
   2  -9   6 188.426 11.2028   1
   2  -9   7  171.08 12.2886   1
   2  -9   8  294.44 15.6088   1
   2  -9   9 299.965 25.5256   1
   2  -9  10 224.735 14.3676   1
   2  -9  11 117.125 11.9101   1
   2  -9  12  35.965  10.756   1
   2  -9  13   73.76 10.4221   1
   2  -9  14 133.825 13.9808   1
   2  -8   1 1416.60 50.4295   1
   2  -8   2 6.25394 3.02654   1
   2  -8   3 218.548  10.112   1
   2  -8   4 16.7512 3.42235   1
   2  -8   5 0.46293 2.33991   1
   2  -8   6 6.64788 2.93738   1
   2  -8   7 173.605 11.9275   1
   2  -8   8  33.115 7.21031   1
   2  -8   9  112.30 13.9024   1
   2  -8  10   11.15 10.1414   1
   2  -8  11 367.105 18.8538   1
   2  -8  12  12.025 5.27972   1
   2  -8  13  667.44 45.3266   1
   2  -8  14   -0.19   12.24   1
   2  -8  15   -2.02   7.015   1
   2  -7   1  25.712 3.66012   1
   2  -7   2 205.224 9.99359   1
   2  -7   3 236.008 19.5786   1
   2  -7   4 2283.42 69.3873   1
   2  -7   5 2.20159 2.61501   1
   2  -7   6 479.002  17.197   1
   2  -7   7  28.935 18.5813   1
   2  -7   8 343.585 16.4168   1
   2  -7   9 143.475 11.6429   1
   2  -7  10 402.985 19.0563   1
   2  -7  11 205.395 13.4549   1
   2  -7  12   28.41 6.55302   1
   2  -7  13  -1.135 6.03629   1
   2  -7  14    0.82 6.95896   1
   2  -7  15  166.11 21.6335   1
   2  -6   1 10.1783 2.26533   1
   2  -6   2 3291.10 104.912   1
   2  -6   3 179.095  8.2972   1
   2  -6   4 75.2972 5.98844   1
   2  -6   5 156.273 7.99934   1
   2  -6   6 2091.44 58.2105   1
   2  -6   7   1.885 2.87615   1
   2  -6   8 1709.22 53.9673   1
   2  -6   9   94.84 9.21166   1
   2  -6  10    3.88 3.36711   1
   2  -6  11  12.405 7.42014   1
   2  -6  12 319.635 36.9682   1
   2  -6  13   9.095 8.29561   1
   2  -6  14   21.81 9.77128   1
   2  -6  15    6.75 8.20493   1
   2  -5   1 73.1848 4.71764   1
   2  -5   2 270.915 10.1665   1
   2  -5   3 452.388 13.3847   1
   2  -5   4 1923.16  53.943   1
   2  -5   5 30.7508 3.41412   1
   2  -5   6 395.679 14.5823   1
   2  -5   7   98.37   8.446   1
   2  -5   8   62.64 7.11076   1
   2  -5   9 134.555 10.9286   1
   2  -5  10 466.135 23.1329   1
   2  -5  11 323.025 62.8505   1
   2  -5  12  192.96 32.1488   1
   2  -5  13    1.36 4.28671   1
   2  -5  14   31.55 9.58207   1
   2  -5  15  398.06 30.0193   1
   2  -5  16   29.53 11.6882   1
   2  -4   1 1218.92 36.0511   1
   2  -4   2 13.2057 3.31862   1
   2  -4   3 332.072 10.2979   1
   2  -4   4 262.497 8.96264   1
   2  -4   5 65.1012 5.16775   1
   2  -4   6 12.3735  2.5944   1
   2  -4   7 205.128 10.7759   1
   2  -4   8   68.44  13.394   1
   2  -4   9  123.67 16.7738   1
   2  -4  10  424.12 18.6986   1
   2  -4  11 361.145 17.4783   1
   2  -4  12   7.485 5.09961   1
   2  -4  13  463.96  22.069   1
   2  -4  14   71.15 13.5238   1
   2  -4  15   29.19 10.5977   1
   2  -4  16  200.34 23.9448   1
   2  -3   1 1499.33 38.5005   1
   2  -3   2 359.845 11.8087   1
   2  -3   3  589.06 16.2527   1
   2  -3   4 2311.82  60.327   1
   2  -3   5 541.305 19.0707   1
   2  -3   6  171.46 7.71625   1
   2  -3   7 1038.36 30.6067   1
   2  -3   8 828.748 25.6474   1
   2  -3   9  659.87 21.8752   1
   2  -3  10 183.235 11.1984   1
   2  -3  11   1.705  3.9811   1
   2  -3  12  258.44 28.5499   1
   2  -3  13   77.94 9.27292   1
   2  -3  14   89.51 15.2418   1
   2  -3  15  193.93 22.1188   1
   2  -3  16    4.27 8.00703   1
   2  -2   1 705.942 19.3615   1
   2  -2   2 688.885 18.9727   1
   2  -2   3 3797.55  99.735   1
   2  -2   4 17.2508 2.15878   1
   2  -2   5 3134.49 81.0831   1
   2  -2   6 156.422  6.6021   1
   2  -2   7 1.67339 1.91398   1
   2  -2   8 407.101  15.274   1
   2  -2   9 1217.53 35.9264   1
   2  -2  10  28.465 9.83202   1
   2  -2  11 378.195 17.4857   1
   2  -2  12 155.945 12.4032   1
   2  -2  13    3.20 5.87691   1
   2  -2  14    2.38 6.83999   1
   2  -2  15   -2.31 6.34895   1
   2  -2  16   -3.47 6.75013   1
   2  -1   1 2254.68 55.2985   1
   2  -1   2 860.497 22.9755   1
   2  -1   3 891.261 23.0804   1
   2  -1   4 627.018  19.479   1
   2  -1   5 215.021 7.26715   1
   2  -1   6 119.537  5.1088   1
   2  -1   7 1927.47 52.0042   1
   2  -1   8 77.2478 5.93526   1
   2  -1   9  143.00 7.87824   1
   2  -1  10 123.735 9.98492   1
   2  -1  11 324.905 15.7796   1
   2  -1  12 555.645 25.5501   1
   2  -1  13   57.42 11.3028   1
   2  -1  14  249.05  21.566   1
   2  -1  15   24.18 9.36339   1
   2  -1  16   51.03 13.0448   1
   2   0   0 2491.05 68.0275   1
   2   0   1-0.38328 2.48287   1
   2   0   2 333.025 10.9391   1
   2   0   3  1.0949 1.06918   1
   2   0   4 389.515  11.181   1
   2   0   5 1.51593 1.27998   1
   2   0   6 122.742 5.86386   1
   2   0   7 1.51427 2.77627   1
   2   0   8 196.818  8.7725   1
   2   0   9 1.39798 2.10388   1
   2   0  10 1140.97 42.9291   1
   2   0  11    4.16 4.97847   1
   2   0  12  110.56 14.7106   1
   2   0  13    1.26 5.55419   1
   2   0  14  500.11 31.8856   1
   2   0  15   -1.23  6.1531   1
   2   0  16  590.71 38.1139   1
   2   1   0 386.517 14.0772   1
   2   1   1 2303.29 55.7383   1
   2   1   2 914.785 23.4847   1
   2   1   3 913.721 24.3686   1
   2   1   4 623.429 21.6861   1
   2   1   5 212.137  7.4609   1
   2   1   6 107.844 6.03402   1
   2   1   7 1916.56 55.1799   1
   2   1   8 75.6626 5.65461   1
   2   1   9 155.441 7.95773   1
   2   1  10  132.60 9.61223   1
   2   1  11 305.625  15.119   1
   2   1  12  520.52 30.0246   1
   2   1  13   56.83 11.2598   1
   2   1  14  220.84 20.4087   1
   2   1  15    2.73 7.15325   1
   2   1  16   52.23 13.0134   1
   2   2   0 318.294 9.42238   1
   2   2   1 747.576 19.2761   1
   2   2   2 711.343 25.4962   1
   2   2   3 3899.46 93.5148   1
   2   2   4 18.4897 2.19488   1
   2   2   5 3158.24 76.5294   1
   2   2   6 163.535 6.27971   1
   2   2   7 2.67477 2.25863   1
   2   2   8 397.093 12.8609   1
   2   2   9 1207.44 55.0778   1
   2   2  10  24.345  6.5097   1
   2   2  11 370.605 16.9507   1
   2   2  12  150.49 16.5282   1
   2   2  13    5.56 6.33586   1
   2   2  14   -1.07 6.24015   1
   2   2  15    9.13 7.83418   1
   2   2  16    0.67 7.29012   1
   2   3   0 2058.95 50.5308   1
   2   3   1 1582.69 38.7101   1
   2   3   2 375.498 12.0827   1
   2   3   3 593.816 15.8577   1
   2   3   4 2347.78  59.956   1
   2   3   5 559.521 15.5587   1
   2   3   6 185.861 7.13147   1
   2   3   7 1074.35 28.8215   1
   2   3   8 828.453 24.8353   1
   2   3   9 657.563 21.1044   1
   2   3  10  182.87 10.6165   1
   2   3  11    0.68 5.09827   1
   2   3  12  271.31 20.1988   1
   2   3  13   82.31 13.3488   1
   2   3  14   75.95  13.816   1
   2   3  15  252.31 22.3635   1
   2   3  16   19.33 9.54621   1
   2   4   0 800.785 55.1083   1
   2   4   1 1227.63 45.9789   1
   2   4   2   8.725 1.88397   1
   2   4   3 340.207 9.54986   1
   2   4   4 260.026 7.90694   1
   2   4   5 64.1018 4.84592   1
   2   4   6 14.7049 2.02886   1
   2   4   7 200.064 7.41796   1
   2   4   8 69.4095 4.62048   1
   2   4   9 130.001  7.1968   1
   2   4  10  407.64 23.3262   1
   2   4  11  360.63 22.6003   1
   2   4  12   18.45 7.34739   1
   2   4  13  468.91 28.9828   1
   2   4  14   97.08 14.9419   1
   2   4  15   26.21 10.0041   1
   2   5   1   69.31 5.35045   1
   2   5   2  280.82  12.036   1
   2   5   3 470.329 13.2058   1
   2   5   4 1946.72 49.8169   1
   2   5   5 37.1211 2.69767   1
   2   5   6 409.908 12.1236   1
   2   5   7  106.51 6.08889   1
   2   5   8 66.0666 4.45305   1
   2   5   9 153.069 7.44206   1
   2   5  10  450.84 18.7969   1
   2   5  11  364.49 22.4107   1
   2   5  12  205.12 17.5575   1
   2   5  13   13.02 7.46485   1
   2   5  14   35.84  10.325   1
   2   5  15  397.87 29.0376   1
   2   5  16   19.25 10.0919   1
   2   6   1    5.54 2.37389   1
   2   6   2 3255.69 100.736   1
   2   6   3 179.949 6.49559   1
   2   6   4  71.225 4.44232   1
   2   6   5 158.525 7.16004   1
   2   6   6 2147.31 54.4971   1
   2   6   7 3.66375  1.7201   1
   2   6   8 1725.55 45.5685   1
   2   6   9 94.7982 6.50872   1
   2   6  10    7.46  5.3013   1
   2   6  11   17.66 7.13843   1
   2   6  12  360.00 23.4564   1
   2   6  13   34.24 10.0421   1
   2   6  14   22.11  9.0409   1
   2   6  15    8.39 7.79583   1
   2   7   1   19.95 2.68758   1
   2   7   4 2271.22 62.1579   1
   2   7   5    1.21 2.51737   1
   2   7   6 471.815 16.5411   1
   2   7   7 14.6365 2.49686   1
   2   7   8 359.005 11.6244   1
   2   7   9  131.01 11.5018   1
   2   7  10  394.23 23.2387   1
   2   7  11  203.74 16.9315   1
   2   7  12   23.28 8.48932   1
   2   7  13    4.28 6.24986   1
   2   7  14   -3.34 6.05491   1
   2   7  15  169.61  20.493   1
   2   8   4   12.07  2.9716   1
   2   8   5  -2.695 2.32465   1
   2   8   6    3.98 3.04121   1
   2   8   7 150.835 9.79134   1
   2   8   8   31.38 4.72573   1
   2   8   9  107.86 12.1885   1
   2   8  10   11.30 6.16066   1
   2   8  11  332.95 22.1022   1
   2   8  12    9.30 6.40142   1
   2   8  13  586.51 34.4063   1
   2   8  14    4.27 6.93836   1
   2   8  15    3.21 7.15692   1
   2   9   5   7.085 2.21493   1
   2   9   6  183.34 8.54606   1
   2   9   7 186.895 9.22793   1
   2   9   8 285.495 12.8822   1
   2   9   9  304.81 18.4699   1
   2   9  10  217.35 16.2848   1
   2   9  11  136.45 15.1204   1
   2   9  12   25.66 8.29676   1
   2   9  13   60.36 11.7176   1
   2   9  14   91.66 14.7218   1
   2  10   5  948.90 32.9202   1
   2  10   6 831.855 26.3734   1
   2  10   7   4.895 2.90556   1
   2  10   8  418.00 27.9594   1
   2  10   9  404.31 21.7647   1
   2  10  10    4.93 5.69406   1
   2  10  11  122.28 13.9771   1
   2  10  12   72.00 11.7676   1
   2  10  13    7.21 7.56735   1
   2  10  14    5.75 7.34292   1
   2  11   5   75.18 5.13322   1
   2  11   6  171.27 21.0908   1
   2  11   7  455.72  64.763   1
   2  11   8   48.40 8.16985   1
   2  11   9    9.24 5.40536   1
   2  11  10   50.44 8.90043   1
   2  11  11  184.68 15.7632   1
   2  11  12  105.91 13.8289   1
   2  11  13    4.32 6.45941   1
   2  12   6    3.34 3.76218   1
   2  12   7  38.835 10.4055   1
   2  12   8   36.30 7.16034   1
   2  12   9   33.46 7.29382   1
   2  12  10  319.02 20.2444   1
   2  12  11   30.05 8.34315   1
   2  12  12   28.46 8.46413   1
   2  13   6   6.005 2.80898   1
   2  13   7  384.89 19.1112   1
   2  13   8  113.25 10.4519   1
   2  13   9   46.90 8.54844   1
   2  13  10    3.99 5.86602   1
   2  13  11   12.03 6.56407   1
   2  14   6  -2.275 3.72955   1
   2  14   7    5.85 4.53627   1
   2  14   8   20.12 6.08736   1
   2  14   9  342.40 20.0414   1
   2  14  10   18.91 7.06518   1
   2  15   7  458.28 21.8656   1
   2  15   8   73.79 9.26824   1
   2  15   9   15.74 6.33352   1
   2  16   8    6.31 4.97395   1
   3 -16   1    8.09 6.34683   1
   3 -16   2   30.78 7.92457   1
   3 -16   3    2.17 8.58434   1
   3 -16   4   3.465 5.95731   1
   3 -15   1  364.33 52.6139   1
   3 -15   2    6.88 5.47904   1
   3 -15   3   13.16 6.30131   1
   3 -15   4   22.52 9.49605   1
   3 -15   5  99.625 34.3379   1
   3 -15   6   10.06 9.17172   1
   3 -14   1 10.1752  4.5921   1
   3 -14   2-1.93757 12.1079   1
   3 -14   3  751.58 29.6968   1
   3 -14   4 5.95419 4.28829   1
   3 -14   5  222.84 15.2643   1
   3 -14   6    9.63 5.68761   1
   3 -14   7   51.80 14.0197   1
   3 -13   1 246.939 17.0719   1
   3 -13   2 2.73544 3.63884   1
   3 -13   3 49.0754 7.10765   1
   3 -13   4 10.0666 4.41122   1
   3 -13   5 95.6133 9.48504   1
   3 -13   6 91.0297 11.3329   1
   3 -13   7  149.55 19.1816   1
   3 -13   8  120.09 21.2135   1
   3 -13   9   20.13 10.3907   1
   3 -12   1 3.62368 5.96401   1
   3 -12   2 19.0059 4.83435   1
   3 -12   3 -1.7053 5.59601   1
   3 -12   4 34.8249 5.87453   1
   3 -12   5 2.22358 3.81678   1
   3 -12   6 6.02808 5.59677   1
   3 -12   7 36.7448 6.35075   1
   3 -12   8 195.235 30.5548   1
   3 -12   9   7.945  5.8774   1
   3 -12  10  175.31 22.6963   1
   3 -11   1 536.073 20.6301   1
   3 -11   2  198.69 12.1561   1
   3 -11   3 149.088 11.0012   1
   3 -11   4 239.642 19.3088   1
   3 -11   5 438.169 25.3246   1
   3 -11   6 55.8262 7.21083   1
   3 -11   7 146.848 11.7008   1
   3 -11   8   -1.14    7.62   1
   3 -11   9   51.97 9.06867   1
   3 -11  10   43.16 12.0101   1
   3 -11  11   52.10 13.4707   1
   3 -10   1 86.5194 11.1274   1
   3 -10   2 721.033  25.299   1
   3 -10   3 297.344 13.9257   1
   3 -10   4  73.952 8.45115   1
   3 -10   5  355.47 20.2476   1
   3 -10   6 484.313 25.4619   1
   3 -10   7 1.25538 3.41514   1
   3 -10   8   92.15 10.9391   1
   3 -10   9 155.075 14.1973   1
   3 -10  10   81.16 14.9571   1
   3 -10  11    7.49 8.25872   1
   3  -9   1 221.145 11.2663   1
   3  -9   2 337.069 14.4763   1
   3  -9   3 5.31492 3.25416   1
   3  -9   4  350.38 15.1767   1
   3  -9   5 0.73729 3.03974   1
   3  -9   6 10.2832 3.74454   1
   3  -9   7  176.60 12.1688   1
   3  -9   8  211.34   29.38   1
   3  -9   9 258.375 18.4262   1
   3  -9  10   11.03   7.544   1
   3  -9  11   38.67 11.6433   1
   3  -9  12   45.29 12.5931   1
   3  -8   1 118.175 8.67051   1
   3  -8   2 4.71843 3.89069   1
   3  -8   3 0.15549  2.6984   1
   3  -8   4 8.59275 7.99287   1
   3  -8   5 75.8701 15.2932   1
   3  -8   6 4.43735  4.0281   1
   3  -8   7 500.187 19.7108   1
   3  -8   8 39.0437 5.87998   1
   3  -8   9    0.45 3.91898   1
   3  -8  10   17.94 8.37976   1
   3  -8  11  417.55 30.0196   1
   3  -8  12   -6.45  5.7795   1
   3  -7   1 11.4341 3.39571   1
   3  -7   2 789.538 25.9402   1
   3  -7   3 1.53928  3.1762   1
   3  -7   4 960.996 30.5761   1
   3  -7   5 9.76408 3.34005   1
   3  -7   6 37.7151 5.42628   1
   3  -7   7 6.28049 3.21781   1
   3  -7   8 216.208 11.6123   1
   3  -7   9 268.345   17.02   1
   3  -7  10   71.76 12.7465   1
   3  -7  11   70.74 13.5704   1
   3  -7  12   -1.32 6.79403   1
   3  -7  13   48.43 12.6695   1
   3  -6   1 7.45976 3.42317   1
   3  -6   2 1479.22 58.6873   1
   3  -6   3 113.511  12.649   1
   3  -6   4 41.6185 13.1444   1
   3  -6   5 24.2172 7.67814   1
   3  -6   6 1575.94 47.3475   1
   3  -6   7 9.03644 3.47752   1
   3  -6   8 248.918 15.6303   1
   3  -6   9    3.78 3.94009   1
   3  -6  10   41.99 10.1501   1
   3  -6  11   -0.33 5.10292   1
   3  -6  12   14.20 9.09085   1
   3  -6  13   -0.14 6.53683   1
   3  -5   1 268.249 10.2469   1
   3  -5   2 429.621 14.4718   1
   3  -5   3 21.8645 3.40884   1
   3  -5   4 1365.05 38.7067   1
   3  -5   5 368.723 14.6632   1
   3  -5   6 35.5905 4.97971   1
   3  -5   7 6.89357 3.15709   1
   3  -5   8 43.5852 5.64905   1
   3  -5   9  448.62 20.2748   1
   3  -5  10  175.66 19.3107   1
   3  -5  11  157.55 18.7628   1
   3  -5  12   72.42 13.4072   1
   3  -5  13  125.92 18.1258   1
   3  -5  14    0.04 6.32421   1
   3  -4   1  435.84 14.1819   1
   3  -4   2 37.6688 3.97207   1
   3  -4   3 23.0891 3.26224   1
   3  -4   4 15.6019 3.73724   1
   3  -4   5 239.591  10.796   1
   3  -4   6  73.386 7.36145   1
   3  -4   7 287.585 12.5799   1
   3  -4   8 203.258 16.3058   1
   3  -4   9    4.57 4.75231   1
   3  -4  10  426.60 26.9723   1
   3  -4  11  397.14 26.9558   1
   3  -4  12    6.29 7.06171   1
   3  -4  13  201.71 22.5435   1
   3  -4  14  162.60 20.0236   1
   3  -3   1 1174.49 32.3268   1
   3  -3   2 124.917 7.37513   1
   3  -3   3 256.853 9.68329   1
   3  -3   4 446.341 16.2804   1
   3  -3   5 486.513 15.8984   1
   3  -3   6 55.7161 5.53236   1
   3  -3   7 281.673 16.2943   1
   3  -3   8  285.77 16.4718   1
   3  -3   9  290.71 20.3881   1
   3  -3  10    7.33 6.27788   1
   3  -3  11   13.06  7.3886   1
   3  -3  12  145.77  17.537   1
   3  -3  13   81.89 13.6772   1
   3  -3  14    1.49 7.10232   1
   3  -2   1 113.713 6.99848   1
   3  -2   2 432.551 13.7712   1
   3  -2   3 2585.63 66.7941   1
   3  -2   4 27.3381 4.64099   1
   3  -2   5 909.834 26.0302   1
   3  -2   6 585.148 19.5638   1
   3  -2   7 181.872 9.20567   1
   3  -2   8   58.25 14.1015   1
   3  -2   9  342.41 22.0041   1
   3  -2  10    4.79 5.78385   1
   3  -2  11   24.17 8.20033   1
   3  -2  12    8.18 6.63497   1
   3  -2  13    0.18 5.96698   1
   3  -2  14    9.47  6.9502   1
   3  -1   1 1895.17   49.13   1
   3  -1   2 83.0693  7.2289   1
   3  -1   3 191.797 8.84105   1
   3  -1   4 77.5784  8.6769   1
   3  -1   5 656.759 19.5504   1
   3  -1   6 345.526 12.0301   1
   3  -1   7 634.137 21.0283   1
   3  -1   8  158.73 11.9895   1
   3  -1   9   27.99 7.86226   1
   3  -1  10  209.55 17.1975   1
   3  -1  11   84.00 12.8602   1
   3  -1  12  498.05 30.7777   1
   3  -1  13    2.01 6.23411   1
   3  -1  14   29.82 9.89322   1
   3   0   0 207.319 7.61949   1
   3   0   1 1.34376 1.70606   1
   3   0   2 15.7091  2.2911   1
   3   0   3-0.62032 2.55546   1
   3   0   4 61.0347 8.03299   1
   3   0   5 1.52943 1.91522   1
   3   0   6 3.38176 2.52952   1
   3   0   7 2.89284 2.30411   1
   3   0   8  391.74 22.2661   1
   3   0   9    7.33  5.3721   1
   3   0  10  758.12 37.1497   1
   3   0  11    1.48 4.82653   1
   3   0  12   11.60 6.74016   1
   3   0  13    4.53 6.63166   1
   3   0  14  548.25 34.9253   1
   3   1   0 181.139 6.83579   1
   3   1   1 1924.92 57.2123   1
   3   1   2 78.9792 4.73365   1
   3   1   3 203.015  7.4359   1
   3   1   4 92.5838 5.21531   1
   3   1   5 655.146 19.0636   1
   3   1   6 353.693 11.9485   1
   3   1   7 635.969 26.6364   1
   3   1   8  173.53 13.8663   1
   3   1   9   22.80  6.4491   1
   3   1  10  203.57 16.6596   1
   3   1  11   67.68 11.6941   1
   3   1  12  543.56 31.4036   1
   3   1  13   11.62 7.80623   1
   3   1  14   21.73 9.25166   1
   3   2   0 743.807  23.358   1
   3   2   1 100.729 6.78024   1
   3   2   2 439.151 13.0314   1
   3   2   3 2595.99 66.7881   1
   3   2   4 33.5251 3.10297   1
   3   2   5 903.921 25.0813   1
   3   2   6 555.516 21.7338   1
   3   2   7 187.125 9.86902   1
   3   2   8   63.24 9.39584   1
   3   2   9  325.19 20.4411   1
   3   2  10   16.05  6.6917   1
   3   2  11   25.90 7.80597   1
   3   2  12   12.43 6.95778   1
   3   2  13    8.00 7.14083   1
   3   2  14    1.61 6.37592   1
   3   3   0  379.52 11.2631   1
   3   3   1 1238.21  32.035   1
   3   3   2 109.729 4.73349   1
   3   3   3 259.511 10.3924   1
   3   3   4 437.861 16.5124   1
   3   3   5 512.945 15.1205   1
   3   3   6 65.2841 6.42741   1
   3   3   7  277.30 12.5728   1
   3   3   8  298.37 17.9421   1
   3   3   9  277.44 18.4308   1
   3   3  10   10.98 6.18277   1
   3   3  11   28.87  8.2502   1
   3   3  12  123.77 15.7837   1
   3   3  13   83.13  13.883   1
   3   3  14    3.98 7.56718   1
   3   4   0 39.6599  3.2383   1
   3   4   1 438.907 23.4053   1
   3   4   2  38.076 3.61052   1
   3   4   3  24.213 3.81695   1
   3   4   4 25.9203 2.98179   1
   3   4   5 232.302 8.93897   1
   3   4   6  70.107 4.91788   1
   3   4   7 286.475 13.9839   1
   3   4   8  219.07 15.0741   1
   3   4   9   -1.83 4.29699   1
   3   4  10  431.58   24.81   1
   3   4  11  407.75  25.153   1
   3   4  12   13.75 7.54699   1
   3   4  13  215.12 19.4774   1
   3   4  14  119.94  17.436   1
   3   5   0 36.6421 3.00837   1
   3   5   1 275.383 9.04926   1
   3   5   2  452.72 13.5904   1
   3   5   3 22.4956 3.38205   1
   3   5   4 1393.53 37.9823   1
   3   5   5 369.102 12.2546   1
   3   5   6   46.28 4.78838   1
   3   5   7  13.165 3.28317   1
   3   5   8   44.70 7.96897   1
   3   5   9  398.93 23.2488   1
   3   5  10  171.57 15.0076   1
   3   5  11  173.18 15.7409   1
   3   5  12   79.86 13.2213   1
   3   5  13   95.21 14.6785   1
   3   5  14    8.09 7.80805   1
   3   6   0 1855.37 61.8453   1
   3   6   1    1.04 3.14352   1
   3   6   2 1510.69 52.3237   1
   3   6   3 115.606 5.80664   1
   3   6   4 46.4385 3.41452   1
   3   6   5    9.25   2.551   1
   3   6   6 1626.95 48.2833   1
   3   6   7   7.445 3.07007   1
   3   6   8  236.32 15.6523   1
   3   6   9    0.66  4.4883   1
   3   6  10   31.75  8.2206   1
   3   6  11   -3.17 5.23138   1
   3   6  12   15.69 7.83314   1
   3   6  13    4.94 6.76467   1
   3   7   0  302.65 15.1268   1
   3   7   1    9.21 3.78186   1
   3   7   2  828.10 30.7054   1
   3   7   3    2.28 3.03916   1
   3   7   4  941.58 33.7609   1
   3   7   5   10.39 3.85395   1
   3   7   6  33.245 6.22357   1
   3   7   7   8.575 6.23109   1
   3   7   8  222.17 15.1247   1
   3   7   9  243.69  17.072   1
   3   7  10   73.44 11.0474   1
   3   7  11   68.47 11.6791   1
   3   7  12    1.09 6.26687   1
   3   7  13   62.57  12.802   1
   3   8   0   86.25 7.24324   1
   3   8   1   90.08 7.06424   1
   3   8   2    1.75 2.27089   1
   3   8   3    0.18 2.47415   1
   3   8   6   1.765 3.10432   1
   3   8   7 488.205 17.7033   1
   3   8   8   29.17 7.06111   1
   3   8   9    6.67 5.18799   1
   3   8  10   25.91 7.51508   1
   3   8  11  434.67 26.0084   1
   3   8  12    8.31 7.07679   1
   3   9   0  306.86  13.907   1
   3   9   1  220.86 10.6621   1
   3   9   6   22.12 4.53074   1
   3   9   7  184.43 14.0244   1
   3   9   8  184.94 13.4079   1
   3   9   9  297.87 18.1625   1
   3   9  10   15.41 6.72919   1
   3   9  11   20.09 7.90322   1
   3   9  12   34.61 9.50366   1
   3  10   8   73.59 8.74579   1
   3  10   9  177.49 13.4111   1
   3  10  10   49.91 9.23166   1
   3  10  11    9.22 6.45667   1
   3  11   8    3.55 4.17683   1
   3  11   9   64.93  8.5449   1
   3  11  10   28.31 7.00302   1
   3  11  11   61.92 10.1797   1
   3  12   9    5.79 4.45589   1
   3  12  10  212.19 14.4209   1
   4 -13   1 136.115  17.956   1
   4 -13   2   5.635 5.56413   1
   4 -13   3  -3.045 6.84509   1
   4 -12   1 3.10255 4.98158   1
   4 -12   2   12.05 5.61702   1
   4 -12   3  29.065 7.62315   1
   4 -12   4  87.425 11.7912   1
   4 -12   5   17.92 9.65777   1
   4 -11   1 267.684  16.014   1
   4 -11   2  67.855 30.4174   1
   4 -11   3  26.385 7.10284   1
   4 -11   4 134.555 14.1395   1
   4 -11   5 111.185 12.9751   1
   4 -11   6  34.125 18.7956   1
   4 -10   1 59.6129 7.64872   1
   4 -10   2 97.5773 11.8834   1
   4 -10   3  260.55 16.8723   1
   4 -10   4  198.24 41.6254   1
   4 -10   5   62.72 19.4566   1
   4 -10   6  112.84 13.2383   1
   4 -10   7  25.885 7.27635   1
   4 -10   8   -2.84 7.15989   1
   4  -9   1 87.8853 8.67447   1
   4  -9   2 184.905 23.7118   1
   4  -9   3  42.225 8.47626   1
   4  -9   4  91.205 14.5743   1
   4  -9   5    5.82 7.48176   1
   4  -9   6  66.695  9.8584   1
   4  -9   7  232.93 30.1926   1
   4  -9   8   56.94  25.712   1
   4  -8   1 9.37912 4.02716   1
   4  -8   2 18.9343 4.71951   1
   4  -8   3   22.05 8.11094   1
   4  -8   4   6.755 4.35562   1
   4  -8   5  180.81 16.2761   1
   4  -8   6   -1.41 5.37829   1
   4  -8   7  201.45 28.8566   1
   4  -8   8  45.045 8.68567   1
   4  -8   9   21.95  10.132   1
   4  -7   1 2.63947 3.33096   1
   4  -7   2 583.654 22.2108   1
   4  -7   3 114.395 20.5082   1
   4  -7   4 154.895 16.5797   1
   4  -7   5  34.745 7.15249   1
   4  -7   6   3.955 4.42344   1
   4  -7   7 115.975 12.4235   1
   4  -7   8  63.775 9.59422   1
   4  -7   9  201.38 23.0681   1
   4  -7  10   -4.22 6.71364   1
   4  -6   1 16.7963 9.00256   1
   4  -6   2  393.10  32.102   1
   4  -6   3  11.365 6.72699   1
   4  -6   4  299.44  17.015   1
   4  -6   5    4.94 4.52008   1
   4  -6   6  432.83 21.7099   1
   4  -6   7   47.88 17.5385   1
   4  -6   8   4.805 4.37478   1
   4  -6   9    2.82 6.45256   1
   4  -6  10    0.32 6.45749   1
   4  -5   1 115.993 8.90257   1
   4  -5   2 256.465 15.1271   1
   4  -5   3   72.41  33.706   1
   4  -5   4 373.035 18.8965   1
   4  -5   5  271.58 23.8515   1
   4  -5   6  33.425 7.01535   1
   4  -5   7  151.33 26.9341   1
   4  -5   8   29.49  6.8028   1
   4  -5   9  187.16 21.0914   1
   4  -5  10   66.82 13.2832   1
   4  -5  11    7.72 7.68174   1
   4  -4   1 2.61446  3.9908   1
   4  -4   2  24.205 7.25794   1
   4  -4   3    5.56 10.6353   1
   4  -4   4  114.28 10.9542   1
   4  -4   5  350.16  18.071   1
   4  -4   6  24.415 7.07454   1
   4  -4   7  142.25 26.9922   1
   4  -4   8  181.90 14.9213   1
   4  -4   9   15.13 7.60404   1
   4  -4  10   80.37  13.963   1
   4  -4  11  315.04 25.3393   1
   4  -3   1 494.705 21.5215   1
   4  -3   2 295.135 15.4803   1
   4  -3   3    9.95 4.27616   1
   4  -3   4  36.355 6.42495   1
   4  -3   5   89.60 23.3493   1
   4  -3   6  217.48 13.5321   1
   4  -3   7 194.175 13.8434   1
   4  -3   8   83.26 9.81769   1
   4  -3   9   91.06 13.9533   1
   4  -3  10   79.96 13.3477   1
   4  -3  11    6.65 7.34486   1
   4  -2   1 208.135 20.1892   1
   4  -2   2  56.295 7.36221   1
   4  -2   3 1252.09 43.0175   1
   4  -2   4   35.54 6.11543   1
   4  -2   5  101.24 10.8806   1
   4  -2   6 136.145 11.6342   1
   4  -2   7 107.135 26.4224   1
   4  -2   8  13.125  5.5688   1
   4  -2   9   30.99 9.10521   1
   4  -2  10    2.75 5.60806   1
   4  -2  11    5.47  6.5635   1
   4  -1   1 606.905 34.3133   1
   4  -1   2  41.555 6.22246   1
   4  -1   3   12.61 4.26894   1
   4  -1   4 138.725 11.1103   1
   4  -1   5  342.77 16.6682   1
   4  -1   6  260.36 14.4032   1
   4  -1   7  71.035 8.51824   1
   4  -1   8  -1.545  4.8442   1
   4  -1   9   51.06 10.4898   1
   4  -1  10   87.94 13.5374   1
   4  -1  11    2.94 6.18309   1
   4   0   0   9.125 3.77613   1
   4   0   1   -1.24 3.74763   1
   4   0   2  114.15 9.49097   1
   4   0   3    1.96   3.069   1
   4   0   4 277.195 14.1563   1
   4   0   5   1.415 3.34357   1
   4   0   6  31.055 5.57891   1
   4   0   7    1.82 3.61808   1
   4   0   8  724.05  36.556   1
   4   0   9    4.52  5.6021   1
   4   0  10  319.74 23.0129   1
   4   0  11    3.15 6.16093   1
   4   1   0    0.26 4.75176   1
   4   1   1  614.55 30.1209   1
   4   1   2   32.24 9.81375   1
   4   1   3   23.98 4.63341   1
   4   1   4  140.48 13.4082   1
   4   1   5 318.425 15.4866   1
   4   1   6 265.525 14.5963   1
   4   1   7  53.235 7.19094   1
   4   1   8    0.85 4.78547   1
   4   1   9   61.88 10.9603   1
   4   1  10   83.53 12.7901   1
   4   1  11    1.83 5.99938   1
   4   2   0 479.665  16.424   1
   4   2   1 224.679 9.70939   1
   4   2   2  58.165 6.57022   1
   4   2   3 1286.66 41.7817   1
   4   2   4  29.505 5.19257   1
   4   2   5  101.18  12.814   1
   4   2   6  105.26 18.0656   1
   4   2   7  125.82 15.3184   1
   4   2   8   11.55 6.07458   1
   4   2   9   28.01 8.16948   1
   4   2  10   -2.60 4.87539   1
   4   2  11    5.34 5.90501   1
   4   3   0 20.9765 4.17385   1
   4   3   1 526.174 17.3204   1
   4   3   2 304.755 11.6958   1
   4   3   3    8.02 6.15313   1
   4   3   4  42.635 5.54319   1
   4   3   5  95.545 10.4967   1
   4   3   6 204.705 11.5128   1
   4   3   7  190.02 14.9272   1
   4   3   8   85.57 11.5102   1
   4   3   9   88.50 12.4797   1
   4   3  10   70.64 11.8407   1
   4   3  11   15.66 7.55396   1
   4   4   0 10.9962 2.66167   1
   4   4   1 2.32954 3.14687   1
   4   4   2 26.3028 3.45952   1
   4   4   3 8.15085  2.6412   1
   4   4   4  101.89 7.87783   1
   4   4   5 342.145  30.542   1
   4   4   6   19.34 4.49742   1
   4   4   7  145.99 12.7853   1
   4   4   8  182.01 14.7504   1
   4   4   9   17.39 7.20729   1
   4   4  10   99.04 13.5865   1
   4   4  11  308.02 22.7354   1
   4   5   0 5.30164 2.24426   1
   4   5   1 115.987 6.58221   1
   4   5   2 267.037 10.0858   1
   4   5   3 70.0669 7.66301   1
   4   5   4 386.725 13.4783   1
   4   5   5  291.16 13.1479   1
   4   5   6   44.03 7.83262   1
   4   5   7  135.62 12.1994   1
   4   5   8   22.08 6.81253   1
   4   5   9  196.42 16.1311   1
   4   5  10   41.77 9.76365   1
   4   5  11    0.43 6.33805   1
   4   6   0 1436.29 40.3384   1
   4   6   1 10.6238  4.0666   1
   4   6   2 393.547 13.0472   1
   4   6   3 3.86537 2.34761   1
   4   6   4 325.074 11.4973   1
   4   6   5    9.51 3.44979   1
   4   6   6  423.49 21.4461   1
   4   6   7   54.83 8.55469   1
   4   6   8    0.53 5.16889   1
   4   6   9    4.12 5.91427   1
   4   6  10    1.41 6.30657   1
   4   7   0    5.37 4.41766   1
   4   7   1   -2.20  4.0042   1
   4   7   2  607.21 27.5075   1
   4   7   3  101.74 11.0123   1
   4   7   4  153.83 12.0815   1
   4   7   5   22.22 3.52079   1
   4   7   6    2.94 4.12642   1
   4   7   7   94.08 10.6166   1
   4   7   8   70.93 10.0994   1
   4   7   9  218.05 16.5426   1
   4   7  10    0.85  6.0011   1
   4   8   0   15.34 5.44102   1
   4   8   1   12.88 4.89914   1
   4   8   2   19.23 5.30055   1
   4   8   7  192.85 13.0664   1
   4   8   8   45.70 8.14172   1
   4   8   9   22.05 7.22521   1
   4   9   8   48.23 7.56602   1
   5  -9   1   92.88 16.7125   1
   5  -8   1    6.92 6.40732   1
   5  -8   2   13.54 8.81194   1
   5  -8   3   25.89 10.4407   1
   5  -7   1  13.785 15.1266   1
   5  -7   2  192.52  28.082   1
   5  -7   3  107.16 12.9474   1
   5  -7   4   33.77 10.8436   1
   5  -6   1  33.325 9.59577   1
   5  -6   2   3.725 4.69919   1
   5  -6   3   -1.57    7.46   1
   5  -6   4  87.265  14.146   1
   5  -6   5    9.50 7.76823   1
   5  -5   1   8.435 7.70155   1
   5  -5   2  128.52 19.5513   1
   5  -5   3 162.685 14.8745   1
   5  -5   4 129.935  13.421   1
   5  -5   5    3.69    7.34   1
   5  -4   1  32.355 7.00958   1
   5  -4   2   49.67 8.32955   1
   5  -4   3   15.75 5.90196   1
   5  -4   4   64.98 32.9955   1
   5  -4   5 233.995 18.1091   1
   5  -4   6  61.575 18.1634   1
   5  -3   1  166.27 13.9989   1
   5  -3   2  130.71 25.5537   1
   5  -3   3    7.57 4.80424   1
   5  -3   4   20.36  8.0957   1
   5  -3   5   42.92 8.18525   1
   5  -3   6 117.715 12.6299   1
   5  -2   1 257.145 15.5153   1
   5  -2   2    1.74   4.249   1
   5  -2   3  247.22 22.6421   1
   5  -2   4   15.40 5.91263   1
   5  -2   5   -0.74 5.86926   1
   5  -2   6   13.84 5.83021   1
   5  -1   1  52.395  7.8732   1
   5  -1   2   3.655 3.99422   1
   5  -1   3  25.445 9.77343   1
   5  -1   4  176.08 14.4505   1
   5  -1   5   73.86 10.4739   1
   5  -1   6  132.32 12.8032   1
   5  -1   7    4.11 4.54401   1
   5   0   0    9.35 8.99561   1
   5   0   1   0.565  4.7447   1
   5   0   2 323.895 17.0592   1
   5   0   3    4.73 4.18234   1
   5   0   4   70.31 18.3337   1
   5   0   5    5.47 4.47421   1
   5   0   6 104.445 21.9613   1
   5   0   7    5.63 4.81939   1
   5   1   0   -2.38    8.16   1
   5   1   1  60.905 16.3696   1
   5   1   2    2.55 4.25697   1
   5   1   3   30.62 9.77008   1
   5   1   4 184.825 13.2868   1
   5   1   5  74.295 14.7194   1
   5   1   6  146.27 16.3851   1
   5   1   7    1.46  4.2599   1
   5   2   0  157.18 27.2664   1
   5   2   1  267.71 14.4504   1
   5   2   2    6.82  4.3662   1
   5   2   3 254.375 17.9433   1
   5   2   4   25.26 6.57409   1
   5   2   5   6.085 7.96968   1
   5   2   6  10.335 5.01605   1
   5   3   0  51.355 7.03466   1
   5   3   1  159.48 11.4437   1
   5   3   2 104.845 9.72642   1
   5   3   3   7.625 4.33792   1
   5   3   4   11.14 4.77392   1
   5   3   5   30.57 18.3911   1
   5   3   6   96.39  17.546   1
   5   4   0   -2.53    6.52   1
   5   4   1   15.40 6.24143   1
   5   4   2  51.225 10.6304   1
   5   4   3   29.61 5.69029   1
   5   4   4  60.185 9.57215   1
   5   4   5 240.375 13.5448   1
   5   4   6   75.14 11.1633   1
   5   5   0    5.17 3.82901   1
   5   5   1    8.10 3.96201   1
   5   5   2 119.625 9.47837   1
   5   5   3  181.71 13.8771   1
   5   5   4  132.68 11.8212   1
   5   5   5    4.38 5.02421   1
   5   6   0 513.265 19.9515   1
   5   6   1   14.25 5.25836   1
   5   6   2   -1.42 4.09429   1
   5   6   3   -3.73 3.96888   1
   5   6   4  105.87 10.6194   1
   5   6   5    3.26 4.56441   1
   0   0   0    0.00    0.00   1
;
_shelx_hkl_checksum     87744
_shelx_res_file
;
TITL SIR92 run in space group P1 21/c1
    shelx.res
    created by SHELXL-2018/3 at 13:02:55 on 07-Jul-2020
CELL  0.71073   4.3815  15.3348  14.5894   90.000   96.588   90.000
ZERR     4.00   0.0002   0.0006   0.0006    0.000    0.001    0.000
LATT   1
SYMM  - X, 1/2 + Y, 1/2 - Z
SFAC  C    H    N    O    I
UNIT  28 20 4 8 8
MERG   2
OMIT     0   1   1
FMAP   2
PLAN   25
ACTA
BOND   $H
CONF
L.S.  10
TEMP  -123.00
WGHT    0.006400
FVAR       0.32851
I2    5    0.499267    0.163081    0.435071    11.00000    0.02982    0.03671 =
         0.02075   -0.00039    0.00862    0.00201
I1    5    0.618092   -0.090489    0.115085    11.00000    0.03450    0.02883 =
         0.03341   -0.00721    0.00206   -0.00032
O2    4    1.061015    0.313831    0.161199    11.00000    0.06070    0.03304 =
         0.04144   -0.00674    0.02124   -0.01500
O1    4    1.226491    0.214124    0.075022    11.00000    0.04263    0.04383 =
         0.03180    0.00591    0.01894    0.00103
N1    3    1.074126    0.238002    0.135688    11.00000    0.02685    0.03336 =
         0.02101    0.00258    0.00392   -0.00230
C4    1    0.902131    0.171927    0.180885    11.00000    0.01701    0.02629 =
         0.02057    0.00453    0.00143    0.00179
C5    1    0.796701    0.192564    0.263665    11.00000    0.02157    0.02588 =
         0.02005    0.00110    0.00087    0.00073
AFIX  43
H5    2    0.830322    0.248772    0.290300    11.00000   -1.20000
AFIX   0
C7    1    0.408853   -0.022042    0.315456    11.00000    0.02897    0.03035 =
         0.03495    0.00311    0.00833   -0.00101
AFIX 137
H7A   2    0.556153   -0.056139    0.356537    11.00000   -1.50000
H7B   2    0.298926   -0.060732    0.269445    11.00000   -1.50000
H7C   2    0.261494    0.006076    0.351681    11.00000   -1.50000
AFIX   0
C3    1    0.852117    0.091674    0.138918    11.00000    0.02262    0.03095 =
         0.02042   -0.00181    0.00098    0.00452
AFIX  43
H3    2    0.927896    0.078917    0.081954    11.00000   -1.20000
AFIX   0
C6    1    0.639984    0.128793    0.306940    11.00000    0.01851    0.03303 =
         0.01483    0.00092   -0.00069    0.00660
C1    1    0.576917    0.046215    0.267634    11.00000    0.02003    0.02790 =
         0.02288    0.00336   -0.00029    0.00549
C2    1    0.687021    0.030247    0.182968    11.00000    0.02238    0.02330 =
         0.02618   -0.00293   -0.00148    0.00105
HKLF 4
REM  SIR92 run in space group P1 21/c1
REM wR2 = 0.0457, GooF = S = 0.982, Restrained GooF = 0.982 for all data
REM R1 = 0.0236 for 1850 Fo > 4sig(Fo) and 0.0325 for all 2244 data
REM 110 parameters refined using 0 restraints
END
WGHT      0.0064      0.0000
REM Highest difference peak  0.648,  deepest hole -0.550,  1-sigma level  0.125
Q1    1   0.6038  0.1172  0.4481  11.00000  0.05    0.65
Q2    1   0.9942  0.2114  0.1726  11.00000  0.05    0.55
Q3    1   0.4476  0.1205  0.4829  11.00000  0.05    0.52
Q4    1   0.3480  0.1696  0.3423  11.00000  0.05    0.50
Q5    1   0.5370  0.2113  0.3621  11.00000  0.05    0.48
Q6    1   0.4140  0.1083  0.4326  11.00000  0.05    0.48
Q7    1   0.6000 -0.0124  0.0632  11.00000  0.05    0.48
Q8    1   1.1487  0.1215  0.1415  11.00000  0.05    0.44
Q9    1   0.5407  0.1574  0.3816  11.00000  0.05    0.44
Q10   1   0.5739 -0.0859  0.1726  11.00000  0.05    0.44
Q11   1   0.6017 -0.1374  0.1966  11.00000  0.05    0.43
Q12   1   0.4690  0.2379  0.4406  11.00000  0.05    0.43
Q13   1   0.6342  0.0811  0.2970  11.00000  0.05    0.42
Q14   1   0.5551  0.1272  0.3587  11.00000  0.05    0.41
Q15   1   0.4387 -0.0886  0.0249  11.00000  0.05    0.41
Q16   1   0.6269  0.0767  0.5026  11.00000  0.05    0.40
Q17   1   0.4603  0.2530  0.2760  11.00000  0.05    0.39
Q18   1   0.5430 -0.0232  0.1273  11.00000  0.05    0.39
Q19   1   0.4881 -0.0711  0.0376  11.00000  0.05    0.38
Q20   1   0.7051 -0.0308  0.1756  11.00000  0.05    0.38
Q21   1   0.5382  0.0126  0.3088  11.00000  0.05    0.37
Q22   1   0.5110  0.0404  0.1069  11.00000  0.05    0.37
Q23   1   0.6412 -0.0580  0.0172  11.00000  0.05    0.37
Q24   1   0.4460  0.1686  0.4823  11.00000  0.05    0.37
Q25   1   0.4985  0.2216  0.5078  11.00000  0.05    0.36
;
_shelx_res_checksum     97548
data_TBT
_chemical_name_systematic
;
2,4,6-Tribromotoluene
;
_chemical_name_common     ?
_chemical_formula_moiety     'C7 H5 Br3'
_chemical_formula_sum     'C7 H5 Br3'
_chemical_formula_iupac     'C7 H5 Br3'
_chemical_formula_weight     328.84
_chemical_melting_point     ?
_chemical_compound_source     'see text'
_space_group_crystal_system     monoclinic
_space_group_name_H-M_alt     'P 21/n'
_space_group_name_Hall     '-P 2yn'
loop_
    _space_group_symop_operation_xyz
    'x, y, z'
    '-x+1/2, y+1/2, -z+1/2'
    '-x, -y, -z'
    'x-1/2, -y-1/2, z-1/2'
_cell_length_a     14.3484(11)
_cell_length_b     3.9955(3)
_cell_length_c     15.6975(12)
_cell_angle_alpha     90
_cell_angle_beta     110.519(2)
_cell_angle_gamma     90
_cell_volume     842.83(11)
_cell_formula_units_Z     4
_cell_measurement_reflns_used     2989
_cell_measurement_theta_min     2.38
_cell_measurement_theta_max     27.51
_cell_measurement_temperature     150(2)
_exptl_crystal_description     prism
_exptl_crystal_colour     colourless
_exptl_crystal_size_max     0.340
_exptl_crystal_size_mid     0.210
_exptl_crystal_size_min     0.120
_exptl_crystal_density_diffrn     2.592
_exptl_crystal_density_meas     ?
_exptl_crystal_density_method     'not measured'
_exptl_crystal_F_000     608
_exptl_absorpt_coefficient_mu     14.277
_exptl_absorpt_correction_type     multi-scan
_exptl_absorpt_process_details
;
(SADABS; Bruker, 2006)
;
_exptl_absorpt_correction_T_min     0.496
_exptl_absorpt_correction_T_max     0.746
_exptl_special_details     ?
_diffrn_ambient_temperature     150(2)
_diffrn_radiation_type     MoK\a
_diffrn_radiation_wavelength     0.71073
_diffrn_measurement_device_type     'Bruker APEXII'
_diffrn_measurement_method     'CCD rotation images, thin slices'
_diffrn_detector     'CCD plate'
_diffrn_detector_area_resol_mean     ?
_diffrn_reflns_number     6197
_diffrn_reflns_av_R_equivalents     0.0271
_diffrn_reflns_av_unetI/netI     0.0299
_diffrn_reflns_theta_min     2.385
_diffrn_reflns_theta_max     27.534
_diffrn_reflns_theta_full     25.242
_diffrn_measured_fraction_theta_max     0.991
_diffrn_measured_fraction_theta_full     0.999
_diffrn_reflns_limit_h_min     -18
_diffrn_reflns_limit_h_max     18
_diffrn_reflns_limit_k_min     -4
_diffrn_reflns_limit_k_max     5
_diffrn_reflns_limit_l_min     -18
_diffrn_reflns_limit_l_max     20
_diffrn_standards_number     0
_diffrn_standards_interval_count     0
_diffrn_standards_interval_time     0
_refine_special_details     ?
_reflns_number_total     1928
_reflns_number_gt     1657
_reflns_threshold_expression     'I>2\s(I)'
_refine_ls_structure_factor_coef     Fsqd
_refine_ls_matrix_type     full
_refine_ls_R_factor_all     0.0337
_refine_ls_R_factor_gt     0.0250
_refine_ls_wR_factor_gt     0.0470
_refine_ls_wR_factor_ref     0.0489
_refine_ls_goodness_of_fit_ref     1.076
_refine_ls_restrained_S_all     1.076
_refine_ls_number_reflns     1928
_refine_ls_number_parameters     93
_refine_ls_number_restraints     0
_refine_ls_hydrogen_treatment     constr
_refine_ls_weighting_scheme     calc
_refine_ls_weighting_details
              'w=1/[\s^2^(Fo^2^)+(0.0154P)^2^+1.1776P] where P=(Fo^2^+2Fc^2^)/3'
_atom_sites_solution_hydrogens     geom
_atom_sites_solution_primary     direct
_atom_sites_solution_secondary     difmap
_refine_ls_shift/su_max     0.001
_refine_ls_shift/su_mean     0.000
_refine_diff_density_max     0.703
_refine_diff_density_min     -0.679
_refine_ls_extinction_method
;
SHELXL-2018/3 (Sheldrick 2015)
;
_refine_ls_extinction_coef     0.00060(17)
_refine_ls_extinction_expression
                                  'Fc^*^=kFc[1+0.001xFc^2^\l^3^/sin(2\q)]^-1/4^'
loop_
    _atom_type_symbol
    _atom_type_description
    _atom_type_scat_dispersion_real
    _atom_type_scat_dispersion_imag
    _atom_type_scat_source
    'C' 'C' 0.0033 0.0016
                         'International Tables Vol C Tables 4.2.6.8 and 6.1.1.4'
    'H' 'H' 0.0000 0.0000
                         'International Tables Vol C Tables 4.2.6.8 and 6.1.1.4'
    'Br' 'Br' -0.2901 2.4595
                         'International Tables Vol C Tables 4.2.6.8 and 6.1.1.4'
_computing_data_collection
;
APEX2 (Bruker, 2006)
;
_computing_cell_refinement
;
SAINT (Bruker, 2006)
;
_computing_data_reduction
;
SAINT (Bruker, 2006)
;
_computing_structure_solution
;
SIR2004 (Burla <i>et al.</i>,  2005)
;
_computing_structure_refinement
;
SHELXL2018/3 (Sheldrick, 2015)
;
_computing_molecular_graphics
;
ORTEP-3 for Windows (Farrugia, 2012) and Mercury (Macrae <i>et al.</i>,
2020)
;
_computing_publication_material
;
WinGX publication routines (Farrugia, 2012)
;
loop_
    _atom_site_type_symbol
    _atom_site_label
    _atom_site_fract_x
    _atom_site_fract_y
    _atom_site_fract_z
    _atom_site_U_iso_or_equiv
    _atom_site_adp_type
    _atom_site_calc_flag
    _atom_site_occupancy
    _atom_site_disorder_assembly
    _atom_site_disorder_group
    Br Br1 0.68701(2) 1.18762(9) 0.84471(2) 0.02351(10) Uani d 1 . .
    Br Br2 0.36077(2) 0.60522(9) 0.90955(2) 0.02044(10) Uani d 1 . .
    Br Br3 0.35213(2) 0.68698(9) 0.55023(2) 0.02088(10) Uani d 1 . .
    C C1 0.5156(2) 0.9306(8) 0.7029(2) 0.0151(7) Uani d 1 . .
    C C2 0.5592(2) 0.9823(8) 0.7965(2) 0.0165(7) Uani d 1 . .
    C C3 0.5158(2) 0.8920(8) 0.8588(2) 0.0167(7) Uani d 1 . .
    H H3 0.548214 0.934507 0.921902 0.020 Uiso calc 1 . .
    C C4 0.4234(2) 0.7369(8) 0.8266(2) 0.0154(7) Uani d 1 . .
    C C5 0.3755(2) 0.6790(8) 0.7351(2) 0.0148(7) Uani d 1 . .
    H H5 0.312062 0.574516 0.713540 0.018 Uiso calc 1 . .
    C C6 0.4217(2) 0.7759(8) 0.6756(2) 0.0156(7) Uani d 1 . .
    C C7 0.5638(2) 1.0280(9) 0.6357(2) 0.0219(8) Uani d 1 . .
    H H7A 0.576650 0.826805 0.605878 0.033 Uiso calc 1 . .
    H H7B 0.626764 1.142988 0.667500 0.033 Uiso calc 1 . .
    H H7C 0.519404 1.177907 0.589887 0.033 Uiso calc 1 . .
loop_
    _atom_site_aniso_label
    _atom_site_aniso_U_11
    _atom_site_aniso_U_22
    _atom_site_aniso_U_33
    _atom_site_aniso_U_12
    _atom_site_aniso_U_13
    _atom_site_aniso_U_23
    Br1 0.01425(15) 0.0243(2) 0.02664(18) -0.00447(13) 0.00050(13) 0.00205(15)
    Br2 0.02155(16) 0.0246(2) 0.01674(16) -0.00194(14) 0.00871(12) 0.00230(14)
    Br3 0.02070(16) 0.0273(2) 0.01272(15) -0.00059(14) 0.00346(12) -0.00326(14)
    C1 0.0149(14) 0.0130(17) 0.0176(15) 0.0034(13) 0.0058(12) 0.0028(13)
    C2 0.0139(14) 0.0131(17) 0.0191(15) -0.0009(12) 0.0016(12) 0.0024(13)
    C3 0.0176(15) 0.0133(17) 0.0146(15) 0.0003(13) -0.0002(12) -0.0026(13)
    C4 0.0166(14) 0.0153(18) 0.0161(15) 0.0033(13) 0.0081(12) 0.0007(13)
    C5 0.0123(14) 0.0148(17) 0.0163(15) -0.0015(12) 0.0039(12) -0.0013(13)
    C6 0.0173(14) 0.0134(17) 0.0133(14) 0.0030(13) 0.0017(12) -0.0041(13)
    C7 0.0162(15) 0.029(2) 0.0213(17) 0.0023(14) 0.0074(13) 0.0042(15)
_geom_special_details
;
 All esds (except the esd in the dihedral angle between two l.s. planes)
 are estimated using the full covariance matrix.  The cell esds are taken
 into account individually in the estimation of esds in distances, angles
 and torsion angles; correlations between esds in cell parameters are only
 used when they are defined by crystal symmetry.  An approximate (isotropic)
 treatment of cell esds is used for estimating esds involving l.s. planes.
;
loop_
    _geom_bond_atom_site_label_1
    _geom_bond_atom_site_label_2
    _geom_bond_site_symmetry_2
    _geom_bond_distance
    _geom_bond_publ_flag
    Br1 C2 . 1.907(3) ?
    Br2 C4 . 1.898(3) ?
    Br3 C6 . 1.903(3) ?
    C1 C2 . 1.396(4) ?
    C1 C6 . 1.405(4) ?
    C1 C7 . 1.502(4) ?
    C2 C3 . 1.379(5) ?
    C3 C4 . 1.389(4) ?
    C3 H3 . 0.9500 ?
    C4 C5 . 1.377(4) ?
    C5 C6 . 1.376(5) ?
    C5 H5 . 0.9500 ?
    C7 H7A . 0.9800 ?
    C7 H7B . 0.9800 ?
    C7 H7C . 0.9800 ?
loop_
    _geom_angle_atom_site_label_1
    _geom_angle_atom_site_label_2
    _geom_angle_atom_site_label_3
    _geom_angle_site_symmetry_1
    _geom_angle_site_symmetry_3
    _geom_angle
    _geom_angle_publ_flag
    C2 C1 C6 . . 114.5(3) ?
    C2 C1 C7 . . 123.6(3) ?
    C6 C1 C7 . . 121.9(3) ?
    C3 C2 C1 . . 124.1(3) ?
    C3 C2 Br1 . . 116.2(2) ?
    C1 C2 Br1 . . 119.7(2) ?
    C2 C3 C4 . . 118.0(3) ?
    C2 C3 H3 . . 121.0 ?
    C4 C3 H3 . . 121.0 ?
    C5 C4 C3 . . 121.2(3) ?
    C5 C4 Br2 . . 119.1(2) ?
    C3 C4 Br2 . . 119.7(2) ?
    C6 C5 C4 . . 118.5(3) ?
    C6 C5 H5 . . 120.8 ?
    C4 C5 H5 . . 120.7 ?
    C5 C6 C1 . . 123.7(3) ?
    C5 C6 Br3 . . 116.5(2) ?
    C1 C6 Br3 . . 119.8(2) ?
    C1 C7 H7A . . 109.5 ?
    C1 C7 H7B . . 109.5 ?
    H7A C7 H7B . . 109.5 ?
    C1 C7 H7C . . 109.5 ?
    H7A C7 H7C . . 109.5 ?
    H7B C7 H7C . . 109.5 ?
loop_
    _geom_torsion_atom_site_label_1
    _geom_torsion_atom_site_label_2
    _geom_torsion_atom_site_label_3
    _geom_torsion_atom_site_label_4
    _geom_torsion_site_symmetry_1
    _geom_torsion_site_symmetry_2
    _geom_torsion_site_symmetry_3
    _geom_torsion_site_symmetry_4
    _geom_torsion
    _geom_torsion_publ_flag
    C6 C1 C2 C3 . . . . 0.0(5) ?
    C7 C1 C2 C3 . . . . -179.6(3) ?
    C6 C1 C2 Br1 . . . . 179.7(2) ?
    C7 C1 C2 Br1 . . . . 0.1(5) ?
    C1 C2 C3 C4 . . . . 0.7(5) ?
    Br1 C2 C3 C4 . . . . -179.0(2) ?
    C2 C3 C4 C5 . . . . -0.9(5) ?
    C2 C3 C4 Br2 . . . . 179.7(2) ?
    C3 C4 C5 C6 . . . . 0.5(5) ?
    Br2 C4 C5 C6 . . . . 179.9(2) ?
    C4 C5 C6 C1 . . . . 0.2(5) ?
    C4 C5 C6 Br3 . . . . 179.7(2) ?
    C2 C1 C6 C5 . . . . -0.5(5) ?
    C7 C1 C6 C5 . . . . 179.2(3) ?
    C2 C1 C6 Br3 . . . . -179.9(2) ?
    C7 C1 C6 Br3 . . . . -0.3(4) ?
_shelx_estimated_absorpt_T_min     0.085
_shelx_estimated_absorpt_T_max     0.279
_shelx_hkl_file
;
   1   0   0   -0.56    0.12
  -1   0   0   -0.49    0.13
   1   0   0   -0.42    0.11
  -1   0   0   -0.29    0.13
  -2   0   0  311.46    9.07
   2   0   0  310.59    9.06
  -2   0   0  312.54    9.09
   2   0   0  314.63    9.07
  -3   0   0   -0.11    1.31
   3   0   0   -0.95    1.13
  -3   0   0    0.39    1.21
   3   0   0   -2.20    1.03
   4   0   0 5009.90  137.65
  -4   0   0 5107.65  137.94
   4   0   0 4879.19  138.02
  -4   0   0 5167.87  137.04
  -5   0   0   -2.33    2.14
   5   0   0    1.27    1.75
  -5   0   0    0.52    1.74
   5   0   0    1.06    1.49
  -6   0   0 3728.24  101.52
   6   0   0 3662.71  101.50
  -6   0   0 3734.42  101.63
   6   0   0 3765.92  101.62
   7   0   0    1.23    1.91
  -7   0   0   -0.60    3.14
  -7   0   0    0.43    2.34
   7   0   0    0.56    2.57
  -8   0   0    0.77    2.68
   8   0   0   -1.43    3.05
   8   0   0   -1.69    2.05
  -8   0   0    0.01    3.64
   9   0   0    3.11    3.60
  -9   0   0    4.63    4.34
  10   0   0  618.32   19.71
 -10   0   0  610.71   20.17
  11   0   0   -2.51    4.74
 -11   0   0   -3.36    5.70
  12   0   0   11.30    5.75
 -12   0   0   10.13    6.83
 -13   0   0    2.53    7.48
  13   0   0   -1.18    5.84
 -14   0   0  446.24   19.48
  14   0   0  435.87   18.20
  15   0   0    8.67    7.62
 -15   0   0   10.54    9.55
 -16   0   0  141.41   13.45
  16   0   0  169.17   14.05
  17   0   0   -2.76    8.61
 -17   0   0    9.55   11.41
   0  -1   0    1.48    1.23
   0   1   0    0.18    1.42
  -1  -1   0    7.53    1.67
  -1  -1   0   12.07    1.58
   1  -1   0    8.97    1.53
   1   1   0    3.42    1.06
   1   1   0   15.92    1.70
   1   1   0   10.08    1.64
  -1   1   0    9.60    1.64
   2  -1   0 9775.85  261.03
  -2  -1   0 8994.88  261.53
  -2  -1   0 9999.99  262.00
   2   1   0 9895.07  262.21
  -2   1   0 9862.22  261.15
   2   1   0 9179.97  260.23
   3  -1   0 1978.65   53.16
   3  -1   0 1944.71   53.07
  -3  -1   0 1940.05   53.31
  -3  -1   0 1909.56   53.45
   3   1   0 2001.48   53.50
  -3   1   0 1931.37   53.19
   3   1   0 1931.74   53.29
  -3   1   0 1907.47   53.04
  -4  -1   0 3011.57   79.38
  -4  -1   0 2882.85   79.50
   4  -1   0 2831.74   79.05
   4  -1   0 2949.19   79.23
  -4   1   0 2848.87   79.08
   4   1   0 2943.25   79.51
   4   1   0 2847.65   79.31
  -4   1   0 2920.92   79.27
  -5  -1   0  720.50   20.86
   5  -1   0  706.53   20.37
   5  -1   0  722.52   20.65
  -5  -1   0  692.53   20.84
  -5   1   0  724.85   20.72
   5   1   0  751.96   20.93
   5   1   0  713.36   20.72
  -5   1   0  692.12   20.40
   6  -1   0  374.48   11.83
  -6  -1   0  370.55   12.20
  -6  -1   0  386.80   12.00
   6  -1   0  351.65   11.37
   6   1   0  367.43   11.92
  -6   1   0  372.46   12.04
   6   1   0  362.98   11.95
  -6   1   0  363.00   11.51
  -7  -1   0 1738.11   48.44
   7  -1   0 1696.40   48.27
  -7   1   0 1685.29   48.00
   7   1   0 1736.54   48.35
   7   1   0 1724.30   48.45
  -7   1   0 1777.16   48.44
   8  -1   0  813.29   23.76
  -8  -1   0  808.30   24.04
  -8   1   0  787.49   23.29
   8   1   0  770.02   23.68
   8   1   0  774.93   23.70
  -8   1   0  807.49   23.97
  -9  -1   0    7.00    4.93
   9  -1   0    0.67    3.95
  -9   1   0   -3.84    4.42
   9   1   0   -0.26    3.81
   9   1   0    4.77    3.22
  -9   1   0    4.53    3.19
 -10  -1   0  110.46    7.89
  10  -1   0   91.24    7.92
 -10   1   0  107.12    9.26
  10   1   0   95.75    6.90
 -10   1   0   88.12    6.53
  11  -1   0  849.01   27.24
 -11  -1   0  896.49   27.63
  11   1   0  880.54   27.26
 -11   1   0  877.57   27.93
  12  -1   0  113.49   10.09
 -12  -1   0  136.65   11.53
 -12   1   0  143.82   12.08
  12   1   0  126.19   10.25
  13  -1   0  230.82   12.92
 -13  -1   0  229.33   14.04
  13   1   0  222.51   13.09
 -13   1   0  235.73   14.86
 -14  -1   0   78.08    9.98
  14  -1   0   78.11    8.79
 -14   1   0   71.71   10.22
  14   1   0   79.49    8.99
 -15  -1   0   15.34    9.58
  15  -1   0   30.01    8.13
 -15   1   0   16.05    9.71
  15   1   0   38.88    8.71
  16  -1   0  246.40   15.90
 -16  -1   0  226.61   17.55
 -16   1   0  253.22   18.14
  16   1   0  263.44   16.38
  17  -1   0  126.28   11.56
 -17  -1   0  122.16   13.18
  17   1   0  128.95   12.22
 -17   1   0  121.99   13.65
   0  -2   0 1263.10   34.98
   0   2   0 1282.64   35.27
   1  -2   0  533.00   15.98
  -1  -2   0  545.02   15.93
  -1   2   0  540.35   16.28
   1   2   0  537.51   16.34
   2  -2   0  564.90   16.41
  -2  -2   0  539.26   16.53
  -2  -2   0  557.01   16.45
   2   2   0  541.15   16.48
   2   2   0  548.46   16.47
   2   2   0  548.44   16.68
   3  -2   0 1122.22   30.27
  -3  -2   0 1068.29   30.32
   3  -2   0 1049.02   29.81
   3  -2   0 1080.43   30.03
  -3  -2   0 1045.13   30.66
   3   2   0 1068.70   30.58
   3   2   0 1068.10   30.35
  -3   2   0 1037.58   30.31
   3   2   0 1070.69   30.21
   4  -2   0  330.16   11.41
  -4  -2   0  347.72   11.39
   4   2   0  333.76   11.20
  -4   2   0  335.52   11.23
   4   2   0  318.90   11.62
  -4   2   0  334.15   10.50
   4   2   0  339.79   11.82
   5  -2   0 1254.69   36.61
  -5  -2   0 1341.29   36.87
  -5   2   0 1303.90   36.32
  -5   2   0 1346.47   37.06
   5   2   0 1330.11   36.85
   5   2   0 1318.21   36.87
   5   2   0 1198.96   37.31
  -6  -2   0  426.75   14.63
   6   2   0  437.31   15.07
  -6   2   0  431.22   13.67
   6   2   0  438.96   14.38
  -6   2   0  465.03   14.76
  -7  -2   0  210.02    9.84
   7  -2   0  214.39    9.12
   7   2   0  212.26    9.31
   7   2   0  216.19    9.86
  -7   2   0  209.11    9.70
  -7   2   0  211.12    8.20
  -8  -2   0  183.71    9.83
   8  -2   0  186.09    8.98
  -8   2   0  196.13    9.89
  -8   2   0  186.07    8.13
   8   2   0  194.98    9.56
   8   2   0  183.67    9.36
   9  -2   0 2713.51   75.52
  -9  -2   0 2752.06   75.55
  -9   2   0 2794.59   75.96
  -9   2   0 2663.98   74.85
   9   2   0 2555.26   75.98
   9   2   0 2727.51   75.52
 -10  -2   0    0.15    6.10
  10  -2   0   10.65    5.30
  10   2   0    4.44    5.47
 -10   2   0   11.44    5.96
 -10   2   0   14.27    4.19
 -11  -2   0  191.34   12.22
  11  -2   0  195.69   11.23
  11   2   0  195.54   11.75
 -11   2   0  202.21   12.82
 -12  -2   0   46.46    8.45
  12  -2   0   55.88    7.40
  12   2   0   44.77    7.65
 -12   2   0   46.76    8.21
 -13  -2   0  387.76   17.64
  13  -2   0  390.55   16.98
 -13   2   0  410.22   18.79
  13   2   0  397.14   17.64
  14  -2   0    3.61    7.38
 -14  -2   0    9.69    9.14
 -14   2   0    2.25    8.52
  14   2   0    8.19    8.29
 -15  -2   0  566.62   24.03
 -15   2   0  594.62   24.64
  15   2   0  599.00   23.74
 -16  -2   0   -3.44   10.58
 -16   2   0   -1.99   10.20
  16   2   0    5.92    9.42
   0   3   0   -6.33    4.25
   1   3   0  196.51   10.07
  -1   3   0  200.22    9.83
   2   3   0   -0.48    4.49
  -3  -3   0   59.47    5.28
   3   3   0   69.27    6.61
  -4  -3   0   -0.25    4.39
   4   3   0   -3.70    4.34
   4   3   0    6.97    3.96
   4   3   0   -3.78    4.63
  -5  -3   0  568.56   18.52
   5  -3   0  569.69   18.78
   5   3   0  585.69   20.03
   5   3   0  578.76   18.68
  -5   3   0  594.74   19.43
   6  -3   0  313.92   12.87
  -6  -3   0  317.57   12.69
   6   3   0  326.83   14.52
   6   3   0  318.36   12.86
  -6   3   0  319.83   11.07
  -6   3   0  323.03   13.53
   7  -3   0  805.64   25.86
  -7  -3   0  806.99   25.49
   7   3   0  841.55   27.24
  -7   3   0  835.63   26.62
   7   3   0  858.77   25.76
  -8  -3   0    6.49    5.73
  -8   3   0    7.40    6.20
   8   3   0    8.99    6.09
   8   3   0   14.19    6.93
  -9  -3   0    0.82    6.33
  -9   3   0   15.50    6.81
   9   3   0   18.65    6.68
   9   3   0   14.94    7.20
 -10  -3   0  168.57   12.20
  10   3   0  188.46   12.32
  10   3   0  175.18   13.68
 -10   3   0  178.10   13.34
  11   3   0  775.59   28.66
 -11   3   0  817.13   28.77
  11   3   0  902.53   27.86
 -12   3   0  139.52   11.63
  12   3   0  129.98   11.39
  12   3   0  155.62   13.47
  13   3   0  491.23   20.32
 -13   3   0  439.10   21.52
  14   3   0   28.48    9.69
 -14   3   0   28.66   10.27
   0   4   0  127.79    9.66
   1   4   0   58.04    7.68
   2   4   0   36.37    7.13
   3   4   0   43.22    7.83
   4   4   0   89.63    9.31
   5   4   0   13.05    7.50
   6   4   0  129.98   11.35
   7   4   0  136.61   12.10
   7   4   0  141.01   11.45
   8   4   0  168.79   13.39
   8   4   0  186.49   12.67
   9   4   0  213.18   17.14
   9   4   0  228.83   13.91
 -10   4   0    0.67    9.25
  10   4   0   14.21    9.53
  10   4   0   16.14    8.44
 -11   4   0   66.02   11.09
  11   4   0   94.93   10.35
   1   5   0   31.08    9.22
   2   5   0   60.59   10.07
   3   5   0   98.16   10.99
   4   5   0   63.73   11.00
  17   0  -1   -1.83    8.59
 -17   0   1   -4.98   11.22
 -16   0   1    2.44   10.32
  16   0  -1   13.40    8.34
 -15   0   1 1054.97   34.68
  15   0  -1 1044.74   33.83
 -14   0   1    1.70    8.35
  14   0  -1    3.31    6.57
 -13   0   1 1616.89   48.36
  13   0  -1 1654.44   48.09
 -12   0   1    1.51    6.66
  12   0  -1    1.16    5.38
 -11   0   1   44.12    6.81
  11   0  -1   42.82    5.75
  10   0  -1   -1.60    4.03
 -10   0   1    3.69    5.08
  -9   0   1 1899.41   53.07
   9   0  -1 1926.58   52.95
  -9   0   1 1819.01   52.63
   8   0  -1   -2.42    2.90
  -8   0   1    2.15    2.63
  -8   0   1    0.82    3.74
   8   0  -1    1.80    2.17
   7   0  -1 2006.08   57.63
  -7   0   1 2181.41   57.97
   7   0  -1 2097.30   57.84
  -7   0   1 2064.23   57.72
   6   0  -1    6.81    1.82
  -6   0   1   -1.42    2.61
  -6   0   1    2.71    2.13
   6   0  -1    5.16    2.31
  -5   0   1  228.77    7.68
   5   0  -1  226.92    7.47
  -5   0   1  222.30    7.39
   5   0  -1  218.10    7.23
  -4   0   1   -2.24    1.78
   4   0  -1   -0.27    1.18
   4   0  -1    2.70    1.50
  -4   0   1   -0.35    1.42
   3   0  -1  284.12    8.31
  -3   0   1  292.21    8.47
  -3   0   1  277.39    8.34
   3   0  -1  277.83    8.36
   2   0  -1    2.51    0.83
   2   0  -1   -0.37    0.70
  -2   0   1   -0.38    0.81
  -2   0   1    2.46    0.84
   1   0  -1   -1.04    0.22
  -1   0   1   -0.84    0.22
   0   0  -1   -0.35    0.12
   0   0   1   -0.18    0.12
   0   0   1   -0.25    0.12
   0   0  -1   -0.26    0.11
  -1   0  -1   42.98    1.68
   1   0   1   43.72    1.68
   1   0   1   43.34    1.66
  -1   0  -1   42.92    1.62
   2   0   1    1.93    1.08
  -2   0  -1   -0.25    1.07
   2   0   1   -1.96    0.98
  -2   0  -1   -3.25    0.95
  -3   0  -1 1821.02   49.81
  -3   0  -1 1806.30   49.81
   3   0   1 1835.96   49.82
   3   0   1 1812.40   49.80
  -4   0  -1    2.79    1.56
   4   0   1    0.03    1.37
   4   0   1   -0.03    1.56
  -4   0  -1   -0.58    1.71
   5   0   1 1673.03   46.92
  -5   0  -1 1651.69   46.91
   5   0   1 1726.56   46.88
  -5   0  -1 1723.66   46.89
  -6   0  -1    1.30    2.17
   6   0   1    2.68    2.33
  -6   0  -1   -0.91    2.64
   6   0   1    0.41    1.81
  -7   0  -1  751.82   22.10
  -7   0  -1  767.54   22.31
   7   0   1  730.99   21.96
   7   0   1  763.86   22.19
  -8   0  -1    0.29    3.01
  -8   0  -1    0.61    3.74
   8   0   1    0.01    3.31
   8   0   1    0.64    2.56
  -9   0  -1  888.94   26.57
   9   0   1  874.63   26.35
 -10   0  -1    8.27    5.18
  10   0   1    5.73    4.22
 -11   0  -1  596.06   20.42
  11   0   1  589.97   19.84
  12   0   1    4.78    5.51
 -12   0  -1    0.97    6.64
 -13   0  -1    3.16    7.49
  13   0   1    4.41    6.11
  14   0   1    1.52    6.79
 -14   0  -1   14.30    8.96
  15   0   1  112.95   10.16
 -15   0  -1  106.71   11.75
  16   0   1    2.42    8.19
 -16   0  -1   -6.07   10.14
  17   0   1  151.70   12.25
 -17   0  -1  123.31   13.69
 -17  -1   1  417.75   21.61
  17  -1  -1  428.33   20.58
 -17   1   1  421.09   22.56
  17   1  -1  439.45   20.61
  16  -1  -1   79.33   10.08
 -16  -1   1   88.96   11.95
 -16   1   1   85.49   12.25
  16   1  -1   89.51   10.31
  15  -1  -1  370.22   17.63
 -15  -1   1  363.32   18.67
  15   1  -1  372.32   17.93
 -15   1   1  386.74   19.70
  14  -1  -1   13.21    7.18
 -14  -1   1    6.81    8.80
 -14   1   1   -0.26    8.64
  14   1  -1   -3.73    7.11
 -13  -1   1  366.86   17.10
  13  -1  -1  394.03   16.24
 -13   1   1  411.16   17.75
  13   1  -1  366.64   16.18
  12  -1  -1   98.34    7.85
 -12  -1   1  102.14    9.15
  12   1  -1   92.23    7.95
 -12   1   1  109.34    9.22
  11  -1  -1 1595.09   46.84
 -11  -1   1 1597.85   47.14
 -11   1   1 1723.15   47.53
  11   1  -1 1577.67   46.88
 -10  -1   1   25.60    6.08
  10  -1  -1   22.87    4.96
 -10   1   1   40.56    6.08
  10   1  -1   25.28    5.05
 -10   1   1   26.86    3.91
  -9  -1   1  674.36   21.62
   9  -1  -1  706.27   21.18
   9   1  -1  667.99   21.05
  -9   1   1  659.15   20.52
  -9   1   1  712.67   21.57
   9   1  -1  682.69   21.29
  -8  -1   1  825.59   24.63
   8  -1  -1  818.11   24.16
   8   1  -1  796.59   24.24
  -8   1   1  816.84   23.77
  -8   1   1  813.25   24.34
   8   1  -1  813.92   24.38
  -7  -1   1  344.64   12.08
  -7  -1   1  339.40   11.68
   7  -1  -1  338.49   11.30
  -7   1   1  341.38   11.56
   7   1  -1  323.95   11.56
  -7   1   1  349.16   10.95
   7   1  -1  328.35   11.42
   6  -1  -1   25.63    2.94
  -6  -1   1   26.90    3.25
  -6  -1   1   28.16    3.96
   6  -1  -1   24.37    2.39
  -6   1   1   28.84    3.36
   6   1  -1   24.76    3.03
  -6   1   1   27.74    2.68
   6   1  -1   24.33    3.15
   5  -1  -1 1549.96   43.04
   5  -1  -1 1507.23   42.85
  -5  -1   1 1604.42   43.60
  -5  -1   1 1561.73   43.40
  -5   1   1 1610.38   43.16
   5   1  -1 1543.34   43.37
  -5   1   1 1518.41   42.88
   5   1  -1 1558.46   43.55
  -4  -1   1  482.28   14.79
   4  -1  -1  485.04   14.04
   4  -1  -1  502.22   14.23
  -4  -1   1  488.70   14.79
  -4   1   1  512.19   14.33
   4   1  -1  486.65   14.78
   4   1  -1  485.76   14.64
  -4   1   1  481.27   14.06
  -3  -1   1  366.49   11.63
   3  -1  -1  385.91   10.94
  -3  -1   1  386.39   11.76
   3  -1  -1  397.21   11.08
   3   1  -1  381.09   11.77
   3   1  -1  402.91   11.67
  -3   1   1  347.79   10.90
  -3   1   1  395.84   11.14
  -2  -1   1 2510.51   67.24
  -2  -1   1 2438.94   67.31
   2  -1  -1 2575.44   65.54
   2   1  -1 2423.85   67.24
   2   1  -1 2347.77   67.22
   1  -1  -1  285.31    8.57
  -1  -1   1  284.74    8.74
  -1  -1   1  291.84    8.79
  -1   1   1  282.29    8.61
   1   1  -1  274.64    8.74
   1   1  -1  284.03    8.65
   1   1  -1  284.92    8.42
   0  -1  -1   27.12    2.25
   0  -1   1   30.54    2.10
   0  -1   1   24.88    2.17
   0  -1   1   26.08    2.04
   0   1  -1   28.59    2.04
   0   1   1   23.87    2.07
   0   1  -1   30.07    2.32
   0   1  -1   27.82    2.18
   1  -1   1  847.77   23.14
   1  -1   1  845.82   23.17
  -1  -1  -1  828.57   22.70
   1  -1   1  819.73   22.54
   1   1   1  829.81   22.78
  -1   1  -1  802.58   23.20
  -2  -1  -1 1342.34   36.84
   2  -1   1 1302.89   36.74
  -2  -1  -1 1383.45   36.70
  -2   1  -1 1347.15   36.76
   2   1   1 1332.17   36.10
   2   1   1 1333.88   36.85
   2   1   1 1313.24   36.64
  -2   1  -1 1328.76   36.91
   3  -1   1    7.03    1.84
  -3  -1  -1    8.38    2.04
   3  -1   1    9.61    1.64
  -3  -1  -1    8.40    1.93
   3   1   1    8.99    1.76
  -3   1  -1    8.36    1.87
  -3   1  -1    6.73    1.59
   3   1   1    6.77    1.70
   4  -1   1   20.54    2.51
   4  -1   1   25.37    2.25
  -4  -1  -1   24.43    2.53
  -4  -1  -1   25.17    2.80
   4   1   1   19.90    2.24
  -4   1  -1   23.17    2.62
  -4   1  -1   20.05    2.18
   4   1   1   20.57    2.31
  -5  -1  -1  808.00   22.77
   5  -1   1  807.60   22.81
  -5  -1  -1  803.32   22.81
   5  -1   1  767.77   22.49
   5   1   1  763.71   22.77
  -5   1  -1  809.77   22.91
  -5   1  -1  774.53   22.55
   5   1   1  781.06   22.64
  -6  -1  -1   25.66    3.11
  -6  -1  -1   31.17    3.72
   6  -1   1   28.77    2.74
   6  -1   1   33.23    3.43
  -6   1  -1   26.73    3.55
  -6   1  -1   25.72    2.80
   6   1   1   23.80    2.91
   6   1   1   30.05    3.20
   7  -1   1  921.41   26.20
  -7  -1  -1  892.80   26.16
   7   1   1  894.21   26.01
  -7   1  -1  880.57   25.82
   7   1   1  880.35   26.05
  -7   1  -1  889.75   26.31
   8  -1   1    1.64    3.62
  -8  -1  -1   -2.44    4.28
   8   1   1    3.48    2.87
  -8   1  -1    0.40    2.90
  -8   1  -1    2.97    3.98
   8   1   1    0.85    3.37
  -9  -1  -1  168.74    9.41
   9  -1   1  161.70    8.77
   9   1   1  156.63    7.74
  -9   1  -1  178.54    9.55
   9   1   1  153.12    8.57
  -9   1  -1  165.35    7.77
 -10  -1  -1  116.98    8.03
  10  -1   1  101.64    8.34
 -10   1  -1  117.43    8.03
  10   1   1  108.85    8.32
 -11  -1  -1  125.09   10.52
  11  -1   1  124.90    9.31
  11   1   1  115.49    9.43
 -11   1  -1  128.88   10.84
  12  -1   1   19.57    6.16
 -12  -1  -1    6.06    7.13
  12   1   1    5.77    6.09
 -12   1  -1   13.30    7.10
 -13  -1  -1  601.29   21.96
  13  -1   1  593.23   21.43
  13   1   1  611.28   21.59
 -13   1  -1  574.28   22.48
 -14  -1  -1  176.99   14.16
  14  -1   1  160.26   12.61
  14   1   1  179.09   13.24
 -14   1  -1  194.25   15.02
 -15  -1  -1  176.78   14.90
  15  -1   1  157.32   13.33
  15   1   1  168.05   14.06
 -15   1  -1  158.22   12.81
  16  -1   1   28.50    8.42
 -16  -1  -1   24.58   10.52
  16   1   1   40.12    9.34
 -16   1  -1   27.39   10.47
 -16  -2   1    4.67   10.98
 -16   2   1   16.42   10.51
  16   2  -1   13.55    9.78
 -15  -2   1   71.04   11.39
 -15   2   1   71.77   10.90
  15   2  -1   84.27   10.46
  14  -2  -1    3.29    7.25
 -14  -2   1   18.04    9.31
  14   2  -1   21.02    8.19
 -14   2   1   31.98    9.21
  13  -2  -1  431.22   17.77
 -13  -2   1  401.41   18.62
 -13   2   1  455.42   19.42
  13   2  -1  456.03   18.41
 -12  -2   1   -4.81    7.45
  12  -2  -1    0.83    6.01
  12   2  -1    0.15    6.59
 -12   2   1    3.41    7.13
 -11  -2   1  128.32    9.63
  11  -2  -1  133.13    9.60
  11   2  -1  125.08   10.59
 -11   2   1  140.09   11.55
  10  -2  -1  341.11   13.52
 -10  -2   1  335.60   14.51
 -10   2   1  327.44   12.32
  10   2  -1  349.94   14.30
 -10   2   1  355.90   14.82
   9  -2  -1  152.68    8.87
  -9  -2   1  154.74   10.28
   9   2  -1  168.90    9.89
  -9   2   1  165.52   10.15
  -9   2   1  168.12    7.83
   9   2  -1  180.27    9.73
  -8  -2   1    2.98    5.35
   8  -2  -1   12.70    4.01
   8   2  -1    2.36    4.33
  -8   2   1    7.08    3.02
   8   2  -1    6.44    4.28
  -8   2   1    4.34    4.47
   7  -2  -1 1312.97   37.47
  -7  -2   1 1325.32   37.98
  -7   2   1 1293.98   36.97
  -7   2   1 1346.83   37.79
   7   2  -1 1299.18   38.55
   7   2  -1 1306.96   37.84
   6  -2  -1 1043.56   29.26
  -6  -2   1 1018.31   29.69
  -6   2   1  993.39   28.72
   6   2  -1  937.56   30.07
   6   2  -1 1038.16   29.71
  -6   2   1 1058.48   29.52
   5  -2  -1  647.09   20.60
  -5  -2   1  695.33   20.70
   5   2  -1  675.76   21.00
  -5   2   1  687.12   19.57
   5   2  -1  688.37   20.57
  -5   2   1  674.45   20.21
  -4  -2   1 1786.83   48.94
   4  -2  -1 1762.48   48.17
   4   2  -1 1767.56   48.97
   4   2  -1 1775.22   48.11
   4   2  -1 1652.46   49.12
  -3  -2   1 1049.41   30.99
  -3  -2   1 1036.12   30.75
   3  -2  -1 1119.71   30.44
   3   2  -1 1100.32   30.92
   3   2  -1 1073.20   30.84
   3   2  -1 1081.56   30.31
   2  -2  -1  479.63   14.49
  -2  -2   1  470.32   14.59
  -2  -2   1  473.93   14.70
   2   2  -1  462.40   14.72
   2   2  -1  462.92   14.49
   2   2  -1  472.51   14.57
  -1  -2   1  343.77   11.27
  -1  -2   1  362.62   10.95
   1  -2  -1  365.42   11.31
  -1  -2   1  343.04   11.10
   1   2  -1  345.18   11.01
   1   2  -1  333.45   11.36
  -1   2   1  338.56   11.52
   1   2  -1  342.79   11.39
   0  -2   1 1494.48   41.21
   0  -2  -1 1488.56   40.44
   0  -2   1 1472.80   41.08
   0  -2   1 1503.87   40.22
   0   2  -1 1391.94   41.27
   0   2  -1 1477.75   40.96
   0   2   1 1480.63   40.67
   0   2  -1 1504.59   40.50
  -1  -2  -1   16.76    2.68
   1  -2   1   13.10    2.86
   1  -2   1   15.36    2.51
   1  -2   1   10.59    2.23
  -1   2  -1   14.90    3.06
  -1   2  -1    7.72    2.61
   1   2   1   11.50    3.18
   2  -2   1  645.92   18.85
   2  -2   1  650.56   18.85
   2  -2   1  661.55   19.26
  -2   2  -1  653.13   19.41
   2   2   1  642.94   19.38
  -2   2  -1  655.28   18.83
  -3  -2  -1   50.96    4.06
   3  -2   1   58.67    4.10
  -3  -2  -1   57.95    3.84
   3  -2   1   51.80    4.42
  -3   2  -1   57.09    4.10
   3   2   1   53.69    4.41
   3   2   1   53.90    4.53
   3   2   1   42.77    3.81
  -3   2  -1   48.92    3.64
   4  -2   1  103.39    6.18
   4  -2   1  106.09    5.96
  -4  -2  -1  106.96    5.86
   4   2   1  139.87    5.86
   4   2   1  100.42    6.85
  -4   2  -1  114.71    6.30
  -4   2  -1  104.06    5.27
   4   2   1   95.65    6.09
   5  -2   1   -4.55    2.97
  -5  -2  -1   -1.47    3.43
   5   2   1   -0.58    2.94
  -5   2  -1    1.76    2.40
  -5   2  -1    1.64    3.21
   5   2   1    2.21    3.36
   5   2   1    2.78    3.73
  -6  -2  -1   42.62    4.67
  -6   2  -1   45.33    4.92
   6   2   1   34.80    4.21
   6   2   1   35.39    4.49
  -6   2  -1   42.22    3.57
  -7  -2  -1  163.90    8.54
  -7   2  -1  161.28    8.81
   7   2   1  156.40    8.49
  -7   2  -1  165.35    7.38
   7   2   1  153.73    8.22
  -8  -2  -1   24.08    5.41
   8  -2   1   21.28    4.94
  -8   2  -1   24.39    5.26
  -8   2  -1   15.99    3.58
   8   2   1   14.98    4.20
   8   2   1   19.83    4.62
  -9  -2  -1   77.88    6.93
   9  -2   1   90.74    6.83
   9   2   1   75.30    6.47
  -9   2  -1   83.50    6.74
   9   2   1   61.82    5.97
  -9   2  -1   91.93    7.40
  10  -2   1   87.50    7.25
 -10  -2  -1   85.92    7.84
  10   2   1   78.48    7.22
 -10   2  -1   87.38    7.92
 -11  -2  -1  719.91   24.63
  11  -2   1  748.13   24.66
  11   2   1  754.74   24.55
 -11   2  -1  761.20   25.65
  12  -2   1  187.22   12.24
 -12  -2  -1  192.30   13.03
 -12   2  -1  186.43   13.99
  12   2   1  190.50   12.71
 -13  -2  -1   61.19    9.54
  13  -2   1   67.30    8.43
  13   2   1   69.48    9.13
 -13   2  -1   69.75    9.69
 -14  -2  -1    2.00    9.02
  14  -2   1    0.98    7.40
 -14   2  -1    4.83    8.79
  14   2   1    3.94    8.13
 -15  -2  -1  139.59   12.58
  15   2   1  149.34   11.96
 -15   2  -1  131.96   12.83
 -14   3   1   23.86   10.10
  14   3  -1   34.58   10.03
  13   3  -1   65.54    9.68
 -13   3   1   51.79   10.15
 -12   3   1   15.01    8.55
  12   3  -1   23.09    8.38
 -11  -3   1   23.65    7.85
 -11   3   1   35.19    8.23
  11   3  -1   20.85    8.01
 -10  -3   1    2.24    6.82
 -10   3   1   -6.29    6.66
  10   3  -1   10.33    7.30
  10   3  -1   -5.20    7.13
  -9  -3   1  430.67   16.77
  -9   3   1  445.71   17.60
   9   3  -1  412.54   18.50
   9   3  -1  445.66   17.16
  -8  -3   1  168.00   10.92
  -8   3   1  183.88   11.53
   8   3  -1  194.38   12.97
   8   3  -1  183.05   11.25
  -7  -3   1  283.54   12.65
   7  -3  -1  281.71   12.06
   7   3  -1  279.00   14.07
   7   3  -1  285.06   12.74
  -6  -3   1  304.07   12.84
   6   3  -1  304.33   12.95
   6   3  -1  328.15   14.26
  -5  -3   1  879.02   26.68
   5   3  -1  879.54   26.87
   5   3  -1  883.01   27.42
  -4  -3   1  270.04   11.36
   4   3  -1  286.19   11.80
   4   3  -1  271.78   12.30
  -3  -3   1  433.32   14.96
   3   3  -1  457.89   15.46
   3   3  -1  444.21   15.72
   3   3  -1  418.93   14.56
  -2  -3   1 1064.61   31.14
   2   3  -1 1083.20   31.22
   2   3  -1 1041.98   31.34
  -1  -3   1   27.69    4.72
  -1   3   1   29.81    5.11
   1   3  -1   39.45    5.37
   0  -3   1  542.39   17.50
   0   3  -1  540.33   16.63
   0   3   1  570.76   18.43
   0   3  -1  547.97   17.98
  -1   3  -1  518.32   17.31
   1   3   1  531.16   17.77
   2  -3   1   96.71    7.04
  -2   3  -1  107.37    5.61
   2   3   1  108.87    8.39
   3  -3   1   -1.92    4.07
  -3   3  -1    0.31    4.64
   3   3   1   -1.65    4.62
  -3   3  -1    2.25    2.51
   4  -3   1 1043.25   31.14
  -4   3  -1 1052.77   30.12
  -4   3  -1 1077.69   31.75
   4   3   1 1029.39   31.59
  -5  -3  -1  141.32    8.01
   5  -3   1  138.59    9.16
  -5   3  -1  132.52    6.91
   5   3   1  138.47    8.36
  -5   3  -1  134.88    9.54
   5   3   1  139.18   10.27
  -6  -3  -1  272.96   11.27
   6  -3   1  274.76   12.32
   6   3   1  276.83   13.59
  -6   3  -1  279.69   12.86
   6   3   1  271.27   11.66
   7  -3   1   24.94    5.81
  -7  -3  -1   26.31    5.54
   7   3   1   20.33    6.65
   7   3   1   24.12    5.80
  -7   3  -1   23.09    6.58
  -8  -3  -1    2.50    5.67
   8  -3   1   -1.50    5.41
   8   3   1   -0.96    5.77
   8   3   1    1.71    6.41
  -8   3  -1    0.71    6.38
  -9  -3  -1  388.78   15.72
   9   3   1  408.49   16.08
   9   3   1  382.72   17.86
  -9   3  -1  421.70   17.67
  10   3   1   35.31    7.33
 -10   3  -1   39.37    8.09
  10   3   1   33.00    8.11
  11   3   1   50.55    8.27
 -11   3  -1   28.27    8.62
  11   3   1   30.49    8.50
  12   3   1   88.06    9.81
  12   3   1   72.32   10.12
 -12   3  -1   84.86   10.29
 -13   3  -1  247.44   17.40
  13   3   1  188.08   15.90
  13   3   1  246.03   15.65
  11   4  -1   94.09   10.47
  11   4  -1   73.66   11.73
  10   4  -1   40.92   10.51
  10   4  -1   39.18    9.21
   9   4  -1   48.51    8.99
   9   4  -1   50.02   10.16
   8   4  -1   22.39    7.92
   8   4  -1   24.88    9.20
   7   4  -1   85.35    8.52
   7   4  -1   81.56   10.32
   6   4  -1   10.34    7.82
   6   4  -1   22.50    7.14
   5   4  -1   97.42    9.95
   5   4  -1  103.25    8.36
   4   4  -1  270.99   14.75
   3   4  -1   36.22    7.37
   2   4  -1  316.51   15.01
   1   4  -1  166.17   12.09
  -1   4   1  186.34   12.12
   0   4  -1  293.22   14.04
   0   4   1  260.67   14.12
   1   4   1    7.79    6.48
   2   4   1 1081.15   33.82
   3   4   1  155.22   11.22
   4   4   1  291.25   15.63
   5   4   1   27.86    8.18
   6   4   1  325.54   17.54
   7   4   1   80.88   10.52
   8   4   1  519.65   18.66
   8   4   1  523.09   22.60
  -8   4  -1  438.67   21.58
   9   4   1   35.30    7.98
   9   4   1   21.68    9.78
  -9   4  -1   21.96    9.98
 -10   4  -1   29.00    9.98
  10   4   1   33.29   10.46
  10   4   1   37.52    8.62
   4   5  -1   64.53   10.73
   3   5  -1   10.14    8.89
   2   5  -1  168.73   12.90
   1   5  -1   20.27    8.54
   1   5   1   16.64    8.75
   2   5   1   24.76    9.35
   3   5   1   12.14    8.94
   4   5   1  417.74   21.95
  18   0  -2   58.92   10.53
 -18   0   2   55.46   13.26
 -17   0   2   -3.49   11.25
  17   0  -2   -0.58    8.69
  16   0  -2   65.78    9.55
 -16   0   2   70.30   11.46
 -15   0   2   -0.69    9.47
  15   0  -2    0.28    7.44
 -14   0   2  555.05   21.99
  14   0  -2  571.08   21.10
 -13   0   2    4.87    7.77
  13   0  -2    3.33    6.16
  12   0  -2  874.27   27.47
 -12   0   2  878.47   28.01
 -11   0   2   -0.77    5.94
  11   0  -2   -3.38    4.48
  10   0  -2   63.10    5.73
 -10   0   2   57.24    6.44
   9   0  -2    0.85    3.52
  -9   0   2    2.06    4.33
  -9   0   2    3.81    3.14
  -8   0   2  987.73   27.42
  -8   0   2  893.93   26.82
   8   0  -2  927.09   26.78
   8   0  -2  904.07   26.98
  -7   0   2    1.51    2.40
   7   0  -2    0.61    1.89
   7   0  -2   -1.97    2.52
  -7   0   2    1.34    3.32
  -6   0   2  187.40    6.88
   6   0  -2  194.98    7.09
  -6   0   2  193.76    7.54
   6   0  -2  181.96    6.74
  -5   0   2   -0.51    2.39
  -5   0   2    2.77    1.92
   5   0  -2   -0.62    1.79
   5   0  -2    0.74    1.46
   4   0  -2    0.61    1.60
  -4   0   2    1.75    1.57
   4   0  -2    2.13    1.33
  -4   0   2   -0.12    1.72
   3   0  -2    1.50    1.28
  -3   0   2    0.73    1.31
  -3   0   2   -1.63    1.47
   3   0  -2    3.58    1.15
  -2   0   2  953.61   25.86
  -2   0   2  949.97   25.88
   2   0  -2  906.76   25.85
   2   0  -2  937.48   25.85
  -1   0   2    1.11    0.80
  -1   0   2    0.81    0.87
   1   0  -2    0.45    0.73
   1   0  -2    0.40    0.72
   0   0  -2   70.97    2.59
   0   0   2   72.56    2.61
   0   0   2   71.95    2.60
   1   0   2    0.45    0.84
  -1   0  -2    3.01    0.91
  -1   0  -2    0.09    0.75
   1   0   2    0.85    0.81
   2   0   2    9.46    1.33
   2   0   2    9.92    1.35
  -2   0  -2   11.38    1.31
  -2   0  -2   13.02    1.47
   3   0   2    1.25    1.47
   3   0   2    1.32    1.34
  -3   0  -2    2.66    1.63
  -3   0  -2    0.56    1.27
   4   0   2 5579.14  154.71
  -4   0  -2 5675.26  152.16
  -4   0  -2 5533.31  152.08
   4   0   2 5647.91  154.98
  -5   0  -2    2.86    2.34
   5   0   2   -0.75    1.70
   5   0   2    4.64    2.13
  -5   0  -2    3.99    1.93
  -6   0  -2 2941.27   80.93
   6   0   2 2916.50   80.91
  -6   0  -2 2935.31   81.01
   6   0   2 3011.17   81.04
   7   0   2    0.40    2.87
   7   0   2    0.54    2.24
  -7   0  -2    1.72    2.65
  -7   0  -2    3.93    3.27
   8   0   2  835.09   25.13
  -8   0  -2  856.85   25.31
   9   0   2   -0.12    3.83
  -9   0  -2    2.68    4.51
 -10   0  -2 3297.49   89.85
  10   0   2 3158.43   89.60
  11   0   2    8.57    5.12
 -11   0  -2   15.01    6.45
  12   0   2  502.96   18.63
 -12   0  -2  523.00   19.60
 -13   0  -2   11.75    7.90
  13   0   2    0.71    6.28
 -14   0  -2  261.06   16.07
  14   0   2  285.34   14.97
 -15   0  -2    9.13    9.61
  15   0   2    0.80    7.45
  16   0   2  347.82   18.07
 -16   0  -2  343.61   19.88
 -17  -1   2   30.38   11.77
  17  -1  -2   26.49    9.70
  17   1  -2   36.72    9.96
 -17   1   2   28.33   12.23
  16  -1  -2  278.07   16.45
 -16  -1   2  247.74   18.10
  16   1  -2  286.36   16.93
 -16   1   2  287.99   18.92
  15  -1  -2    5.88    7.61
 -15  -1   2   -1.58    9.52
 -15   1   2   21.46   10.23
  15   1  -2   24.23    8.28
 -14  -1   2   12.39    8.77
  14  -1  -2   14.98    7.01
 -14   1   2   -1.84    8.86
  14   1  -2   17.01    7.29
 -13  -1   2   -1.40    8.00
  13  -1  -2    1.31    6.17
 -13   1   2    7.83    7.96
  13   1  -2   -0.49    6.19
  12  -1  -2  296.79   13.57
 -12  -1   2  323.17   14.91
 -12   1   2  317.12   15.06
  12   1  -2  307.60   13.73
 -11  -1   2    6.48    6.58
  11  -1  -2    8.08    4.99
 -11   1   2   13.28    6.18
  11   1  -2   10.24    5.28
 -11   1   2   14.82    3.89
 -10  -1   2  732.56   22.73
  10  -1  -2  709.69   21.99
 -10   1   2  666.53   21.23
 -10   1   2  712.26   22.47
  10   1  -2  691.29   22.28
   9  -1  -2    2.12    3.66
  -9  -1   2    4.97    5.17
  -9   1   2    7.15    4.32
   9   1  -2    2.07    3.46
  -9   1   2    5.09    3.00
   9   1  -2    2.75    3.88
   8  -1  -2    9.56    3.35
  -8  -1   2   10.07    4.70
   8   1  -2    8.32    3.55
  -8   1   2    9.73    2.83
   8   1  -2    4.55    2.90
  -8   1   2    4.46    3.71
  -7  -1   2  442.61   14.44
  -7  -1   2  444.17   14.90
   7  -1  -2  449.83   13.91
  -7   1   2  430.33   13.54
  -7   1   2  448.60   14.15
   7   1  -2  457.27   14.54
   7   1  -2  451.82   14.43
  -6  -1   2    7.98    3.46
   6  -1  -2   10.68    1.86
   6  -1  -2   12.15    2.53
  -6  -1   2   13.00    2.92
   6   1  -2    9.83    2.61
   6   1  -2   14.29    3.07
  -6   1   2   14.18    2.26
  -6   1   2    7.52    2.70
  -5  -1   2  287.73    9.76
   5  -1  -2  278.83    8.60
   5  -1  -2  273.68    8.82
  -5  -1   2  277.18    9.85
  -5   1   2  281.40    8.96
   5   1  -2  299.10    9.77
  -5   1   2  270.67    8.68
   5   1  -2  267.64    9.57
   4  -1  -2  126.46    4.49
  -4  -1   2  123.87    5.52
  -4  -1   2  124.30    5.66
   4  -1  -2  122.04    4.28
  -4   1   2  116.77    4.35
   4   1  -2  113.57    5.36
   4   1  -2  121.84    5.51
  -3  -1   2  206.08    7.35
  -3  -1   2  196.35    7.18
   3   1  -2  209.26    7.18
   3   1  -2  194.23    7.11
  -2  -1   2  142.69    5.53
  -2  -1   2  142.35    5.67
   2  -1  -2  144.36    5.29
   2   1  -2  150.74    5.52
   2   1  -2  143.14    5.50
   1  -1  -2 2921.87   74.98
  -1  -1   2 2744.41   77.06
  -1  -1   2 2896.67   77.05
   1   1  -2 2749.21   76.97
   1   1  -2 2812.88   74.57
   1   1  -2 2723.13   77.08
  -1   1   2 2918.17   74.96
   0  -1   2  948.40   26.58
   0  -1  -2  965.27   25.97
   0  -1   2  939.18   26.58
   0  -1   2  948.33   25.52
   0   1  -2  908.42   26.62
   0   1   2  965.97   26.00
   0   1  -2  965.49   25.61
   0   1  -2  968.42   26.53
   1  -1   2    4.60    1.78
   1  -1   2    3.23    1.22
   1  -1   2    1.54    1.50
  -1  -1  -2    0.90    1.43
  -1   1  -2    1.15    1.52
   1   1   2   -0.34    1.58
  -2  -1  -2 2243.58   59.60
  -2  -1  -2 2224.10   59.70
   2  -1   2 2181.85   59.91
  -2   1  -2 2192.93   59.87
   2   1   2 2139.09   58.43
   2   1   2 2182.38   59.57
  -2   1  -2 2176.83   60.08
   2   1   2 2173.54   59.70
   3  -1   2  472.33   13.96
  -3  -1  -2  471.14   13.88
  -3  -1  -2  471.96   13.78
  -3   1  -2  467.74   13.95
   3   1   2  483.83   13.92
  -3   1  -2  486.32   14.22
   3   1   2  469.19   13.74
   4  -1   2   54.23    3.61
  -4  -1  -2   55.53    3.74
   4  -1   2   61.02    4.02
  -4  -1  -2   57.57    3.88
   4   1   2   50.80    3.63
  -4   1  -2   55.16    3.55
   4   1   2   53.92    3.65
  -4   1  -2   61.90    4.18
  -5  -1  -2  419.23   12.81
  -5  -1  -2  412.61   12.82
   5  -1   2  401.92   12.64
   5  -1   2  416.81   13.02
   5   1   2  421.60   12.72
   5   1   2  410.20   12.78
  -5   1  -2  405.42   12.67
  -5   1  -2  407.51   13.10
   6  -1   2 2295.90   62.57
  -6  -1  -2 2287.21   62.33
  -6   1  -2 2237.09   62.62
   6   1   2 2213.63   62.43
  -6   1  -2 2257.63   62.32
   6   1   2 2236.20   62.29
   7  -1   2   82.40    5.94
  -7  -1  -2   93.42    6.47
   7   1   2   81.95    5.34
   7   1   2   88.04    5.78
  -7   1  -2   85.24    6.59
  -7   1  -2   83.46    5.40
   8  -1   2 2730.40   74.71
  -8  -1  -2 2682.99   74.51
   8   1   2 2709.00   74.61
  -8   1  -2 2692.76   74.82
  -8   1  -2 2636.51   74.33
   8   1   2 2671.40   74.50
  -9  -1  -2  121.55    8.41
   9  -1   2  103.19    7.70
  -9   1  -2  117.33    8.87
   9   1   2  106.03    7.59
   9   1   2  102.16    6.71
  10  -1   2    4.49    4.63
 -10  -1  -2   11.11    5.79
 -10   1  -2   14.72    5.61
  10   1   2    2.03    4.87
 -11  -1  -2  137.00   10.68
  11  -1   2  144.23    9.86
  11   1   2  139.92   10.00
 -11   1  -2  156.51   11.14
  12  -1   2  829.56   26.84
 -12  -1  -2  820.44   27.13
  12   1   2  841.35   26.91
 -12   1  -2  833.46   27.61
  13  -1   2  106.97    9.04
 -13  -1  -2  114.28    9.96
  13   1   2  135.90    9.84
 -13   1  -2  112.45   10.12
  14  -1   2  402.27   17.39
 -14  -1  -2  376.02   18.31
  14   1   2  411.81   17.84
 -14   1  -2  375.80   18.64
  15  -1   2   61.85    8.78
 -15  -1  -2   72.32   10.72
  15   1   2   65.48    9.43
 -15   1  -2   64.04   10.52
  16  -1   2    1.93    7.92
 -16  -1  -2   -1.47   10.23
 -16   1  -2   -6.80    9.82
  16   1   2    5.18    8.82
 -16  -2   2  125.99   13.12
  16   2  -2  123.92   11.90
 -16   2   2  107.85   12.51
 -15  -2   2   29.65   10.54
  15   2  -2   24.99    9.25
 -15   2   2   23.13    9.69
 -14  -2   2  163.94   14.55
  14  -2  -2  176.09   12.97
 -14   2   2  184.62   15.32
  14   2  -2  177.66   14.10
 -13  -2   2    3.62    8.49
  13  -2  -2    6.63    6.41
  13   2  -2    5.64    7.54
 -13   2   2    2.71    7.71
  12  -2  -2    0.06    5.75
 -12  -2   2  -10.36    7.72
 -12   2   2    9.44    7.23
  12   2  -2    6.23    6.91
 -11  -2   2  115.68    9.33
  11  -2  -2  130.62    9.29
 -11   2   2  112.06    8.88
  11   2  -2  134.57   10.96
  10  -2  -2   67.46    6.23
 -10  -2   2   65.97    7.71
  10   2  -2   65.75    6.98
 -10   2   2   64.41    7.01
 -10   2   2   68.75    5.93
   9  -2  -2  162.19    8.68
  -9  -2   2  175.30   10.70
   9   2  -2  164.64    9.75
   9   2  -2  162.84    9.98
  -9   2   2  170.20    7.67
  -9   2   2  172.50   10.07
  -8  -2   2   17.32    5.70
   8  -2  -2   16.95    3.99
   8   2  -2   12.84    4.75
  -8   2   2   19.75    4.69
   8   2  -2   15.24    4.40
  -8   2   2   19.64    3.27
  -7  -2   2   17.76    5.19
   7  -2  -2   13.43    3.44
  -7   2   2   12.30    2.79
   7   2  -2   13.97    4.39
   7   2  -2    9.76    4.08
  -7   2   2   16.08    4.05
  -6  -2   2   78.14    5.97
   6  -2  -2   77.68    5.11
   6   2  -2   68.14    5.33
   6   2  -2   61.68    5.32
  -6   2   2   76.62    5.79
  -5  -2   2 1301.31   36.29
   5  -2  -2 1268.13   35.83
   5   2  -2 1222.38   36.43
   5   2  -2 1252.28   36.23
  -4  -2   2  457.29   15.03
   4  -2  -2  461.46   14.88
   4   2  -2  462.89   14.82
   4   2  -2  470.61   15.00
   4   2  -2  455.58   15.00
  -3  -2   2 1446.49   39.49
   3  -2  -2 1428.81   38.30
  -3  -2   2 1388.73   39.04
   3   2  -2 1359.65   37.93
   3   2  -2 1277.45   38.99
   3   2  -2 1344.05   38.92
  -2  -2   2  922.61   26.93
   2  -2  -2  945.36   26.46
  -2  -2   2  933.10   26.99
  -2   2   2  944.96   26.59
   2   2  -2  898.37   27.01
   2   2  -2  918.48   26.23
   2   2  -2  939.08   26.80
  -1  -2   2  202.87    8.06
  -1  -2   2  202.22    7.74
   1  -2  -2  214.02    7.91
   1   2  -2  215.12    7.94
   1   2  -2  203.62    8.00
   1   2  -2  204.68    7.55
  -1   2   2  210.38    8.36
   0  -2   2   39.19    3.05
   0  -2   2   32.31    3.09
   0  -2   2   39.59    3.80
   0  -2  -2   37.05    3.33
   0   2  -2   41.31    3.69
   0   2  -2   33.76    3.01
   0   2  -2   31.55    3.31
   0   2   2   40.64    4.07
   1  -2   2 1757.67   48.14
  -1  -2  -2 1819.45   48.61
   1  -2   2 1792.49   49.49
   1  -2   2 1811.67   49.72
  -1   2  -2 1825.56   48.39
   1   2   2 1761.56   48.81
  -1   2  -2 1719.08   49.82
   2  -2   2 1266.26   34.84
   2  -2   2 1294.82   36.02
  -2   2  -2 1252.05   36.13
   2   2   2 1268.61   35.51
   3  -2   2  574.22   17.37
   3  -2   2  552.68   16.63
  -3  -2  -2  568.24   16.50
   3   2   2  565.56   17.41
  -3   2  -2  548.40   16.69
  -3   2  -2  562.94   17.45
   4  -2   2  980.37   28.21
  -4  -2  -2 1000.42   27.53
   4  -2   2  954.54   27.44
  -4   2  -2  978.08   27.70
  -4   2  -2 1001.30   28.49
   4   2   2  901.81   28.09
   4   2   2  957.27   28.05
   4   2   2  960.33   27.50
  -5  -2  -2  379.44   11.99
   5  -2   2  324.54   12.22
  -5   2  -2  374.57   12.87
  -5   2  -2  373.14   11.93
   5   2   2  366.14   11.88
   5   2   2  343.34   12.51
   5   2   2  366.61   13.21
  -6  -2  -2   51.13    4.80
   6   2   2   46.65    4.41
  -6   2  -2   57.96    4.29
   6   2   2   61.53    5.81
  -6   2  -2   52.86    5.21
   6   2   2   32.89    4.33
  -7  -2  -2   95.88    7.22
   7   2   2   93.61    7.04
  -7   2  -2   92.87    8.03
  -7   2  -2   91.23    6.15
   7   2   2   91.39    6.82
  -8  -2  -2  415.53   14.64
   8   2   2  403.89   14.42
   8   2   2  388.90   14.74
  -8   2  -2  418.89   15.34
  -8   2  -2  396.17   13.73
   9  -2   2   90.64    7.41
  -9  -2  -2   87.17    7.16
   9   2   2   77.45    6.68
  -9   2  -2   97.88    7.83
  -9   2  -2   75.50    5.70
   9   2   2   65.40    6.19
  10  -2   2  431.05   16.49
 -10  -2  -2  402.69   16.16
  10   2   2  409.23   15.87
 -10   2  -2  426.48   17.13
  11  -2   2   44.97    7.12
 -11  -2  -2   42.12    7.71
  11   2   2   34.53    6.99
 -11   2  -2   33.96    7.63
  12  -2   2   16.58    7.06
 -12  -2  -2   11.20    7.77
 -12   2  -2   20.12    7.81
  12   2   2   -5.54    6.69
 -13  -2  -2  312.86   16.08
  13  -2   2  302.58   15.90
 -13   2  -2  303.83   17.25
  13   2   2  301.89   15.72
  14  -2   2   17.46    8.15
 -14  -2  -2    6.73    9.30
 -14   2  -2   24.98    9.26
  14   2   2   13.23    8.39
  15   2   2  236.84   16.64
 -15   2  -2  219.30   17.76
 -14   3   2   51.76   10.22
  14   3  -2   64.92   10.36
  13   3  -2   97.18   10.31
 -13   3   2   80.01   10.40
 -12  -3   2   26.04    8.88
  12   3  -2   17.45    8.48
 -12   3   2   10.90    8.14
 -11  -3   2   32.57    8.27
  11   3  -2   25.87    8.17
 -11   3   2   23.78    7.73
 -10  -3   2  121.51    9.70
  10   3  -2  127.16    9.55
 -10   3   2  138.67   11.71
  -9  -3   2  565.13   20.47
   9   3  -2  559.85   21.75
  -9   3   2  603.37   20.66
   9   3  -2  583.85   20.65
  -8  -3   2   27.66    6.81
   8   3  -2   38.07    7.30
   8   3  -2   30.57    6.73
  -7  -3   2  687.54   22.83
   7   3  -2  698.14   23.74
   7   3  -2  705.11   22.96
  -6  -3   2  273.70   12.40
   6   3  -2  254.71   12.16
   6   3  -2  276.87   12.68
   6   3  -2  275.53   13.10
  -5  -3   2   28.06    5.80
   5   3  -2   24.59    5.03
   5   3  -2   27.90    5.75
   5   3  -2   14.78    5.54
  -4  -3   2  443.04   15.81
   4   3  -2  440.56   15.56
   4   3  -2  473.48   16.38
   4   3  -2  447.08   16.26
  -3  -3   2  897.00   26.98
   3   3  -2  862.09   26.57
   3   3  -2  916.23   26.94
   3   3  -2  884.42   27.24
  -2  -3   2  230.18   10.50
   2   3  -2  239.59    9.35
   2   3  -2  242.31   10.71
   2   3  -2  226.81   11.22
  -1  -3   2  649.97   20.71
   1   3  -2  644.86   21.16
  -1   3   2  689.32   21.17
   1   3  -2  677.35   20.80
   1   3  -2  639.84   19.92
   0  -3   2 1078.83   32.07
   0   3  -2 1084.08   32.52
   0   3  -2 1087.13   31.74
   0   3   2 1125.16   32.32
   1  -3   2   13.07    3.35
   1  -3   2    6.74    4.31
  -1   3  -2   19.79    4.86
  -1   3  -2    1.19    4.97
   1   3   2   15.47    4.92
   2  -3   2   -2.16    4.20
  -2   3  -2    2.50    2.97
   2   3   2   -0.52    4.52
  -2   3  -2   -7.07    4.66
   3  -3   2  324.22   12.76
   3   3   2  340.78   13.76
  -3   3  -2  336.48   13.64
  -3   3  -2  331.22   11.28
   4  -3   2  317.65   13.24
  -4   3  -2  348.23   14.07
   4   3   2  340.47   14.12
  -4   3  -2  338.96   11.62
   5  -3   2   45.41    6.03
  -5  -3  -2   50.22    4.94
  -5   3  -2   44.06    6.30
   5   3   2   47.64    5.14
  -5   3  -2   46.23    4.45
   5   3   2   59.08    7.07
  -6  -3  -2  286.79   11.22
   6  -3   2  254.90   12.74
   6   3   2  279.85   13.92
   6   3   2  281.10   11.42
  -6   3  -2  288.68   13.40
  -7  -3  -2    0.97    5.03
   7  -3   2    0.53    5.61
  -7   3  -2    3.55    6.29
   7   3   2   -3.84    5.14
   7   3   2    4.99    6.36
   8  -3   2   17.75    6.25
  -8  -3  -2   14.93    5.85
   8   3   2   20.54    7.22
  -8   3  -2   41.64    7.52
   8   3   2   25.89    6.15
   9  -3   2   63.79    7.71
   9   3   2   54.38    8.71
  -9   3  -2   62.87    8.72
   9   3   2   70.63    7.60
  10   3   2   80.99    9.74
  10   3   2   68.67    8.15
 -10   3  -2   66.37    9.34
  11   3   2  121.00    9.59
  11   3   2   93.03   10.58
 -11   3  -2  102.73   10.69
 -12   3  -2   -2.60    8.62
  12   3   2   -9.60    7.85
  12   3   2    8.28    8.31
  13   3   2   -0.09    8.60
  13   3   2    3.26    8.37
 -13   3  -2    2.98    9.38
  11   4  -2  518.65   21.99
  10   4  -2    5.63    8.89
  10   4  -2   -1.75    9.02
   9   4  -2    7.41    8.85
   9   4  -2   20.01    8.52
   8   4  -2   61.49    8.89
   8   4  -2   49.44    9.70
   7   4  -2  773.95   28.50
   7   4  -2  840.30   26.90
   6   4  -2   98.58    9.02
   6   4  -2   80.77    9.71
   5   4  -2  501.31   18.77
   5   4  -2  457.72   19.78
   4   4  -2  111.12    9.28
   4   4  -2  126.32    9.96
   3   4  -2  -18.86    6.94
   3   4  -2   -0.27    6.08
   2   4  -2  152.47   10.46
   2   4  -2  164.53   11.62
  -1   4   2  202.29   12.96
   1   4  -2  205.03   12.39
   0   4  -2   70.77    7.63
   0   4   2   84.83    8.55
   0   4  -2   51.25    8.78
   1   4   2  113.10    9.64
   2   4   2  125.90   10.22
   3   4   2    3.84    7.06
  -4   4  -2    8.46    8.32
   4   4   2    6.32    7.40
   5   4   2   40.67    8.69
  -5   4  -2   29.48    9.26
  -6   4  -2  105.49   11.17
   6   4   2  103.73   10.97
  -7   4  -2   97.16   11.46
   7   4   2  116.01   11.85
  -8   4  -2   13.79    9.79
   8   4   2   34.52    9.83
   9   4   2    2.31    7.61
   9   4   2    2.66    9.37
  -9   4  -2  -16.60    9.71
  10   4   2   47.39    8.57
 -10   4  -2   30.08   10.69
   4   5  -2   -0.45    8.62
   3   5  -2  206.68   16.60
   2   5  -2    6.41    8.35
   1   5   2   24.12    9.20
   2   5   2   47.48   10.21
   3   5   2   11.23    9.24
  18   0  -3    4.27    9.04
 -18   0   3   -4.45   12.14
 -17   0   3   27.26   11.66
  17   0  -3   16.25    8.98
  16   0  -3   -5.82    7.97
 -16   0   3    9.65   10.47
  15   0  -3  245.64   14.93
 -15   0   3  247.54   16.57
  14   0  -3    0.40    6.81
 -14   0   3   -1.79    8.57
 -13   0   3  303.74   15.73
  13   0  -3  331.94   14.44
 -12   0   3   -1.34    6.83
  12   0  -3   10.07    5.46
  11   0  -3  877.70   27.33
 -11   0   3  905.70   27.97
 -10   0   3    3.22    3.49
 -10   0   3    0.22    5.22
  10   0  -3    5.18    4.14
  -9   0   3 5057.37  140.78
   9   0  -3 5097.85  140.93
  -9   0   3 5303.35  141.06
   8   0  -3    0.38    3.04
  -8   0   3    0.63    4.10
   8   0  -3   -0.44    2.16
  -8   0   3    1.14    2.72
  -7   0   3  197.18    7.56
   7   0  -3  201.79    7.79
   7   0  -3  192.01    7.35
  -7   0   3  203.33    8.50
   6   0  -3   -0.43    2.31
  -6   0   3   -3.59    3.03
  -6   0   3    0.41    2.32
   6   0  -3   -1.72    1.75
   5   0  -3 8444.88  238.65
  -5   0   3 9079.54  236.61
   5   0  -3 8617.02  238.01
   4   0  -3    1.52    2.01
  -4   0   3   -4.09    1.92
  -4   0   3   -3.86    2.15
   4   0  -3   -3.17    1.54
   3   0  -3 7923.23  221.03
  -3   0   3 8114.95  219.43
  -3   0   3 8046.63  220.01
   3   0  -3 8260.39  221.48
   2   0  -3    0.49    1.17
   2   0  -3    3.09    1.33
  -2   0   3   -0.15    1.31
  -2   0   3    1.20    1.48
  -1   0   3  185.86    5.88
   1   0  -3  180.30    5.81
  -1   0   3  188.25    5.89
   1   0  -3  190.49    5.88
   0   0   3    0.51    1.05
   0   0   3    2.19    1.14
   0   0  -3    0.64    0.98
  -1   0  -3 6035.50  168.10
   1   0   3 6121.45  168.43
  -1   0  -3 6396.14  168.40
  -2   0  -3    1.27    1.27
  -2   0  -3    1.66    1.45
   2   0   3   -0.71    1.37
   2   0   3    0.56    1.44
  -3   0  -3 1009.31   28.04
  -3   0  -3  991.92   27.97
   3   0   3 1003.11   28.01
   3   0   3  994.05   27.96
   4   0   3    0.49    1.75
  -4   0  -3    4.13    2.17
  -4   0  -3    1.49    1.75
   4   0   3    3.06    2.02
   5   0   3  516.60   15.94
  -5   0  -3  516.22   15.90
  -5   0  -3  555.36   16.21
   5   0   3  547.06   16.14
  -6   0  -3    2.84    2.36
   6   0   3    1.07    2.20
   6   0   3    0.74    2.79
  -6   0  -3    2.12    3.06
   7   0   3   57.32    4.75
  -7   0  -3   54.41    4.88
   7   0   3   53.13    4.06
   8   0   3   -1.13    3.66
  -8   0  -3   -0.82    4.14
   9   0   3  718.17   22.46
  -9   0  -3  719.02   22.73
 -10   0  -3    6.94    5.53
  10   0   3    1.75    4.69
 -11   0  -3   85.75    8.10
  11   0   3   79.97    7.44
 -12   0  -3    6.16    7.12
  12   0   3   -5.01    5.70
 -13   0  -3  777.70   26.84
  13   0   3  770.12   26.03
 -14   0  -3    2.73    8.49
  14   0   3    6.47    6.94
 -15   0  -3  742.30   27.46
  15   0   3  742.77   26.45
  16   0   3    6.55    8.09
 -16   0  -3    4.91   10.28
 -17  -1   3   17.43   11.82
  17  -1  -3   32.05    9.47
  17   1  -3   19.77    9.47
 -17   1   3   13.58   11.99
  16  -1  -3  434.16   19.31
 -16  -1   3  414.69   21.15
  16   1  -3  418.24   19.58
 -16   1   3  423.17   22.00
 -15  -1   3    1.38    9.70
  15  -1  -3    6.64    7.39
  15   1  -3   -5.16    7.67
 -15   1   3   10.60    9.93
  14  -1  -3  152.37   12.15
 -14  -1   3  164.40   12.04
 -14   1   3  169.21   14.83
  14   1  -3  159.78   12.54
  13  -1  -3  503.29   18.68
 -13  -1   3  491.79   19.85
  13   1  -3  496.14   19.05
 -13   1   3  504.18   20.14
 -12  -1   3  389.59   16.78
  12  -1  -3  380.92   15.24
 -12   1   3  406.78   16.53
  12   1  -3  393.04   15.77
 -12   1   3  372.85   14.31
  11  -1  -3  894.41   27.32
 -11  -1   3  870.14   28.18
 -11   1   3  846.41   26.47
  11   1  -3  921.40   27.87
 -11   1   3  920.39   27.89
  10  -1  -3  576.80   18.52
 -10  -1   3  559.26   19.50
 -10   1   3  600.58   19.19
 -10   1   3  538.76   17.64
  10   1  -3  572.16   18.93
  -9  -1   3  287.08   12.50
   9  -1  -3  315.69   11.27
   9   1  -3  291.00   11.71
  -9   1   3  294.55   10.38
  -9   1   3  302.15   11.83
  -8  -1   3   39.23    5.20
   8  -1  -3   45.95    4.13
   8   1  -3   43.89    4.17
  -8   1   3   47.50    3.77
  -8   1   3   42.96    4.59
   8   1  -3   53.83    5.02
   7  -1  -3 5115.43  133.84
  -7  -1   3 4773.63  134.38
  -7  -1   3 4919.49  134.21
   7  -1  -3 4979.00  133.64
   7   1  -3 4793.72  134.30
  -7   1   3 4740.04  133.42
  -7   1   3 5056.19  133.74
   7   1  -3 4885.38  134.18
  -6  -1   3  534.20   16.86
   6  -1  -3  523.08   15.67
   6  -1  -3  548.74   15.96
  -6  -1   3  530.01   16.95
   6   1  -3  552.27   16.82
  -6   1   3  546.73   16.10
  -6   1   3  527.02   15.75
   6   1  -3  558.53   16.89
   5  -1  -3 2028.08   54.74
  -5  -1   3 1976.32   55.81
  -5  -1   3 1949.98   55.61
   5  -1  -3 2044.06   54.83
   5   1  -3 2030.46   55.78
  -5   1   3 1959.69   54.73
  -5   1   3 2055.38   54.87
   5   1  -3 1963.39   55.63
  -4  -1   3   50.31    3.82
  -4  -1   3   48.34    3.95
   4   1  -3   55.59    3.70
   4   1  -3   44.43    4.06
  -3  -1   3 1865.13   52.26
  -3  -1   3 1936.79   52.23
   3   1  -3 1881.53   52.13
   3   1  -3 1846.20   52.20
  -2  -1   3 1092.14   30.64
  -2  -1   3 1070.84   30.67
   2  -1  -3 1106.51   29.78
   2   1  -3 1057.20   30.63
   2   1  -3 1107.03   30.57
  -1  -1   3 5375.96  143.35
   1  -1  -3 5399.61  139.28
  -1  -1   3 5084.21  143.36
   1   1  -3 5136.59  143.26
  -1   1   3 5597.04  139.32
   1   1  -3 5080.09  143.40
   0  -1   3    0.09    1.92
   0  -1  -3    1.63    1.54
   0  -1   3   -1.43    1.64
   0   1  -3    0.09    1.59
   0   1   3    2.64    1.83
   0   1  -3    1.43    1.62
  -1  -1  -3  613.53   17.21
   1  -1   3  625.46   17.77
   1  -1   3  609.24   17.65
   1   1   3  608.08   17.28
  -1   1  -3  596.41   17.76
  -2  -1  -3 2302.12   61.00
   2  -1   3 2212.17   61.44
  -2  -1  -3 2330.33   61.12
  -2   1  -3 2141.87   61.37
  -2   1  -3 2225.29   61.64
   2   1   3 2310.70   61.02
   2   1   3 2214.17   59.87
   2   1   3 2180.24   61.08
  -3  -1  -3  806.11   22.39
  -3  -1  -3  795.97   22.26
   3  -1   3  774.38   22.58
   3   1   3  796.02   22.39
  -3   1  -3  772.16   22.57
  -3   1  -3  795.92   22.88
   3   1   3  793.65   22.26
   4  -1   3  721.03   21.08
   4  -1   3  729.00   21.33
  -4  -1  -3  715.06   20.95
  -4  -1  -3  741.12   20.87
  -4   1  -3  723.10   21.35
   4   1   3  731.90   20.85
   4   1   3  738.89   20.97
  -4   1  -3  725.09   21.08
  -5  -1  -3  404.41   12.78
   5  -1   3  409.54   12.83
   5  -1   3  397.91   13.09
  -5  -1  -3  441.47   13.32
   5   1   3  408.83   12.70
  -5   1  -3  407.75   13.25
   5   1   3  391.32   12.72
  -5   1  -3  408.63   12.84
   6  -1   3  617.38   18.98
  -6  -1  -3  613.48   18.66
  -6   1  -3  622.88   18.61
  -6   1  -3  628.95   19.13
   6   1   3  610.12   18.56
   6   1   3  628.72   18.65
  -7  -1  -3  102.03    6.70
   7  -1   3   98.89    6.68
  -7   1  -3   94.32    5.95
  -7   1  -3  107.56    7.13
   7   1   3  101.88    6.41
   7   1   3   98.16    5.80
   8  -1   3  998.04   30.26
  -8  -1  -3 1057.18   30.12
   8   1   3 1010.65   30.00
   8   1   3 1007.92   29.96
  -8   1  -3 1036.81   30.52
   9  -1   3    4.98    4.46
  -9  -1  -3    3.61    4.97
   9   1   3    2.33    4.24
   9   1   3    6.56    3.49
  -9   1  -3    1.48    4.87
 -10  -1  -3   23.04    6.08
  10  -1   3   16.75    5.15
  10   1   3   11.88    5.15
 -10   1  -3   12.43    5.85
  11  -1   3  498.35   17.92
 -11  -1  -3  493.02   18.21
 -11   1  -3  485.21   18.65
  11   1   3  470.54   17.78
 -12  -1  -3  209.66   12.97
  12  -1   3  208.68   12.05
 -12   1  -3  213.26   13.51
  12   1   3  193.82   12.25
 -13  -1  -3  226.87   14.42
  13  -1   3  226.60   13.19
  13   1   3  223.44   13.55
 -13   1  -3  237.28   14.98
  14  -1   3   53.19    8.17
 -14  -1  -3   51.50    9.83
 -14   1  -3   52.32    9.47
  14   1   3   45.30    8.44
 -15  -1  -3  100.24   11.54
  15  -1   3  104.27    9.96
  15   1   3  108.73   10.59
 -15   1  -3   85.85   11.04
  16  -1   3    8.59    8.07
  16   1   3   16.96    9.11
 -16  -2   3    5.51   10.90
 -16   2   3   12.89   10.14
  16   2  -3    2.41    9.53
 -15  -2   3    6.78    9.83
 -15   2   3   22.80    9.66
  15   2  -3   21.27    9.05
  14  -2  -3  804.58   27.86
 -14  -2   3  845.64   29.05
 -14   2   3  834.26   29.26
  14   2  -3  847.88   28.79
 -13  -2   3    0.12    8.58
  13  -2  -3    2.20    6.51
  13   2  -3    0.32    7.54
 -13   2   3   14.52    7.95
 -12  -2   3  755.49   25.46
  12  -2  -3  717.99   24.08
  12   2  -3  704.23   25.03
 -12   2   3  750.45   25.27
  11  -2  -3  336.27   13.52
 -11  -2   3  322.09   15.37
  11   2  -3  322.83   14.61
 -11   2   3  318.31   14.97
  10  -2  -3  181.37    9.61
 -10  -2   3  179.43   12.02
  10   2  -3  185.51   10.96
 -10   2   3  196.41    8.42
 -10   2   3  191.72   11.16
   9  -2  -3  360.83   12.81
  -9  -2   3  335.84   14.73
  -9   2   3  373.84   13.87
  -9   2   3  346.51   11.85
   9   2  -3  345.15   14.26
  -8  -2   3  741.94   23.78
   8  -2  -3  762.66   22.39
   8   2  -3  766.46   23.52
  -8   2   3  711.71   21.74
   8   2  -3  704.23   23.65
  -8   2   3  786.43   22.88
   7  -2  -3    3.55    3.10
  -7  -2   3   -3.50    4.90
   7   2  -3    0.13    3.90
   7   2  -3    1.40    4.10
  -6  -2   3   37.22    5.29
   6   2  -3   27.14    4.04
   6   2  -3   26.29    4.41
   5  -2  -3  624.22   19.62
  -5  -2   3  644.37   19.92
   5   2  -3  628.93   19.91
   5   2  -3  633.22   19.89
   4  -2  -3  445.92   14.61
  -4  -2   3  431.70   14.90
   4   2  -3  458.92   14.78
   4   2  -3  455.81   14.33
   4   2  -3  440.44   14.85
   3  -2  -3  804.15   22.78
  -3  -2   3  765.36   23.23
   3   2  -3  767.79   22.25
   3   2  -3  769.80   23.28
   3   2  -3  756.85   23.00
  -2  -2   3   86.58    6.22
  -2  -2   3   91.06    5.66
   2  -2  -3   90.99    5.38
   2   2  -3   86.20    5.37
   2   2  -3   84.29    5.31
   2   2  -3   77.22    5.74
  -2   2   3   91.40    6.08
  -1  -2   3  188.67    7.49
   1  -2  -3  200.98    7.64
  -1  -2   3  194.78    8.00
  -1   2   3  195.57    8.12
   1   2  -3  176.29    7.24
   1   2  -3  186.49    7.85
   1   2  -3  184.82    7.32
   0  -2   3 2615.84   66.21
   0  -2   3 2361.53   63.55
   0  -2   3 2277.75   65.83
   0  -2  -3 2377.04   64.25
   0   2  -3 2317.08   66.07
   0   2   3 2358.39   64.41
   0   2  -3 2347.19   65.61
   0   2  -3 2381.83   63.82
  -1  -2  -3  285.13    9.82
   1  -2   3  279.04   10.19
   1  -2   3  279.39    9.05
   1   2   3  280.20   10.34
  -1   2  -3  288.95   10.23
   2  -2   3  214.84    7.38
   2  -2   3  204.31    8.57
   2   2   3  198.72    8.69
  -2   2  -3  207.92    8.38
   3  -2   3  712.37   21.28
   3  -2   3  694.61   20.06
   3   2   3  679.62   21.03
  -3   2  -3  682.43   20.56
  -3   2  -3  728.45   21.40
   4  -2   3 2383.90   67.07
  -4  -2  -3 2507.47   66.19
   4  -2   3 2326.22   64.86
   4   2   3 2454.75   66.18
  -4   2  -3 2358.29   66.53
   4   2   3 2372.03   65.63
  -4   2  -3 2456.82   67.34
  -5  -2  -3  105.45    6.03
  -5   2  -3  110.46    7.26
   5   2   3  102.32    7.76
   5   2   3  101.67    6.44
  -5   2  -3   98.84    6.04
   5   2   3  106.67    6.06
  -6  -2  -3 1964.11   53.85
   6   2   3 2013.31   53.97
   6   2   3 1932.79   53.85
   6   2   3 1825.56   54.35
  -6   2  -3 1881.56   54.00
  -6   2  -3 1968.07   54.95
  -7  -2  -3   20.13    4.73
   7   2   3   21.48    4.45
   7   2   3   15.89    3.90
  -7   2  -3   19.76    3.78
  -7   2  -3   21.64    4.97
  -8  -2  -3   29.05    5.34
  -8   2  -3   28.53    4.36
   8   2   3   23.81    5.19
   8   2   3   16.74    4.32
  -8   2  -3   30.32    5.97
  -9  -2  -3   14.25    5.82
  -9   2  -3   11.01    6.02
   9   2   3   14.01    5.34
 -10  -2  -3  990.89   31.00
 -10   2  -3 1011.66   32.18
  10   2   3 1041.30   31.12
  11  -2   3   14.78    6.86
 -11  -2  -3    3.16    6.85
 -11   2  -3   13.12    7.15
  11   2   3   -6.78    6.38
  12  -2   3  260.69   14.58
 -12  -2  -3  250.15   14.07
 -12   2  -3  237.70   15.29
  12   2   3  249.58   14.20
 -13  -2  -3   24.01    8.98
  13  -2   3   40.77    8.76
 -13   2  -3   13.89    8.67
  13   2   3   24.98    8.12
  14  -2   3   42.86    9.22
  14   2   3   37.05    9.20
 -14   2  -3   31.39    9.69
  15   3  -3   97.64   11.91
 -14   3   3   81.72   10.60
  14   3  -3  123.23   11.55
 -13  -3   3   26.50    9.73
 -13   3   3  -10.33    7.97
  13   3  -3    5.80    9.15
 -12  -3   3  146.91   11.35
 -12   3   3  117.40   10.34
  12   3  -3  190.09   14.30
 -11  -3   3   35.23    8.67
  11   3  -3   38.69    8.55
 -11   3   3   31.18    7.76
 -10  -3   3  430.24   18.11
  10   3  -3  445.14   18.26
  -9  -3   3   41.63    7.77
   9   3  -3   47.84    7.83
   9   3  -3   39.73    7.84
  -8  -3   3    1.71    6.73
   8   3  -3    0.50    6.19
   8   3  -3    5.59    6.30
  -7  -3   3    2.66    6.16
   7   3  -3    6.61    6.11
   7   3  -3    8.23    6.11
  -6  -3   3   25.19    6.31
   6   3  -3    9.77    5.53
   6   3  -3   10.12    5.08
   6   3  -3    6.63    5.79
  -5  -3   3    1.32    5.63
   5   3  -3   -3.98    5.32
   5   3  -3   -0.93    4.88
   5   3  -3    4.41    4.66
  -4  -3   3    7.43    5.58
   4   3  -3   13.53    4.41
   4   3  -3   13.18    5.27
   4   3  -3   12.29    4.96
  -3  -3   3  176.27    9.84
   3   3  -3  166.34   10.43
   3   3  -3  184.32    8.81
   3   3  -3  147.63    9.30
  -2  -3   3  210.28   10.48
   2   3  -3  218.37   10.26
  -2   3   3  229.42   10.77
   2   3  -3  210.52    9.12
   2   3  -3  208.37   11.08
  -1  -3   3   -7.11    4.45
   1   3  -3   -5.66    4.85
   1   3  -3   -0.40    4.19
   1   3  -3   -1.65    3.29
  -1   3   3    0.44    4.54
   0  -3   3   56.17    6.10
   0  -3   3   62.39    4.55
   0   3  -3   58.22    5.41
   0   3  -3   48.14    6.06
   0   3   3   54.09    6.28
   1  -3   3  361.24   12.09
   1  -3   3  348.23   13.32
   1   3   3  357.99   14.21
  -1   3  -3  370.24   14.35
   2  -3   3 1150.50   34.80
   2  -3   3 1215.49   33.40
  -2   3  -3 1237.12   35.66
   2   3   3 1194.87   34.79
  -2   3  -3 1126.84   33.92
   3  -3   3  201.18    8.41
   3  -3   3  196.15   10.10
  -3   3  -3  175.07    8.13
   3   3   3  202.99   10.94
  -3   3  -3  200.58   10.90
   4  -3   3  598.48   20.18
  -4   3  -3  571.93   18.47
  -4   3  -3  625.89   20.79
   4   3   3  601.86   20.54
   5  -3   3  105.83    7.87
  -5   3  -3   94.02    7.95
   5   3   3  105.16    8.69
   6  -3   3  250.76   12.98
  -6  -3  -3  269.58   10.81
   6   3   3  271.69   14.08
   6   3   3  268.93   11.25
  -6   3  -3  277.85   13.59
   7  -3   3  342.50   15.50
  -7  -3  -3  361.48   13.68
   7   3   3  379.21   14.09
  -7   3  -3  384.28   16.56
   7   3   3  370.69   16.75
   8  -3   3 1074.32   34.98
   8   3   3 1139.18   33.63
   8   3   3 1149.48   35.71
  -8   3  -3 1145.18   35.86
   9  -3   3    6.33    6.57
   9   3   3    4.64    6.53
   9   3   3    4.03    7.51
  -9   3  -3   -0.48    7.12
  10  -3   3  266.42   15.94
  10   3   3  278.59   14.35
  10   3   3  283.21   16.50
 -10   3  -3  268.97   16.17
  11   3   3   82.56    8.94
  11   3   3   91.60   10.68
 -11   3  -3   84.62   10.48
 -12   3  -3   47.29   10.15
  12   3   3   54.15    8.98
  12   3   3   51.05    9.81
  13   3   3    4.53    8.71
 -13   3  -3   -1.03    9.42
  11   4  -3   -4.92    9.29
  11   4  -3   -2.54    9.24
  10   4  -3   20.04    9.10
  10   4  -3   13.24    9.46
   9   4  -3   39.70    9.81
   9   4  -3   68.59    9.50
   8   4  -3   -3.12    8.13
   8   4  -3   -5.49    7.93
   7   4  -3    1.87    8.23
   7   4  -3    2.48    7.75
   6   4  -3   24.32    7.85
   6   4  -3   37.85    8.49
   5   4  -3  171.19   13.54
   5   4  -3  165.58   12.89
   4   4  -3   71.89    8.39
   4   4  -3   59.57    8.89
   3   4  -3   38.53    8.73
   3   4  -3   47.83    7.42
   2   4  -3   89.70    8.39
   2   4  -3   88.49    9.89
  -1   4   3  106.17    9.22
   1   4  -3  110.14    8.84
   1   4  -3   75.90    9.75
   0   4  -3   16.54    8.34
   0   4   3   30.75    6.94
   0   4  -3   25.66    6.25
   1   4   3  159.55   10.86
  -1   4  -3  120.20   11.33
   2   4   3    3.93    6.84
  -2   4  -3  -17.59    8.39
  -3   4  -3   35.78    9.18
   3   4   3   31.44    7.84
  -4   4  -3  183.40   12.91
   4   4   3  161.45   12.12
   5   4   3  137.10   11.55
  -5   4  -3  124.49   11.99
   6   4   3  359.24   18.86
  -6   4  -3  348.60   19.27
  -7   4  -3    0.95    9.31
   7   4   3   -1.15    8.49
  -8   4  -3   75.67   11.44
   8   4   3   55.71   10.83
  -9   4  -3   85.99   12.39
   9   4   3  107.73   12.40
   9   4   3   94.83    8.97
   4   5  -3    2.62    8.18
   3   5  -3    5.17    8.23
   2   5  -3   85.46   10.42
   1   5   3    2.52    8.87
   2   5   3   17.56    9.35
 -18   0   4  642.96   28.19
  18   0  -4  671.07   26.14
 -17   0   4   -3.46   11.52
  17   0  -4    9.30    8.98
 -16   0   4  234.54   17.66
  16   0  -4  227.52   15.50
  15   0  -4    3.44    7.56
 -15   0   4   -5.32    9.56
 -14   0   4  412.19   19.01
  14   0  -4  434.01   17.54
  13   0  -4   -4.04    5.79
 -13   0   4    1.06    7.88
  12   0  -4  465.06   17.07
 -12   0   4  465.04   18.23
  11   0  -4    0.67    4.72
 -11   0   4   -2.22    6.19
 -10   0   4  153.13    9.97
  10   0  -4  151.19    8.71
 -10   0   4  158.16    7.82
  -9   0   4   -2.02    4.81
  -9   0   4   -2.18    3.13
   9   0  -4    0.05    3.70
  -8   0   4   25.75    3.53
   8   0  -4   29.38    3.99
  -8   0   4   20.32    4.76
   7   0  -4    1.64    2.00
   7   0  -4    0.11    2.76
  -7   0   4   -5.78    3.73
  -7   0   4    0.32    2.52
   6   0  -4   13.86    2.27
  -6   0   4   12.11    3.19
   6   0  -4   14.77    2.73
  -6   0   4    8.00    2.64
   5   0  -4   -1.43    1.61
   5   0  -4    0.41    2.19
  -5   0   4   -4.46    2.62
  -5   0   4    2.46    2.36
  -4   0   4   38.90    3.18
  -4   0   4   40.87    3.40
   4   0  -4   44.77    3.20
   4   0  -4   40.94    3.46
  -3   0   4   -0.75    1.75
  -3   0   4    1.67    2.03
   3   0  -4    1.95    1.47
   3   0  -4    0.75    1.69
   2   0  -4  858.85   24.88
   2   0  -4  913.66   25.01
  -2   0   4  897.66   24.97
  -2   0   4  861.73   24.98
   1   0  -4    1.47    1.48
  -1   0   4   -0.45    1.52
   1   0  -4   -0.15    1.29
  -1   0   4   -2.46    1.52
   0   0   4 2679.88   70.80
   0   0   4 2590.80   70.79
   0   0  -4 2519.21   70.79
   1   0   4    0.68    1.57
  -1   0  -4   -0.57    1.46
  -1   0  -4   -0.95    1.41
   2   0   4   13.83    1.95
  -2   0  -4   16.18    2.01
   2   0   4   12.67    1.98
  -2   0  -4   12.80    1.83
  -3   0  -4    0.45    1.60
   3   0   4   -2.18    1.88
  -3   0  -4   -0.45    1.96
   3   0   4    1.26    1.89
  -4   0  -4  382.85   12.30
   4   0   4  405.41   12.41
  -4   0  -4  406.41   12.59
   4   0   4  420.06   12.57
   5   0   4   -2.30    2.22
  -5   0  -4    3.80    2.82
   5   0   4    1.11    2.44
  -5   0  -4    2.68    2.19
   6   0   4  891.51   26.23
   6   0   4  913.17   26.09
  -6   0  -4  893.64   26.29
   7   0   4    1.65    2.65
  -7   0  -4    6.48    3.73
   7   0   4    3.53    3.36
   8   0   4  601.74   18.97
  -8   0  -4  582.23   19.07
  -9   0  -4    0.63    4.88
   9   0   4   -1.63    4.25
 -10   0  -4    9.38    5.77
  10   0   4    8.39    4.91
  11   0   4   -0.09    5.27
 -11   0  -4    4.49    6.35
 -12   0  -4  217.04   13.56
  12   0   4  219.87   12.27
 -13   0  -4   -2.79    7.69
  13   0   4   -6.05    6.25
 -14   0  -4  474.47   20.28
  14   0   4  434.10   18.84
  15   0   4    0.12    7.43
 -15   0  -4   -4.18    8.98
 -18  -1   4    5.24   12.13
  18   1  -4  -10.15    9.57
 -18   1   4  -12.90   12.78
  17  -1  -4   41.20    9.62
 -17  -1   4   48.36   12.39
  17   1  -4   50.76   10.07
 -17   1   4   59.69   13.05
  16  -1  -4  390.18   18.82
 -16  -1   4  378.57   20.68
  16   1  -4  410.97   19.29
 -16   1   4  406.59   21.35
 -15  -1   4   -5.98    9.44
  15  -1  -4   10.03    7.53
 -15   1   4    6.20    9.75
  15   1  -4   -1.41    7.66
  14  -1  -4  600.49   21.80
 -14  -1   4  549.80   22.98
 -14   1   4  638.68   23.41
  14   1  -4  605.98   22.19
 -13  -1   4  165.71   14.01
  13  -1  -4  176.06   11.48
  13   1  -4  167.39   12.20
 -13   1   4  180.52   13.34
  12  -1  -4   15.60    5.77
 -12  -1   4   20.57    7.92
 -12   1   4   16.94    7.15
 -12   1   4   28.13    4.71
  12   1  -4   21.38    6.45
  11  -1  -4  330.79   13.13
 -11  -1   4  321.79   14.91
 -11   1   4  323.50   12.01
 -11   1   4  346.27   14.42
  11   1  -4  319.64   13.65
  10  -1  -4  123.47    8.01
 -10  -1   4  130.43    8.75
 -10   1   4  131.04    9.11
 -10   1   4  114.83    6.78
  10   1  -4  118.93    8.70
   9  -1  -4  156.29    7.79
  -9  -1   4  148.02    9.61
  -9   1   4  166.71    8.57
   9   1  -4  151.04    8.84
  -9   1   4  154.23    7.01
   8  -1  -4  283.86   10.10
  -8  -1   4  283.91   11.59
  -8   1   4  285.65   10.66
   8   1  -4  270.22   10.69
   8   1  -4  273.60   10.95
  -8   1   4  271.32    9.62
  -7  -1   4  783.34   24.20
  -7  -1   4  804.85   24.32
   7  -1  -4  791.89   23.22
   7  -1  -4  840.73   23.41
   7   1  -4  798.29   24.15
  -7   1   4  826.47   23.54
   7   1  -4  797.94   24.15
  -7   1   4  772.64   23.05
   6  -1  -4  242.51    8.33
  -6  -1   4  246.42    9.48
   6  -1  -4  247.26    8.13
  -6  -1   4  243.64    9.70
  -6   1   4  264.08    8.81
   6   1  -4  261.02    9.52
   6   1  -4  245.57    9.50
  -6   1   4  234.00    8.21
  -5  -1   4   39.77    4.27
  -5  -1   4   52.34    4.23
   5   1  -4   43.83    3.75
   5   1  -4   49.34    4.15
  -4  -1   4  108.76    6.11
  -4  -1   4  110.81    5.61
   4   1  -4  102.75    5.60
   4   1  -4  106.24    5.51
  -3  -1   4  159.96    6.68
  -3  -1   4  155.23    6.48
   3  -1  -4  149.92    6.19
   3   1  -4  150.02    6.40
   3   1  -4  156.19    6.31
  -2  -1   4  114.52    5.55
   2  -1  -4  110.28    4.89
  -2  -1   4  114.40    5.26
   2   1  -4  109.31    5.15
   2   1  -4  102.52    4.94
   1  -1  -4    1.80    1.71
  -1  -1   4    7.82    2.49
  -1  -1   4    5.61    2.06
   1   1  -4    2.85    1.86
  -1   1   4    5.62    2.06
   1   1  -4    5.77    2.07
   0  -1   4  109.51    5.11
   0  -1   4  107.83    4.87
   0  -1  -4  105.75    4.61
   0   1  -4  105.11    4.67
   0   1   4  108.92    4.84
   0   1  -4  108.38    4.92
   1  -1   4   23.26    2.56
   1  -1   4   24.12    2.90
  -1  -1  -4   14.63    2.14
   1   1   4   17.82    2.46
  -1   1  -4   19.43    2.51
  -2  -1  -4  860.97   23.32
   2  -1   4  823.73   23.98
  -2  -1  -4  838.87   23.34
   2  -1   4  809.39   23.80
   2   1   4  841.78   23.37
   2   1   4  798.63   23.24
  -2   1  -4  807.23   23.75
  -2   1  -4  848.53   24.09
   2   1   4  862.32   23.33
   3  -1   4   13.36    2.38
  -3  -1  -4   13.21    2.43
  -3  -1  -4   15.74    2.18
   3   1   4    9.41    2.60
   3   1   4   11.17    2.20
   3   1   4   11.14    2.13
  -3   1  -4   13.63    2.68
  -3   1  -4    9.93    2.22
  -4  -1  -4  750.59   21.75
  -4  -1  -4  776.16   21.72
   4  -1   4  712.65   21.89
  -4   1  -4  717.51   21.90
   4   1   4  754.26   21.76
   4   1   4  780.78   21.75
  -4   1  -4  778.87   22.37
   5  -1   4  261.29    9.94
  -5  -1  -4  281.73    9.49
  -5   1  -4  251.06    9.30
  -5   1  -4  263.90    9.94
   5   1   4  272.27    9.33
   5   1   4  282.17    9.43
   6  -1   4   91.47    6.39
  -6  -1  -4   89.26    6.11
   6   1   4   92.88    5.93
  -6   1  -4   87.43    5.56
   6   1   4   94.86    5.46
  -6   1  -4   93.67    6.43
  -7  -1  -4    5.14    3.92
   7  -1   4    4.21    3.82
  -7   1  -4    4.26    3.89
   7   1   4    4.82    3.01
   7   1   4    4.25    3.59
  -8  -1  -4  191.70    9.44
   8  -1   4  185.31    9.40
   8   1   4  187.96    9.07
   8   1   4  183.91    8.52
  -8   1  -4  198.73    9.94
  -9  -1  -4  262.66   11.58
   9  -1   4  237.81   11.38
  -9   1  -4  257.55   12.02
   9   1   4  250.23   11.20
 -10  -1  -4  979.78   29.65
  10  -1   4  962.39   29.72
  10   1   4  959.36   29.43
 -10   1  -4  931.23   30.03
  11  -1   4  100.99    8.14
 -11  -1  -4   82.20    8.36
 -11   1  -4   82.42    8.35
  11   1   4   98.43    8.25
 -12  -1  -4  227.99   13.84
  12  -1   4  228.35   12.79
  12   1   4  236.28   13.21
 -12   1  -4  228.46   14.26
 -13  -1  -4   11.41    8.19
  13  -1   4    9.00    6.64
  13   1   4    0.68    7.08
 -13   1  -4    0.16    7.80
 -14  -1  -4   15.18    9.29
  14  -1   4    1.14    7.16
  14   1   4   16.47    7.93
 -14   1  -4    1.25    8.51
  15  -1   4   30.68    8.29
 -15  -1  -4   21.65   10.20
 -15   1  -4   23.71    9.48
  15   1   4   28.88    9.01
 -17  -2   4   -0.82   11.46
  17   2  -4   -2.41   10.01
 -17   2   4  -22.21   10.31
 -16  -2   4  152.12   13.19
 -16   2   4  146.10   13.36
  16   2  -4  156.90   12.54
 -15  -2   4  195.87   13.75
 -15   2   4  152.82   13.09
  15   2  -4  173.31   15.01
 -14  -2   4   27.84   10.01
  14   2  -4   35.45    9.09
 -14   2   4   25.51    9.16
 -13  -2   4   36.94    9.25
  13  -2  -4   48.34    7.38
  13   2  -4   41.22    8.55
 -13   2   4   38.00    8.46
  12  -2  -4  410.23   16.17
 -12  -2   4  420.25   18.28
 -12   2   4  426.95   17.67
  12   2  -4  402.14   17.40
  11  -2  -4  321.03   13.27
 -11  -2   4  330.06   15.78
 -11   2   4  325.32   14.69
  11   2  -4  323.52   14.80
 -10  -2   4  577.49   20.71
  10  -2  -4  583.35   18.76
 -10   2   4  582.75   19.61
 -10   2   4  546.98   17.76
  10   2  -4  578.25   20.31
   9  -2  -4  924.04   26.97
  -9  -2   4  907.42   28.53
  -9   2   4  836.31   26.21
   9   2  -4  910.72   28.21
  -9   2   4  964.78   27.59
  -8  -2   4   10.51    6.05
   8   2  -4   17.52    4.65
   8   2  -4   11.48    5.04
  -7  -2   4   34.38    6.01
   7   2  -4   25.58    4.37
   7   2  -4   38.13    5.19
  -6  -2   4  339.27   13.04
   6   2  -4  341.43   12.73
   6   2  -4  336.53   12.97
   5  -2  -4  502.60   16.41
  -5  -2   4  507.24   16.90
   5   2  -4  503.25   16.78
   5   2  -4  500.41   16.65
   4  -2  -4  179.07    8.24
  -4  -2   4  183.81    8.92
   4   2  -4  178.39    7.82
   4   2  -4  175.57    8.74
   4   2  -4  183.38    8.31
   3  -2  -4  424.98   13.53
  -3  -2   4  422.17   14.01
   3   2  -4  396.04   12.84
   3   2  -4  386.18   13.84
   3   2  -4  412.06   13.61
   2  -2  -4   50.50    4.18
  -2  -2   4   53.00    4.90
   2   2  -4   37.67    3.58
   2   2  -4   52.94    3.86
  -2   2   4   49.78    4.49
   2   2  -4   45.20    4.23
   1  -2  -4  118.20    6.06
  -1  -2   4  116.49    6.66
   1   2  -4  117.16    5.80
   1   2  -4  115.10    6.36
  -1   2   4  113.62    6.70
   1   2  -4  120.77    5.95
   0  -2  -4   10.06    2.78
   0  -2   4    9.66    2.04
   0  -2   4   10.21    3.71
   0   2  -4    9.19    2.76
   0   2  -4    7.44    2.76
   0   2   4    7.92    3.49
   0   2  -4    5.79    3.09
   1  -2   4    4.43    3.56
  -1  -2  -4    4.41    2.70
  -1   2  -4    4.37    3.01
   1   2   4    6.92    3.46
   2  -2   4  396.02   13.64
   2   2   4  397.54   13.59
  -2   2  -4  414.08   13.63
   3  -2   4    3.08    3.95
  -3   2  -4    3.05    3.36
  -3   2  -4   -1.34    2.51
   3   2   4    0.96    3.59
   4  -2   4   66.68    5.57
   4  -2   4   46.18    3.74
  -4  -2  -4   43.93    3.72
  -4   2  -4   39.78    3.84
  -4   2  -4   50.81    5.02
   4   2   4   52.32    5.28
   5  -2   4  181.64    9.26
   5  -2   4  171.64    7.81
  -5  -2  -4  189.02    7.69
  -5   2  -4  187.91    9.14
   5   2   4  186.79    9.60
   5   2   4  171.84    8.05
   5   2   4  185.26    7.77
  -5   2  -4  178.67    8.08
  -6  -2  -4  533.70   16.64
   6   2   4  567.29   18.21
  -6   2  -4  523.23   16.94
  -6   2  -4  547.95   18.11
   6   2   4  479.91   17.05
   6   2   4  525.61   16.65
  -7  -2  -4  291.91   11.43
   7   2   4  306.10   11.61
  -7   2  -4  289.65   11.36
  -7   2  -4  311.34   12.92
   7   2   4  261.49   11.49
   7   2   4  323.25   13.44
  -8  -2  -4  856.17   26.48
   8   2   4  809.47   27.45
  -8   2  -4  930.53   28.08
   8   2   4  909.28   26.72
  -9  -2  -4   88.20    7.32
   9   2   4   87.07    7.16
  -9   2  -4   83.36    8.13
 -10  -2  -4   24.48    6.66
 -10   2  -4   19.89    7.05
  10   2   4   17.49    6.27
 -11  -2  -4   87.20    8.67
  11   2   4   91.72    8.54
 -11   2  -4   80.78    9.30
 -12  -2  -4  602.17   21.84
 -12   2  -4  581.68   23.18
  12   2   4  575.69   21.57
 -13   2  -4   64.13   10.08
  13   2   4   58.01    8.95
  14   2   4  201.08   14.99
 -14   2  -4  162.61   13.50
 -15   3   4  -16.30    8.83
  15   3  -4    1.27   10.14
 -14  -3   4  101.13   12.52
 -14   3   4   76.77   10.23
  14   3  -4  129.90   12.10
 -13  -3   4  109.72   11.23
 -13   3   4   74.15    9.40
  13   3  -4  132.35   11.78
 -12  -3   4  331.48   17.30
  12   3  -4  329.26   17.27
 -11  -3   4  157.27   11.59
  11   3  -4  165.85   13.74
 -10  -3   4   23.22    8.12
  10   3  -4    9.36    7.67
  -9  -3   4    3.24    7.28
   9   3  -4  -12.29    6.65
   9   3  -4   -7.28    6.42
  -8  -3   4  626.35   21.60
   8   3  -4  615.34   21.77
   8   3  -4  571.36   21.61
  -7  -3   4  276.79   13.62
   7   3  -4  273.10   14.02
   7   3  -4  279.70   13.77
  -6  -3   4   43.10    7.10
   6   3  -4   40.58    7.06
   6   3  -4   42.84    6.29
   6   3  -4   31.69    5.75
  -5  -3   4  772.99   25.29
   5   3  -4  759.08   24.98
   5   3  -4  820.52   24.83
   5   3  -4  803.41   25.70
  -4  -3   4  304.46   13.38
   4   3  -4  318.66   12.64
   4   3  -4  303.10   13.96
   4   3  -4  304.79   12.42
  -3  -3   4  143.61    9.45
   3   3  -4  138.81    8.78
   3   3  -4  129.18   10.07
   3   3  -4  130.61    7.85
  -2  -3   4   97.30    8.45
   2   3  -4   97.51    7.04
  -2   3   4  105.78    8.84
   2   3  -4  109.93    7.88
   2   3  -4  100.48    7.66
  -1  -3   4  206.48   10.25
   1   3  -4  188.01   10.78
   1   3  -4  186.09    8.73
   1   3  -4  196.82    9.47
  -1   3   4  199.86   10.64
   0  -3   4  296.68   12.33
   0   3  -4  309.19   13.21
   0   3   4  287.07   12.97
   0   3  -4  299.30   11.55
   1  -3   4  859.82   26.59
   1  -3   4  889.20   24.81
   1   3   4  849.32   26.62
  -1   3  -4  845.99   27.23
   2  -3   4  100.92    8.48
   2  -3   4  112.41    6.23
  -2   3  -4   96.97    6.69
   2   3   4  117.23    8.28
  -2   3  -4  122.09    8.43
   3  -3   4  247.74   11.41
   3  -3   4  250.57    9.26
  -3   3  -4  243.83   12.23
  -3   3  -4  217.69    9.42
   3   3   4  217.42   12.00
   4  -3   4  277.89    9.97
   4  -3   4  249.46   12.53
   4   3   4  257.21   12.88
  -4   3  -4  231.76   10.00
  -4   3  -4  265.42   13.01
   5  -3   4    0.77    5.52
   5   3   4   11.64    6.09
  -5   3  -4    8.20    5.72
  -6  -3  -4  462.65   16.17
   6  -3   4  511.17   18.76
   6   3   4  503.43   19.37
  -6   3  -4  517.06   19.27
   7  -3   4  150.76   11.77
   7   3   4  151.40    9.72
  -7   3  -4  139.69   12.39
   7   3   4  167.06   12.86
   8  -3   4   63.68    8.21
   8   3   4   75.10    9.35
  -8   3  -4   80.29    9.39
   8   3   4   63.01    7.01
   9  -3   4   36.30    8.09
   9   3   4   45.00    7.20
   9   3   4   44.08    9.07
  -9   3  -4   51.90    9.11
  10   3   4  438.08   20.65
 -10   3  -4  461.88   20.57
  10   3   4  469.54   18.07
  11   3   4   37.75    9.49
  11   3   4   34.69    8.26
 -11   3  -4   44.42    9.55
 -12   3  -4   66.50   10.81
  12   3   4   73.51   10.59
  12   3   4   49.67    9.15
  11   4  -4    1.79    9.37
  11   4  -4  -10.05    9.07
  10   4  -4   46.72   10.44
  10   4  -4   91.26   10.66
   9   4  -4   69.19   10.37
   9   4  -4   93.85   10.37
   8   4  -4    1.37    8.62
   8   4  -4    6.58    8.09
   7   4  -4  290.89   16.36
   7   4  -4  263.18   16.22
   6   4  -4  152.77   11.30
   6   4  -4  171.92   14.17
   5   4  -4   93.57    9.04
   5   4  -4   98.83   10.44
   4   4  -4   -9.12    8.26
   4   4  -4   -4.95    6.14
   3   4  -4  704.26   25.29
   3   4  -4  673.87   23.37
   2   4  -4  129.33   11.11
   2   4  -4  104.16    8.41
   1   4  -4 1104.78   34.01
  -1   4   4 1161.77   35.30
   1   4  -4 1132.74   36.24
   0   4   4   73.48    8.46
   0   4  -4   46.11    9.52
   1   4   4   13.06    6.88
  -1   4  -4   -5.63    8.72
  -2   4  -4   73.79   10.46
   2   4   4   67.57    8.88
   3   4   4  651.67   24.39
  -3   4  -4  674.57   25.48
  -4   4  -4  102.81   11.35
   4   4   4   87.48   10.48
   5   4   4  314.60   17.51
  -5   4  -4  328.11   18.84
   6   4   4    3.67    8.61
  -6   4  -4    5.96    9.58
   7   4   4    0.09    8.76
  -7   4  -4   -2.92    9.59
   8   4   4   96.72   12.12
  -8   4  -4   77.27   11.85
  -9   4  -4   58.79   11.82
   4   5  -4    2.34    9.77
   4   5  -4   17.49    8.48
   3   5  -4  427.27   20.98
   3   5  -4  438.46   20.35
   2   5  -4    6.27   10.23
   2   5  -4   11.20    8.21
   1   5  -4  105.87   12.29
   1   5   4  675.55   27.67
 -18   0   5   -6.44   12.37
  18   0  -5    8.64    9.62
 -17   0   5  624.96   26.65
  17   0  -5  641.25   25.05
  16   0  -5   -1.11    7.94
 -16   0   5   -2.07   10.62
  15   0  -5  106.01    9.62
 -15   0   5  102.91   11.72
  14   0  -5   -8.47    6.68
 -14   0   5    2.02    8.93
 -13   0   5  252.45   14.70
  13   0  -5  232.35   12.94
 -12   0   5   -0.15    7.20
  12   0  -5    6.67    5.70
 -11   0   5  318.56   14.39
  11   0  -5  332.15   13.39
 -10   0   5    4.25    3.65
  10   0  -5    3.42    4.27
 -10   0   5   -0.47    5.68
   9   0  -5   28.91    4.54
  -9   0   5   30.07    4.07
  -9   0   5   22.26    5.53
   8   0  -5    3.04    3.42
  -8   0   5   -5.71    4.38
  -8   0   5   -0.77    3.05
  -7   0   5   58.44    4.38
  -7   0   5   49.82    4.77
   7   0  -5   48.67    4.21
   7   0  -5   47.85    4.21
   6   0  -5    2.25    2.01
   6   0  -5    2.45    2.70
  -6   0   5    8.31    3.47
  -6   0   5    3.38    2.73
   5   0  -5 2726.31   74.60
  -5   0   5 2771.48   74.75
   5   0  -5 2648.28   74.65
   4   0  -5   -1.08    2.05
   4   0  -5    1.91    1.73
  -4   0   5   -2.42    2.49
  -4   0   5    2.90    2.19
   3   0  -5 1049.20   29.44
  -3   0   5 1033.06   29.46
  -3   0   5 1082.94   29.46
   3   0  -5 1016.60   29.28
   2   0  -5    1.56    1.60
   2   0  -5    2.05    1.47
  -2   0   5    0.40    1.73
  -2   0   5    0.54    1.85
  -1   0   5 3025.51   82.56
   1   0  -5 3010.98   82.45
   1   0  -5 2999.45   82.55
  -1   0   5 3069.78   82.52
   0   0   5    1.59    1.71
   0   0   5    1.60    1.87
   0   0  -5    0.10    1.62
  -1   0  -5 9151.57  249.35
  -1   0  -5 9117.09  250.07
   1   0   5 9306.67  249.40
  -2   0  -5   -0.85    1.60
   2   0   5    2.38    1.89
  -2   0  -5    1.72    1.97
   3   0   5  277.20    9.23
  -3   0  -5  270.30    9.09
   3   0   5  278.20    9.29
  -3   0  -5  283.47    9.30
  -4   0  -5    1.72    2.51
   4   0   5    1.34    2.34
   4   0   5   -0.31    2.43
  -4   0  -5    0.29    2.12
   5   0   5 3645.34  102.57
   5   0   5 3837.64  102.75
  -5   0  -5 3763.47  102.72
  -6   0  -5    2.64    3.44
   6   0   5    1.43    3.26
   6   0   5    0.03    2.75
  -7   0  -5 3672.59  102.17
   7   0   5 3747.18  102.18
   8   0   5    1.18    3.84
  -8   0  -5    2.98    4.43
   9   0   5  250.23   11.20
  -9   0  -5  254.53   11.87
  10   0   5    4.39    5.00
 -10   0  -5   15.39    5.93
 -11   0  -5  412.72   16.88
  11   0   5  410.01   16.19
 -12   0  -5   -0.97    6.96
  12   0   5   -5.76    5.80
 -13   0  -5    3.10    7.71
  13   0   5   15.71    6.94
 -14   0  -5   -4.11    8.51
  14   0   5   -3.39    6.96
 -15   0  -5   17.12    9.60
  15   0   5   24.38    8.45
 -18  -1   5  -12.12   12.05
  18   1  -5    4.71    9.58
 -18   1   5  -13.55   12.60
 -17  -1   5    3.11   11.49
  17  -1  -5    5.31    8.65
  17   1  -5   -6.39    9.06
 -17   1   5   -9.14   11.76
 -16  -1   5   -9.65   10.29
  16  -1  -5    6.23    7.93
  16   1  -5    6.00    8.48
 -16   1   5  -22.46   10.38
  15  -1  -5  227.23   14.36
 -15  -1   5  202.19   16.73
 -15   1   5  239.81   16.81
  15   1  -5  233.92   15.03
  14  -1  -5   39.97    7.56
 -14  -1   5   46.10   10.05
 -14   1   5   50.27    9.66
  14   1  -5   37.05    8.15
  13  -1  -5  271.58   13.28
 -13  -1   5  241.42   15.51
  13   1  -5  247.10   13.97
 -13   1   5  275.59   15.27
 -12  -1   5   86.55    9.36
  12  -1  -5   97.69    7.61
 -12   1   5   89.35    7.08
  12   1  -5   85.75    7.91
 -12   1   5  106.58    9.16
 -11  -1   5   57.58    8.11
  11  -1  -5   52.05    5.70
 -11   1   5   43.41    4.68
  11   1  -5   51.94    6.56
 -11   1   5   62.92    7.27
  10  -1  -5  791.00   23.68
 -10  -1   5  739.20   24.79
 -10   1   5  840.94   24.35
  10   1  -5  739.37   24.42
 -10   1   5  740.43   23.06
  -9  -1   5    6.16    5.52
   9  -1  -5    6.84    3.71
   9   1  -5    6.66    4.34
  -9   1   5    4.57    4.71
  -9   1   5    5.99    3.06
  -8  -1   5   19.36    5.25
   8  -1  -5   20.29    3.49
   8   1  -5   24.83    4.48
  -8   1   5   20.71    4.44
   8   1  -5   24.36    4.09
  -8   1   5   22.76    3.28
   7  -1  -5  318.54   10.53
  -7  -1   5  321.16   11.69
  -7  -1   5  325.97   12.21
   7   1  -5  306.17   11.42
  -7   1   5  298.68   10.33
   7   1  -5  306.00   11.68
  -7   1   5  323.58   11.16
  -6  -1   5 1124.77   32.10
   6  -1  -5 1128.67   30.83
  -6  -1   5 1085.79   32.06
   6  -1  -5 1128.20   30.90
  -6   1   5 1041.85   30.83
   6   1  -5 1077.27   31.91
   6   1  -5 1098.08   31.88
  -5  -1   5   11.19    3.80
  -5  -1   5   17.91    3.41
   5   1  -5    8.17    3.08
   5   1  -5   14.25    2.94
  -4  -1   5  763.30   22.58
  -4  -1   5  741.33   22.56
   4   1  -5  760.36   22.39
   4   1  -5  762.57   22.53
  -3  -1   5 3257.23   91.78
   3  -1  -5 3359.21   89.05
  -3  -1   5 3464.80   91.76
   3   1  -5 3356.57   91.77
   3   1  -5 3257.68   91.57
  -2  -1   5  359.17   11.66
   2  -1  -5  361.31   11.09
  -2  -1   5  363.61   11.62
   2   1  -5  354.08   11.38
   2   1  -5  344.97   11.55
  -1  -1   5 1921.94   53.95
  -1  -1   5 1970.84   53.92
   1  -1  -5 1937.44   52.23
   1   1  -5 1878.17   53.76
  -1   1   5 2002.06   52.27
   1   1  -5 1945.91   54.00
   0  -1   5  917.15   26.55
   0  -1   5  939.09   26.54
   0  -1  -5  902.00   25.56
   0   1  -5  922.80   26.37
   0   1   5  941.48   25.71
   0   1  -5  907.63   26.58
   1  -1   5  331.96   11.04
   1  -1   5  335.20   10.84
   1   1   5  322.09   10.49
  -1   1  -5  341.27   10.95
  -2  -1  -5   15.72    2.19
   2  -1   5   11.03    3.15
  -2  -1  -5   16.10    2.02
   2  -1   5   15.03    2.72
  -2   1  -5   10.46    2.43
   2   1   5   12.18    2.12
   2   1   5    8.66    2.56
   2   1   5   12.17    2.18
  -2   1  -5   10.93    2.60
  -3  -1  -5 5715.85  155.47
   3  -1   5 5465.10  155.80
  -3  -1  -5 5838.02  155.42
   3   1   5 5794.46  155.51
   3   1   5 5863.98  155.43
   3   1   5 5805.64  151.50
  -3   1  -5 5667.09  155.85
  -3   1  -5 5666.53  156.14
   4  -1   5  571.13   17.75
  -4  -1  -5  611.80   17.53
  -4   1  -5  572.35   17.76
   4   1   5  590.21   17.51
   4   1   5  579.74   17.60
  -4   1  -5  595.02   18.20
   4   1   5  589.63   17.50
  -5  -1  -5 1227.45   34.18
  -5   1  -5 1174.24   34.35
   5   1   5 1232.47   34.23
   5   1   5 1184.83   34.24
  -5   1  -5 1197.44   34.80
  -6  -1  -5  246.36    9.65
   6   1   5  235.04    9.25
  -6   1  -5  248.42   10.20
   6   1   5  248.28    9.57
   7  -1   5  807.78   24.95
  -7  -1  -5  835.20   24.53
   7   1   5  826.44   24.54
   7   1   5  817.76   24.46
  -7   1  -5  779.48   24.96
  -8  -1  -5  295.11   11.89
   8  -1   5  293.19   12.16
  -8   1  -5  294.39   12.45
   8   1   5  282.05   11.32
   8   1   5  307.91   11.90
  -9  -1  -5  920.37   27.98
   9  -1   5  878.78   28.16
   9   1   5  952.30   28.07
  -9   1  -5  896.61   28.53
  10  -1   5    6.80    5.29
 -10  -1  -5   14.31    6.11
 -10   1  -5    4.15    5.81
  10   1   5   13.12    5.71
 -11  -1  -5   12.48    6.80
  11  -1   5    7.10    5.70
 -11   1  -5    8.98    6.56
  11   1   5    9.48    6.22
 -12  -1  -5  486.37   19.64
  12  -1   5  505.38   19.30
  12   1   5  497.35   19.39
 -12   1  -5  513.15   20.46
  13  -1   5   30.71    7.36
 -13  -1  -5   23.20    8.58
 -13   1  -5   25.79    8.43
  13   1   5   29.16    7.82
 -14  -1  -5  135.73   11.83
  14  -1   5  162.16   12.85
 -14   1  -5  111.74   11.33
  14   1   5  144.04   11.23
  15  -1   5   29.31    8.73
  15   1   5    7.78    8.69
 -17  -2   5  -13.09   10.85
  17   2  -5   -7.43    9.80
 -17   2   5   -5.88   10.99
 -16  -2   5   -4.06   10.62
  16   2  -5    3.50    9.54
 -16   2   5   -0.58   10.13
 -15  -2   5   -2.02   10.18
 -15   2   5   -6.72    9.18
  15   2  -5    3.64    9.22
 -14  -2   5  185.06   16.18
  14   2  -5  216.23   15.23
 -14   2   5  235.39   16.25
 -13  -2   5    3.22    8.92
  13  -2  -5   -4.98    6.24
 -13   2   5   -5.25    7.88
  13   2  -5    0.81    7.40
  12  -2  -5   95.82    7.64
 -12  -2   5  107.20   10.60
 -12   2   5   93.73    9.04
  12   2  -5  104.11    9.36
  11  -2  -5   -3.47    4.98
 -11  -2   5  -11.36    7.69
  11   2  -5   -3.93    6.62
 -11   2   5    9.66    6.51
 -10  -2   5  196.76   12.66
  10  -2  -5  176.48    9.28
 -10   2   5  175.78    8.25
  10   2  -5  199.67   11.75
 -10   2   5  197.44   11.08
   9  -2  -5   19.71    4.21
  -9  -2   5   27.23    7.27
  -9   2   5   31.36    5.39
   9   2  -5   27.25    6.12
  -8  -2   5 2163.35   61.65
   8   2  -5 2167.28   61.64
  -7  -2   5  750.63   23.48
   7   2  -5  755.66   23.42
   7   2  -5  681.88   23.04
  -6  -2   5  100.64    7.44
   6   2  -5   85.65    7.19
   6   2  -5   93.01    7.96
  -5  -2   5  674.03   21.76
   5   2  -5  689.47   21.42
   5   2  -5  673.31   21.65
  -4  -2   5 1285.04   36.61
   4  -2  -5 1256.07   35.61
   4   2  -5 1267.91   36.35
   4   2  -5 1238.18   34.79
   4   2  -5 1212.37   36.51
  -3  -2   5  178.40    8.86
   3  -2  -5  169.57    7.75
   3   2  -5  173.45    8.43
   3   2  -5  161.98    7.80
   3   2  -5  169.29    7.14
   2  -2  -5 1393.37   38.54
  -2  -2   5 1418.15   39.65
   2   2  -5 1325.60   39.66
   2   2  -5 1371.34   37.65
   2   2  -5 1379.40   39.31
  -2   2   5 1383.08   38.62
   1  -2  -5 1135.65   32.01
  -1  -2   5 1093.67   32.81
   1   2  -5 1137.19   33.06
   1   2  -5 1127.62   32.58
  -1   2   5 1163.54   32.19
   0  -2  -5  178.27    7.56
   0  -2   5  175.53    8.31
   0   2  -5  172.07    8.15
   0   2  -5  174.20    7.46
   0   2   5  167.51    8.22
   1  -2   5  701.74   21.54
  -1  -2  -5  700.00   20.68
   1   2   5  678.04   20.98
  -1   2  -5  706.06   21.58
   2  -2   5  325.95   12.27
  -2   2  -5  331.25   12.08
   2   2   5  332.51   12.06
   3  -2   5    7.87    4.28
  -3   2  -5    0.22    2.82
   3   2   5   -1.29    3.85
  -3   2  -5    0.88    3.36
   4  -2   5   99.10    7.96
  -4   2  -5  101.90    6.24
  -4   2  -5  116.25    7.54
   4   2   5  106.87    6.08
   4   2   5   95.71    7.84
  -5  -2  -5  961.09   26.90
   5  -2   5  947.32   28.31
   5   2   5  967.21   27.97
   5   2   5  967.45   26.95
  -5   2  -5  870.67   27.37
   5   2   5  837.05   27.20
  -5   2  -5  932.58   28.43
  -6  -2  -5  419.70   13.97
  -6   2  -5  432.14   15.57
   6   2   5  426.63   15.69
   6   2   5  362.11   14.08
   6   2   5  436.61   14.17
  -7  -2  -5  104.06    7.85
   7   2   5  124.66    8.12
   7   2   5  101.15    7.50
   7   2   5  119.90    8.54
  -7   2  -5  116.72    9.14
  -8  -2  -5  192.70   10.23
   8   2   5  208.20   12.29
  -8   2  -5  198.79   11.63
   8   2   5  206.69   10.43
  -9  -2  -5   -1.09    5.61
   9   2   5    8.74    5.78
  -9   2  -5   -3.48    5.73
   9   2   5    1.42    6.30
 -10  -2  -5 1091.28   33.68
 -10   2  -5 1073.95   34.96
  10   2   5 1144.67   33.87
 -11  -2  -5   10.58    7.17
 -11   2  -5    9.87    7.81
  11   2   5    3.56    6.98
 -12   2  -5   29.61    8.84
  12   2   5   35.74    8.14
  13   2   5    2.39    8.02
 -13   2  -5   -1.54    8.79
  15   3  -5   12.68   10.55
 -15   3   5   -6.66    8.44
 -14  -3   5   59.30   11.10
 -14   3   5   23.76    8.39
  14   3  -5   83.10   11.11
 -13  -3   5   52.16   10.85
  13   3  -5   75.86   10.59
 -12  -3   5  580.64   23.25
  12   3  -5  584.31   23.29
 -11  -3   5   91.37   10.34
  11   3  -5   68.90    9.55
 -10  -3   5  201.75   14.11
  10   3  -5  197.68   14.24
  -9  -3   5  260.33   14.69
   9   3  -5  260.48   14.92
  -8  -3   5   93.43    9.25
   8   3  -5   78.25    8.47
   8   3  -5   92.78    8.93
  -7  -3   5   62.22    8.03
   7   3  -5   64.91    8.00
   7   3  -5   63.04    7.53
  -6  -3   5 1257.77   37.20
   6   3  -5 1199.12   37.08
   6   3  -5 1226.31   36.19
   6   3  -5 1217.11   37.36
  -5  -3   5  770.07   25.75
   5   3  -5  786.39   25.38
   5   3  -5  813.23   26.15
   5   3  -5  799.10   24.74
  -4  -3   5  223.45   11.98
   4   3  -5  229.01   12.59
   4   3  -5  218.10   10.79
   4   3  -5  216.19   10.55
  -3  -3   5  285.69   13.02
   3   3  -5  288.28   11.81
   3   3  -5  307.66   13.50
   3   3  -5  270.68   11.56
  -2  -3   5  276.69   12.51
   2   3  -5  269.55   11.23
   2   3  -5  262.04   11.20
   2   3  -5  283.24   13.19
  -2   3   5  284.55   12.55
  -1  -3   5  132.74    9.49
   1   3  -5  143.32    8.12
   1   3  -5  121.53    7.64
  -1   3   5  144.08    9.75
   1   3  -5  126.09   10.03
   0  -3   5   76.71    7.12
   0   3  -5   60.66    6.76
   0   3   5   86.36    7.38
   1  -3   5  254.07   11.95
   1  -3   5  272.40    9.58
   1   3   5  261.02   12.60
  -1   3  -5  281.77   12.97
   2  -3   5   26.70    3.49
   2  -3   5   20.89    5.77
  -2   3  -5   16.80    3.94
   2   3   5   18.43    5.85
  -2   3  -5   24.61    6.11
   3  -3   5    7.47    5.61
   3  -3   5   10.52    3.04
  -3   3  -5    3.05    5.71
   3   3   5    5.59    5.70
  -3   3  -5    4.21    3.67
   4  -3   5   -3.80    5.78
   4   3   5   -2.48    5.75
  -4   3  -5    4.22    5.96
   5  -3   5   22.56    3.78
   5  -3   5   15.30    6.41
   5   3   5   21.14    6.81
  -5   3  -5   26.47    6.44
   6  -3   5  281.91   14.36
  -6   3  -5  311.70   14.98
   6   3   5  284.98   15.13
   7  -3   5   -1.77    6.91
   7   3   5    2.78    7.15
   7   3   5    7.14    5.61
  -7   3  -5    8.52    6.97
   8  -3   5  319.48   16.14
   8   3   5  338.59   13.94
   8   3   5  316.57   17.11
  -8   3  -5  293.45   16.40
   9  -3   5   17.78    8.07
   9   3   5   26.73    8.78
  -9   3  -5   33.78    8.56
   9   3   5   32.33    7.04
 -10   3  -5  111.88   11.33
  10   3   5  119.18   11.86
  10   3   5  106.89    9.17
  11   3   5    5.63    8.91
  11   3   5   -2.46    7.84
 -11   3  -5   -7.08    8.61
  12   3   5  634.53   23.79
  11   4  -5   93.54   11.21
  11   4  -5   49.98   10.75
  10   4  -5  341.87   20.48
  10   4  -5  487.31   20.50
   9   4  -5    6.38    9.39
   9   4  -5    1.27    8.44
   8   4  -5   89.34   10.44
   8   4  -5  120.94   11.43
   7   4  -5   95.48   10.02
   7   4  -5  121.54   11.12
   6   4  -5    9.49    8.80
   6   4  -5   15.56    7.17
   5   4  -5   -1.51    6.31
   5   4  -5    1.03    8.67
   4   4  -5  177.63   12.47
   4   4  -5  142.78   11.82
   3   4  -5  175.19   12.87
   3   4  -5  156.28   11.38
   2   4  -5    1.12    6.01
   2   4  -5   -9.59    8.70
   1   4  -5   42.70    6.47
   1   4  -5   29.91    9.58
  -1   4   5   43.11    7.96
   0   4  -5  -25.93    8.54
   0   4   5    1.79    6.57
   1   4   5  192.60   13.57
  -1   4  -5  180.81   15.51
   2   4   5  146.63   11.58
  -2   4  -5  149.31   12.53
  -3   4  -5   26.92    9.58
   3   4   5   23.96    8.22
  -4   4  -5   94.28   11.67
   4   4   5   92.35   10.64
   5   4   5   23.92    8.81
  -5   4  -5   26.27   10.29
  -6   4  -5   46.60   10.91
   6   4   5   39.91    9.77
   7   4   5   47.28   10.57
  -7   4  -5   44.95   11.11
  -8   4  -5  300.47   20.23
   8   4   5  317.41   19.85
   3   5  -5   30.31    8.65
   3   5  -5   57.03   11.57
   2   5  -5    8.37   11.11
   1   5  -5   32.32   11.55
   0   5  -5   36.08   11.90
 -18   0   6  262.48   20.83
  18   0  -6  258.18   17.87
 -17   0   6    3.24   11.80
  17   0  -6    9.39    8.74
 -16   0   6    4.20   10.74
  16   0  -6    5.52    8.12
  15   0  -6    2.78    7.57
 -15   0   6    5.91   10.23
 -14   0   6 1061.18   34.98
  14   0  -6 1093.23   34.12
  13   0  -6    4.37    6.40
 -13   0   6    1.77    8.25
  12   0  -6 3074.96   85.68
 -12   0   6 3029.24   85.87
  11   0  -6    3.58    4.82
 -11   0   6    0.76    6.71
 -11   0   6    5.19    4.31
 -10   0   6 1158.67   33.72
  10   0  -6 1133.09   33.75
 -10   0   6 1140.01   34.30
  -9   0   6   -0.53    5.15
   9   0  -6    2.07    4.05
  -9   0   6    2.87    3.63
   8   0  -6 6479.95  181.46
  -8   0   6 6697.01  181.63
  -8   0   6 6800.84  181.63
  -7   0   6   -0.53    3.03
   7   0  -6    3.24    2.37
  -7   0   6   -4.97    3.88
   7   0  -6    1.29    3.18
  -6   0   6  680.86   20.70
   6   0  -6  722.34   20.57
   6   0  -6  669.56   20.68
   5   0  -6   -1.82    1.96
  -5   0   6   -4.53    2.95
  -5   0   6    2.56    2.72
   5   0  -6    5.55    2.63
   4   0  -6 2065.79   58.00
  -4   0   6 2060.49   58.20
  -4   0   6 2238.25   58.32
   4   0  -6 2044.62   58.14
  -3   0   6   -0.61    2.30
   3   0  -6   -0.42    1.69
  -3   0   6    5.33    2.64
   3   0  -6    0.21    2.01
  -2   0   6 2028.11   55.53
   2   0  -6 1920.50   55.48
  -2   0   6 2038.35   55.49
   2   0  -6 2055.38   55.40
  -1   0   6   -0.99    2.20
   1   0  -6   -3.37    1.55
  -1   0   6   -0.51    1.99
   1   0  -6    0.77    1.82
   0   0   6   21.77    2.53
   0   0  -6   19.50    2.42
   0   0   6   21.59    2.75
  -1   0  -6    4.20    1.83
  -1   0  -6    2.50    2.05
   1   0   6   -0.49    2.10
   1   0   6    3.45    2.39
  -2   0  -6 1176.17   32.68
  -2   0  -6 1138.06   32.52
   2   0   6 1151.66   32.57
  -3   0  -6    0.94    2.10
  -3   0  -6    4.84    2.54
   3   0   6    2.24    2.43
   4   0   6 1181.12   33.64
  -4   0  -6 1207.11   33.63
   4   0   6 1145.22   33.49
   5   0   6    1.14    2.77
  -5   0  -6    0.83    3.14
   5   0   6   -1.24    3.10
   6   0   6 1235.37   35.15
  -6   0  -6 1220.39   35.18
   6   0   6 1192.69   34.93
  -7   0  -6    2.15    4.16
   7   0   6    2.77    4.07
  -8   0  -6  560.16   18.87
   8   0   6  570.72   18.79
   9   0   6    2.24    4.95
  -9   0  -6    1.65    5.20
  10   0   6 1556.44   45.28
 -10   0  -6 1526.94   45.40
 -11   0  -6    3.89    6.51
  11   0   6    2.45    5.87
 -12   0  -6  389.71   17.54
  12   0   6  393.47   16.81
  13   0   6    3.80    6.85
 -13   0  -6    1.62    7.78
 -14   0  -6  269.10   16.83
  14   0   6  283.81   15.83
 -18  -1   6   31.02   13.02
  18   1  -6   26.06   10.19
 -18   1   6   24.25   13.45
 -17  -1   6   -4.50   11.16
  17   1  -6   -0.66    8.95
 -17   1   6   -2.23   11.46
  16  -1  -6  439.57   19.72
 -16  -1   6  426.98   22.04
  16   1  -6  438.76   20.21
 -16   1   6  467.53   21.98
 -15  -1   6  470.26   22.08
  15  -1  -6  477.76   19.86
  15   1  -6  501.67   20.62
 -15   1   6  472.41   21.80
  14  -1  -6  213.29   12.96
 -14  -1   6  191.29   13.38
  14   1  -6  204.80   13.92
 -14   1   6  181.53   15.34
 -13  -1   6   -6.13    8.51
  13  -1  -6    2.96    5.92
 -13   1   6    0.99    7.88
  13   1  -6   -5.51    6.56
  12  -1  -6  920.66   29.01
 -12  -1   6  961.43   30.59
 -12   1   6  954.15   30.01
  12   1  -6  942.47   29.75
 -12   1   6  924.53   28.36
  11  -1  -6  109.79    8.51
 -11  -1   6  100.65    9.05
 -11   1   6  100.60    7.02
  11   1  -6  107.08    8.37
 -11   1   6  105.28    8.63
 -10  -1   6 3364.34   94.44
  10  -1  -6 3381.23   93.64
 -10   1   6 3237.54   93.39
  10   1  -6 3394.80   94.33
 -10   1   6 3564.17   94.02
   9  -1  -6  108.20    7.00
  -9  -1   6  117.26    9.80
  -9   1   6  109.11    6.39
  -9   1   6  113.22    8.82
   9   1  -6  105.74    8.57
  -8  -1   6   19.77    5.54
   8  -1  -6   19.85    3.64
   8   1  -6   16.14    4.56
  -8   1   6   15.77    3.33
  -8   1   6   13.58    4.72
   7  -1  -6  761.02   22.10
  -7  -1   6  750.21   23.53
  -7  -1   6  756.58   23.36
   7   1  -6  754.73   23.32
  -7   1   6  727.10   22.14
  -7   1   6  801.61   22.60
   7   1  -6  737.85   23.08
  -6  -1   6 3298.28   92.16
  -6  -1   6 3406.96   92.12
   6   1  -6 3305.97   92.02
   6   1  -6 3301.61   91.94
  -5  -1   6  522.88   16.88
  -5  -1   6  546.20   17.14
   5   1  -6  519.34   16.59
   5   1  -6  515.67   16.81
  -4  -1   6 1132.56   32.61
  -4  -1   6 1165.32   32.76
   4   1  -6 1101.08   32.58
   4   1  -6 1110.12   32.39
  -3  -1   6 1186.80   34.62
   3  -1  -6 1241.54   33.45
  -3  -1   6 1225.22   34.60
   3   1  -6 1159.85   34.34
   3   1  -6 1223.67   34.65
  -2  -1   6    7.39    2.78
   2  -1  -6    7.90    2.23
  -2  -1   6    6.47    3.04
   2   1  -6    6.50    2.40
   2   1  -6    7.95    2.59
  -1  -1   6 2246.72   62.62
  -1  -1   6 2305.22   62.73
   1  -1  -6 2272.18   60.60
   1   1  -6 2197.58   62.46
  -1   1   6 2308.04   60.61
   1   1  -6 2219.80   62.69
   0  -1   6  838.41   24.28
   0  -1  -6  835.69   23.26
   0  -1   6  839.82   24.34
   0   1  -6  812.88   24.29
   0   1  -6  815.15   24.02
   0   1   6  833.41   23.38
   1  -1   6   91.98    5.43
   1  -1   6   98.24    5.98
   1   1   6  104.52    5.36
  -1   1  -6   92.96    5.31
  -2  -1  -6   72.05    4.19
   2  -1   6   70.52    4.86
  -2  -1  -6   65.91    3.95
   2  -1   6   73.40    5.71
   2   1   6   71.82    4.20
  -2   1  -6   66.55    4.55
   2   1   6   67.20    5.02
  -2   1  -6   62.04    5.07
  -3  -1  -6 1071.02   28.88
   3  -1   6  954.60   29.24
   3  -1   6 1006.65   29.57
   3   1   6 1024.31   28.90
  -3   1  -6 1005.08   29.63
  -3   1  -6  971.80   29.22
   3   1   6 1056.19   28.88
   3   1   6 1035.63   28.56
  -4  -1  -6  251.43    9.16
   4   1   6  253.97    9.52
   4   1   6  249.48    9.25
  -4   1  -6  262.83   10.00
   4   1   6  252.50    9.07
  -4   1  -6  250.68    9.42
  -5  -1  -6  483.71   15.16
   5   1   6  455.82   15.06
  -5   1  -6  473.00   15.83
   5   1   6  491.66   15.22
  -6  -1  -6  410.17   13.93
   6   1   6  429.47   13.90
  -6   1  -6  414.09   14.64
   6   1   6  389.14   13.73
  -7  -1  -6  153.95    8.44
   7   1   6  137.06    7.67
  -7   1  -6  147.81    8.87
   7   1   6  142.08    8.29
  -8  -1  -6 1421.67   40.37
  -8   1  -6 1399.63   41.02
   8   1   6 1339.71   40.30
   8   1   6 1401.45   40.38
   9  -1   6  220.24   11.49
  -9  -1  -6  220.61   11.12
  -9   1  -6  203.26   11.66
   9   1   6  214.14   11.08
 -10  -1  -6    9.59    6.26
  10  -1   6   13.69    6.18
 -10   1  -6    9.76    6.13
  10   1   6    2.71    5.78
 -11  -1  -6   81.49    8.56
  11  -1   6   97.51    8.97
 -11   1  -6   76.29    8.46
  11   1   6   92.93    8.41
 -12  -1  -6  504.41   19.96
  12  -1   6  501.66   20.10
  12   1   6  501.14   19.70
 -12   1  -6  523.19   20.80
  13  -1   6   -4.78    7.36
 -13  -1  -6   -0.22    7.97
  13   1   6   -0.29    7.53
 -13   1  -6    1.48    7.89
  14  -1   6  421.41   19.66
 -14  -1  -6  423.62   19.98
  14   1   6  441.74   19.76
 -14   1  -6  396.25   20.19
 -17  -2   6  383.65   22.57
  17   2  -6  446.92   21.55
 -16  -2   6   10.66   10.97
  16   2  -6    4.59    9.86
 -16   2   6   -4.74   10.74
 -15  -2   6   42.73   10.93
 -15   2   6   36.43   10.50
  15   2  -6   35.58    9.84
 -14  -2   6  247.00   17.42
  14   2  -6  256.62   15.77
 -14   2   6  221.56   16.19
 -13  -2   6  339.74   18.01
  13   2  -6  354.11   17.01
 -13   2   6  332.20   17.18
 -12  -2   6  162.19   12.06
  12  -2  -6  145.56    9.98
  12   2  -6  146.58   12.89
 -12   2   6  147.47   12.72
  11  -2  -6   48.81    5.79
 -11  -2   6   56.88    8.92
 -11   2   6   65.34    7.64
  11   2  -6   65.37    8.13
 -10  -2   6   -4.74    7.54
  10  -2  -6   -1.83    4.17
 -10   2   6    7.61    5.73
  10   2  -6   -8.80    6.04
  -9  -2   6  478.31   18.33
   9   2  -6  463.73   17.90
  -8  -2   6  748.16   24.60
   8   2  -6  755.58   24.50
  -7  -2   6   70.23    7.47
   7   2  -6   65.23    6.47
   7   2  -6   43.99    5.37
  -6  -2   6  496.34   17.65
   6   2  -6  502.98   17.08
   6   2  -6  483.13   17.34
  -5  -2   6 1264.84   36.32
   5   2  -6 1188.01   35.86
   5   2  -6 1214.30   36.22
  -4  -2   6    4.80    4.82
   4   2  -6    3.19    3.29
   4   2  -6    0.27    3.67
   4   2  -6   -3.02    3.87
   3  -2  -6 2046.81   55.61
  -3  -2   6 2021.17   57.22
   3   2  -6 1995.62   56.94
   3   2  -6 2002.84   54.50
   3   2  -6 2044.57   57.31
  -2  -2   6  298.32   11.52
   2  -2  -6  289.87   10.61
   2   2  -6  281.74   11.24
   2   2  -6  277.38   10.64
  -2   2   6  295.71   11.19
  -1  -2   6  815.40   24.62
   1  -2  -6  812.38   23.71
   1   2  -6  804.21   24.13
   1   2  -6  801.56   24.63
  -1   2   6  795.01   23.88
   0  -2  -6  367.89   12.47
   0  -2   6  372.40   13.41
   0   2   6  371.98   13.07
   0   2  -6  370.06   12.62
   0   2  -6  365.91   13.26
   1  -2   6 2925.91   82.92
  -1  -2  -6 3062.16   80.96
   1   2   6 2977.07   80.68
  -1   2  -6 2980.12   83.17
   2  -2   6   -0.16    4.32
   2   2   6    3.25    4.10
  -2   2  -6    8.98    3.81
   3  -2   6  533.61   17.74
  -3   2  -6  498.85   16.61
   3   2   6  530.72   17.33
  -3   2  -6  529.99   17.59
   4  -2   6   62.19    6.21
  -4   2  -6   38.40    4.42
  -4   2  -6   47.27    5.59
   4   2   6   40.84    5.54
   5  -2   6  971.50   31.24
  -5  -2  -6 1037.35   29.79
   5   2   6 1002.38   30.62
   5   2   6 1070.51   29.95
  -5   2  -6 1064.84   31.58
   6  -2   6   88.23    7.33
  -6  -2  -6   81.68    6.86
   6   2   6   97.37    7.68
   6   2   6   81.55    6.16
  -6   2  -6   96.94    7.77
  -7  -2  -6  514.94   17.34
  -7   2  -6  517.94   18.88
   7   2   6  538.89   19.01
   7   2   6  522.08   17.60
  -8  -2  -6    6.11    5.37
  -8   2  -6    9.31    5.78
   8   2   6    6.34    5.57
   8   2   6    5.86    6.19
  -9  -2  -6    3.20    5.94
   9   2   6   -0.77    6.18
   9   2   6    8.85    6.60
  -9   2  -6    3.37    6.19
 -10  -2  -6  268.71   13.08
 -10   2  -6  254.13   14.81
  10   2   6  270.00   13.61
  10   2   6  270.48   14.81
  11   2   6   87.68    8.87
 -11   2  -6   83.67    9.55
  11   2   6   84.67    9.55
 -12   2  -6   36.41    9.11
  12   2   6   41.05    8.80
  12   2   6   42.68    8.48
  13   2   6   35.42    9.07
 -13   2  -6   39.77    9.86
  13   2   6   28.68    8.97
 -15  -3   6   95.84   12.71
  15   3  -6  115.70   12.79
 -14  -3   6    2.57   10.78
  14   3  -6    2.85    9.82
 -13  -3   6  134.42   12.79
  13   3  -6  116.93   11.71
 -12  -3   6   14.21    9.87
  12   3  -6    9.33    9.16
 -11  -3   6   30.86    9.67
  11   3  -6   42.76    9.20
 -10  -3   6    8.58    8.88
  10   3  -6    4.16    8.15
  -9  -3   6    0.74    8.15
   9   3  -6    8.32    8.10
  -8  -3   6   73.04    9.08
   8   3  -6   74.43    8.33
   8   3  -6   91.06    9.39
  -7  -3   6  345.32   15.74
   7   3  -6  318.03   14.65
   7   3  -6  346.51   16.06
  -6  -3   6  139.20    9.91
   6   3  -6  126.34    9.89
   6   3  -6  118.63    9.40
   6   3  -6  115.34    9.94
  -5  -3   6   58.70    7.97
   5   3  -6   53.73    7.70
   5   3  -6   56.99    6.22
   5   3  -6   39.17    6.07
  -4  -3   6  144.48   11.04
   4   3  -6  150.18   11.32
   4   3  -6  149.95    9.00
  -3  -3   6  435.77   16.96
   3   3  -6  456.90   15.30
   3   3  -6  453.99   17.57
   3   3  -6  429.45   15.78
  -2  -3   6  453.07   17.02
  -2   3   6  459.36   16.76
   2   3  -6  454.21   15.25
   2   3  -6  467.16   17.44
   2   3  -6  427.32   15.81
  -1  -3   6 1595.50   46.37
   1   3  -6 1570.36   43.81
   1   3  -6 1531.52   45.46
   1   3  -6 1591.75   46.78
  -1   3   6 1624.60   45.36
   0  -3   6   27.54    6.20
   0   3   6   19.81    5.83
   0   3  -6   21.62    6.05
   1  -3   6   63.65    7.19
  -1   3  -6   69.59    7.73
   1   3   6   54.81    6.95
   2  -3   6  585.29   20.82
  -2   3  -6  624.53   21.62
   2   3   6  593.52   20.85
   3  -3   6 1125.47   34.66
  -3   3  -6 1155.38   35.32
   3   3   6 1107.86   34.10
   4  -3   6   16.21    6.64
  -4   3  -6   23.28    6.55
   4   3   6   16.41    6.61
   5  -3   6  715.75   25.18
   5   3   6  756.51   25.28
  -5   3  -6  770.66   25.76
   6  -3   6   15.19    7.16
  -6   3  -6   22.94    7.17
   6   3   6   18.22    7.39
   7  -3   6    5.30    7.34
   7   3   6    2.39    7.40
  -7   3  -6   10.42    7.21
   7   3   6   14.42    6.00
   8  -3   6   46.81    8.80
   8   3   6   35.95    8.86
  -8   3  -6   46.04    9.14
   8   3   6   30.98    6.89
   9  -3   6  148.43   11.84
  -9   3  -6  147.61   12.24
   9   3   6  146.72   11.64
   9   3   6  153.49   12.36
  10   3   6   27.65    9.56
 -10   3  -6   34.92    9.31
  10   3   6   30.46    8.07
  11   3   6   85.19   11.36
 -11   3  -6   80.94   11.37
  11   3   6   84.07    9.76
  11   4  -6   -4.47    8.97
  11   4  -6   21.80   10.48
  10   4  -6   66.75   10.96
  10   4  -6   35.13    9.68
   9   4  -6   42.86   10.52
   9   4  -6   12.67    8.82
   8   4  -6   69.05   10.74
   8   4  -6   44.84    9.09
   7   4  -6    6.47    7.57
   7   4  -6    9.04    9.31
   6   4  -6    3.01    7.07
   6   4  -6    4.38    9.36
   5   4  -6   74.78    8.22
   5   4  -6   92.84   11.20
   4   4  -6  336.68   15.48
   4   4  -6  362.06   18.85
  -3  -4   6  106.39   11.34
   3   4  -6   79.89   11.10
   3   4  -6   73.63    7.72
   2   4  -6    4.19    5.52
   2   4  -6  -10.05    8.51
  -1   4   6    9.28    7.34
   1   4  -6   -9.40    9.10
   0   4   6  225.55   14.51
   0   4  -6  240.35   16.53
   1   4   6  455.45   19.57
  -1   4  -6  489.22   21.63
  -2   4  -6    7.35    9.34
   2   4   6   14.79    7.71
  -3   4  -6  348.32   19.31
   3   4   6  328.12   17.73
   4   4   6   74.05   10.22
  -4   4  -6   88.92   12.00
  -5   4  -6    8.45    9.86
   5   4   6    1.74    8.75
  -6   4  -6   53.58   11.11
   6   4   6   44.60   10.31
  -7   4  -6  352.37   21.46
   7   4   6  389.81   21.13
 -18   0   7   -6.57   12.50
  18   0  -7   -4.28    9.24
  17   0  -7  107.84   10.99
 -17   0   7   98.85   13.45
 -16   0   7   -2.02   11.02
  16   0  -7   -0.05    8.11
  15   0  -7  149.91   10.89
 -15   0   7  143.95   13.08
  14   0  -7   -0.24    7.05
 -14   0   7    1.17    9.52
  13   0  -7   45.86    7.33
 -13   0   7   51.20    9.39
  12   0  -7    0.90    5.62
 -12   0   7  -11.64    7.68
 -11   0   7   62.79    8.27
  11   0  -7   65.85    6.59
 -11   0   7   60.63    5.96
  10   0  -7    1.25    4.75
 -10   0   7    0.89    4.02
 -10   0   7   -6.70    6.22
  -9   0   7   24.22    5.61
   9   0  -7   25.99    4.66
  -9   0   7   24.33    4.40
  -8   0   7   -3.31    4.79
   8   0  -7    1.82    3.78
  -8   0   7   -3.30    3.44
  -7   0   7   32.81    5.01
  -7   0   7   30.59    4.05
   7   0  -7   31.50    4.23
   6   0  -7   -0.88    2.25
   6   0  -7   -7.88    2.96
  -6   0   7   -4.37    3.00
  -6   0   7    0.25    3.84
   5   0  -7 2277.76   65.66
  -5   0   7 2384.98   65.97
  -5   0   7 2441.87   66.07
   5   0  -7 2402.70   65.94
  -4   0   7   -1.14    2.69
  -4   0   7   -0.05    3.05
   4   0  -7    3.02    2.59
   4   0  -7   -1.53    1.94
  -3   0   7  173.58    7.29
   3   0  -7  172.50    6.90
  -3   0   7  171.63    7.05
   3   0  -7  169.43    6.58
   2   0  -7    2.96    2.24
  -2   0   7    1.08    2.68
   2   0  -7   -2.08    1.80
  -2   0   7   -2.23    2.38
   1   0  -7    1.70    2.11
   1   0  -7   -2.07    1.79
  -1   0   7    2.72    2.59
  -1   0   7   -0.41    2.34
   0   0  -7    1.63    2.05
   0   0   7   -1.32    2.28
   0   0   7    1.35    2.56
  -1   0  -7  478.77   14.71
  -1   0  -7  491.63   15.05
   1   0   7  468.12   14.87
   1   0   7  515.94   15.14
  -2   0  -7   -0.43    2.07
  -2   0  -7    0.62    2.42
   2   0   7    2.47    2.55
   3   0   7  802.47   23.67
  -3   0  -7  809.91   23.83
   4   0   7    0.46    3.00
  -4   0  -7    0.80    3.10
  -5   0  -7  589.17   18.27
   5   0   7  568.30   17.99
  -6   0  -7   -2.80    3.77
   6   0   7    0.45    3.35
   6   0   7    1.25    3.91
  -7   0  -7   27.40    5.00
   7   0   7   23.40    4.84
   8   0   7    2.91    4.61
  -8   0  -7   -1.60    4.83
  -9   0  -7  145.69   10.14
   9   0   7  138.21    9.72
 -10   0  -7    5.97    5.98
  10   0   7   -5.79    5.40
  11   0   7 1073.71   33.20
 -11   0  -7 1041.39   33.42
  12   0   7    6.32    6.74
 -12   0  -7    6.45    7.30
 -13   0  -7   63.93    9.19
  13   0   7   76.85    9.12
  14   0   7   -0.22    7.59
 -14   0  -7   -7.74    8.32
 -18  -1   7   44.36   13.14
 -18   1   7   67.49   13.76
  18   1  -7   59.70   10.75
 -17  -1   7  133.81   14.00
 -17   1   7  137.77   14.15
  17   1  -7  125.71   11.84
 -16  -1   7   62.81   12.37
  16  -1  -7   58.54    9.40
 -16   1   7   94.80   12.50
  16   1  -7   79.33   10.54
 -15  -1   7   40.22   10.85
  15  -1  -7   18.12    7.76
  15   1  -7   20.49    8.63
 -15   1   7   26.39   10.79
  14  -1  -7    8.52    6.53
 -14  -1   7   16.82    9.73
 -14   1   7   15.86    9.32
  14   1  -7   11.03    7.46
 -13  -1   7  185.80   14.90
  13  -1  -7  191.71   11.65
  13   1  -7  191.55   12.86
 -13   1   7  183.80   14.23
 -12  -1   7  183.18   14.14
  12  -1  -7  181.51   10.90
 -12   1   7  177.09   13.17
 -12   1   7  177.75    9.39
  12   1  -7  182.76   12.26
  11  -1  -7   30.10    5.42
 -11  -1   7   33.78    7.73
  11   1  -7   26.61    6.44
 -11   1   7   28.06    4.71
 -11   1   7   25.63    7.39
  10  -1  -7  274.09   11.44
 -10  -1   7  266.27   13.94
 -10   1   7  297.67   13.15
 -10   1   7  262.61   10.91
  10   1  -7  296.33   12.95
   9  -1  -7  106.68    7.10
  -9  -1   7  119.74    8.57
  -9   1   7   92.61    6.79
   9   1  -7  114.00    7.68
  -9   1   7  109.87    7.58
  -8  -1   7  103.38    8.78
   8  -1  -7  103.87    6.36
   8   1  -7  100.68    8.04
  -8   1   7  103.21    8.17
  -8   1   7   99.47    6.13
  -7  -1   7  285.48   11.28
   7  -1  -7  272.70    9.81
  -7  -1   7  280.44   11.92
  -7   1   7  259.21    9.72
  -7   1   7  279.97   10.86
   7   1  -7  270.49   11.35
  -6  -1   7   -2.00    4.39
  -6  -1   7    0.83    3.64
   6   1  -7    0.41    3.67
   6   1  -7    2.88    3.00
  -5  -1   7   17.22    4.00
  -5  -1   7   15.28    4.45
   5   1  -7   18.61    3.39
   5   1  -7   19.38    3.88
   4  -1  -7    0.30    2.55
  -4  -1   7    4.09    4.00
  -4  -1   7    5.51    3.39
   4   1  -7    5.15    3.25
   4   1  -7    5.72    2.77
  -3  -1   7  276.02   10.17
  -3  -1   7  262.80   10.37
   3  -1  -7  274.39    9.38
   3   1  -7  263.40   10.02
   3   1  -7  262.15    9.63
   2  -1  -7    2.01    2.24
  -2  -1   7    0.05    3.39
  -2  -1   7    1.13    2.94
   2   1  -7    1.11    2.54
   2   1  -7    1.08    2.40
   1  -1  -7  490.85   14.53
  -1  -1   7  489.88   15.46
  -1  -1   7  495.55   15.58
   1   1  -7  471.79   15.10
   1   1  -7  469.60   15.36
   0  -1   7  222.77    9.11
   0  -1  -7  246.48    8.37
   0  -1   7  250.79    9.47
   0   1   7  242.08    8.69
   0   1  -7  238.99    9.10
  -1  -1  -7  997.72   27.20
  -1  -1  -7  957.48   27.08
   1  -1   7  917.42   27.90
   1  -1   7  951.77   28.14
   1   1   7  987.86   26.99
  -1   1  -7  942.30   28.09
   2  -1   7  108.81    6.98
   2  -1   7  106.47    6.20
  -2  -1  -7  120.95    5.47
  -2   1  -7  107.75    5.75
   2   1   7  112.99    5.40
   2   1   7  114.10    6.29
  -2   1  -7  112.45    6.34
  -3  -1  -7    7.08    2.88
   3  -1   7    7.62    3.96
   3   1   7    5.09    3.31
   3   1   7    4.62    2.72
   3   1   7    0.56    2.93
  -3   1  -7    2.31    3.11
  -4  -1  -7   47.36    4.19
   4   1   7   43.50    4.47
  -4   1  -7   46.19    4.66
   4   1   7   32.50    3.84
   4   1   7   34.59    3.79
  -5  -1  -7  608.81   18.60
   5   1   7  616.05   18.56
   5   1   7  601.83   18.64
  -5   1  -7  589.41   19.27
   5   1   7  569.21   18.48
  -6  -1  -7  577.81   18.41
  -6   1  -7  564.90   19.03
   6   1   7  588.55   18.45
   6   1   7  564.68   18.28
   6   1   7  584.72   18.51
  -7  -1  -7  595.07   18.99
   7   1   7  603.76   19.12
   7   1   7  543.37   18.73
  -7   1  -7  575.98   19.68
  -8  -1  -7   12.37    5.28
  -8   1  -7   12.18    5.39
   8   1   7    6.43    5.27
  -9  -1  -7  301.57   13.57
  -9   1  -7  311.60   14.18
   9   1   7  314.14   13.66
 -10  -1  -7    5.02    6.38
 -10   1  -7    0.38    6.18
  10   1   7   -0.78    6.19
 -11  -1  -7   50.74    8.04
  11   1   7   49.96    8.00
 -11   1  -7   64.42    8.21
 -12  -1  -7    9.39    7.61
  12   1   7   15.63    7.73
 -12   1  -7    4.43    7.43
 -13  -1  -7  377.64   18.54
  13   1   7  399.90   18.43
 -13   1  -7  374.48   18.75
 -17  -2   7   -1.45   11.89
 -17   2   7  -10.57   11.08
  17   2  -7    2.16   10.54
 -16  -2   7    6.22   11.19
 -16   2   7    7.00   10.52
  16   2  -7   -2.46    9.69
 -15  -2   7  501.79   22.88
 -15   2   7  461.59   22.09
  15   2  -7  507.15   21.74
 -14  -2   7  382.91   20.06
  14   2  -7  413.48   19.06
 -14   2   7  379.51   19.21
 -13  -2   7  122.94   11.99
 -13   2   7  104.04   10.26
  13   2  -7  128.22   10.81
  12  -2  -7  123.94    9.64
 -12  -2   7  150.46   11.64
 -12   2   7  142.16   12.35
  12   2  -7  158.17   10.89
  11  -2  -7  128.72    8.92
 -11  -2   7  164.46   11.86
 -11   2   7  159.87   11.39
  11   2  -7  181.55   12.86
 -10  -2   7    0.83    7.98
  10   2  -7    8.32    6.78
  -9  -2   7   13.38    7.04
   9   2  -7   11.08    6.25
  -8  -2   7  300.70   14.32
   8   2  -7  305.17   13.95
  -7  -2   7    2.47    6.40
   7   2  -7    1.32    5.02
  -6  -2   7   85.41    7.87
   6   2  -7   77.67    6.94
  -5  -2   7   12.76    5.69
   5   2  -7    7.15    4.64
   5   2  -7   11.52    4.28
  -4  -2   7   98.11    8.51
   4   2  -7   96.90    7.03
   4   2  -7   93.99    7.88
  -3  -2   7  130.29    8.57
   3   2  -7  109.67    7.08
   3   2  -7  125.15    8.02
  -2  -2   7   17.12    4.64
  -2   2   7   17.86    4.33
   2   2  -7   19.53    4.13
   2   2  -7   20.01    3.95
  -1  -2   7  761.23   23.53
   1   2  -7  749.21   22.94
   1   2  -7  760.32   23.59
  -1   2   7  741.76   22.76
   0  -2   7   12.82    4.67
   0   2   7    6.47    4.32
   0   2  -7    7.00    3.94
   1  -2   7   73.25    6.29
  -1   2  -7   75.55    6.07
   1   2   7   66.01    5.85
   2  -2   7  420.08   15.36
  -2   2  -7  425.58   15.12
   2   2   7  453.30   14.98
  -2   2  -7  395.33   14.29
   3  -2   7 1499.83   44.73
   3   2   7 1568.02   43.57
  -3   2  -7 1559.89   44.94
   4  -2   7  364.91   14.65
   4   2   7  355.05   14.12
  -4   2  -7  370.83   14.39
  -5  -2  -7  251.48    9.66
   5  -2   7  238.46   12.12
  -5   2  -7  236.74   11.48
   5   2   7  192.74    9.45
   5   2   7  239.47   11.71
   5   2   7  252.29   10.13
   6  -2   7   11.24    6.16
  -6  -2  -7   13.52    4.58
   6   2   7   18.45    5.94
  -6   2  -7   18.43    5.51
   6   2   7   13.70    5.00
   7  -2   7   59.29    7.37
  -7  -2  -7   51.39    5.88
   7   2   7   54.16    6.20
   7   2   7   60.36    7.26
  -7   2  -7   46.29    6.76
  -8  -2  -7  113.17    8.81
  -8   2  -7  120.02    9.19
   8   2   7  113.15    8.14
   8   2   7  107.47    9.17
  -9  -2  -7  551.61   20.01
   9   2   7  572.58   21.49
   9   2   7  608.02   20.46
  -9   2  -7  571.68   21.69
  10   2   7   73.93    8.31
 -10   2  -7   56.50    8.46
  10   2   7   62.66    8.76
 -11   2  -7  101.42   10.46
  11   2   7  127.63    9.98
  11   2   7  119.53   10.62
  12   2   7    0.32    8.11
 -12   2  -7  -10.26    7.68
  12   2   7   -2.18    8.05
 -15  -3   7   12.27   11.59
  15   3  -7   20.02   10.67
 -14  -3   7   73.87   12.37
  14   3  -7   55.62   11.18
 -13  -3   7  185.96   14.51
  13   3  -7  169.88   13.33
 -12  -3   7   21.02   10.10
  12   3  -7    7.65    9.53
 -11  -3   7  160.70   12.98
  11   3  -7  163.18   12.30
 -10  -3   7  318.24   17.77
  10   3  -7  326.18   17.76
  -9  -3   7  150.26   11.58
   9   3  -7  144.03   11.28
  -8  -3   7  540.47   20.81
   8   3  -7  482.38   19.25
   8   3  -7  527.38   21.08
  -7  -3   7   80.57    9.26
   7   3  -7   46.08    6.91
   7   3  -7   77.08    9.11
  -6  -3   7    3.10    7.18
   6   3  -7    8.18    7.31
   6   3  -7    4.96    5.27
  -5  -3   7   24.54    7.57
   5   3  -7   24.80    5.26
   5   3  -7   33.36    7.45
  -4  -3   7  425.17   17.41
   4   3  -7  414.59   15.02
   4   3  -7  442.69   17.59
  -3  -3   7  460.07   17.68
   3   3  -7  445.12   15.35
   3   3  -7  438.03   16.42
   3   3  -7  481.68   18.32
  -2  -3   7  307.07   14.10
  -2   3   7  327.42   13.85
   2   3  -7  317.72   14.70
   2   3  -7  306.23   12.83
  -1  -3   7   38.10    6.81
   1   3  -7   23.05    5.06
   1   3  -7   37.25    6.91
  -1   3   7   33.24    6.29
   0  -3   7  118.37    9.81
   0   3   7  124.65   10.42
   0   3  -7  146.83   11.05
   1  -3   7  888.58   28.73
  -1   3  -7  924.56   29.62
   1   3   7  904.47   28.39
   2  -3   7   44.66    7.29
   2   3   7   45.26    7.07
  -2   3  -7   52.26    7.44
   3  -3   7   65.89    7.88
   3   3   7   46.66    7.45
  -3   3  -7   47.99    7.54
   4  -3   7   88.30    8.72
   4   3   7   89.71    8.90
  -4   3  -7  107.12    9.42
   5  -3   7  509.14   19.93
   5   3   7  490.07   19.84
  -5   3  -7  523.21   20.26
   6  -3   7   40.03    8.24
   6   3   7   38.74    8.12
  -6   3  -7   28.25    7.69
   7  -3   7  295.83   16.27
   7   3   7  309.20   13.43
  -7   3  -7  317.35   16.59
   7   3   7  302.48   16.65
   8  -3   7   63.38    9.96
  -8   3  -7   65.86    9.64
   8   3   7   63.50    9.73
   8   3   7   68.56    7.67
   9  -3   7   24.90    9.40
   9   3   7   26.95    7.57
   9   3   7   32.40    9.64
  -9   3  -7   24.64    9.11
  10   3   7    6.61    9.41
 -10   3  -7    9.08    9.08
  10   3   7   16.07    8.05
  11   4  -7   46.09   11.25
  11   4  -7    5.28    9.28
  10   4  -7  152.39   12.79
   9   4  -7    7.82    8.47
   9   4  -7   20.54   10.53
   8   4  -7   20.77    8.54
   8   4  -7   42.08   10.57
   7   4  -7   40.85   10.86
   7   4  -7   28.06    7.75
   6   4  -7 1068.49   35.20
   6   4  -7  978.34   32.38
   5   4  -7   90.44    8.74
   5   4  -7  125.01   12.58
  -4  -4   7  277.39   17.84
   4   4  -7  273.52   13.66
   4   4  -7  254.89   17.82
  -3  -4   7   -1.73    8.38
   3   4  -7   13.97    5.67
   3   4  -7    8.21    9.92
  -2  -4   7  161.60   13.28
   2   4  -7  184.20   13.77
   2   4  -7  149.18   10.71
   1   4  -7  131.04   12.72
  -1   4   7  111.93   10.38
   0   4  -7  478.91   21.99
   0   4   7  484.02   20.10
   1   4   7   51.53    8.79
  -1   4  -7   56.43   10.72
   2   4   7   13.88    8.25
  -2   4  -7   10.48    9.72
  -3   4  -7  209.85   17.42
   3   4   7  233.64   15.93
   4   4   7   19.92    9.17
  -4   4  -7   35.07   10.62
  -5   4  -7   -3.24   10.15
   5   4   7   11.29    9.39
  -6   4  -7   -0.40   10.45
   6   4   7   -2.44    9.30
  -7   4  -7   65.23   12.74
  18   0  -8   12.37    9.49
 -18   0   8   12.82   12.87
  17   0  -8   10.12    9.13
 -17   0   8   21.03   12.24
  16   0  -8  147.72   11.52
 -16   0   8  144.08   14.11
  15   0  -8   -1.08    7.72
 -15   0   8   -1.29   10.31
  14   0  -8  100.55    9.60
 -14   0   8  116.87   11.86
  13   0  -8    3.12    6.27
 -13   0   8    4.32    8.89
 -12   0   8   -0.13    8.03
  12   0  -8    4.57    5.82
  11   0  -8    2.77    5.42
 -11   0   8   -2.53    7.16
 -11   0   8    4.65    4.54
  10   0  -8  312.02   12.97
 -10   0   8  316.15   12.45
 -10   0   8  325.45   14.29
  -9   0   8    1.80    5.58
   9   0  -8    2.04    4.32
  -9   0   8   -1.30    3.73
  -8   0   8 1938.72   55.52
  -8   0   8 2004.88   55.47
   8   0  -8 1930.86   55.31
  -7   0   8    1.97    3.59
   7   0  -8    1.86    3.53
  -7   0   8   -8.07    4.30
  -6   0   8   -1.79    3.28
   6   0  -8    5.01    3.42
  -6   0   8   -0.39    3.96
  -5   0   8   -0.86    3.19
   5   0  -8    0.56    2.35
  -5   0   8   -1.77    3.83
   5   0  -8    4.59    3.08
   4   0  -8 5476.49  160.99
  -4   0   8 5927.29  161.33
  -4   0   8 6264.59  161.39
   4   0  -8 6011.24  161.32
  -3   0   8   -5.67    2.81
   3   0  -8   -0.18    2.51
   3   0  -8   -0.71    2.17
  -3   0   8   -1.86    3.19
  -2   0   8 3744.28  100.04
   2   0  -8 3518.62   99.93
  -2   0   8 3694.88   99.97
   2   0  -8 3637.52   99.80
  -1   0   8   -0.77    2.78
  -1   0   8    1.59    3.04
   1   0  -8    0.97    2.53
   0   0   8 1110.12   31.34
   0   0  -8 1095.21   31.33
   0   0   8 1075.69   31.23
   1   0   8    5.80    3.26
   1   0   8    1.63    2.73
  -1   0  -8    2.89    2.59
  -2   0  -8 3867.18  108.05
   2   0   8 3919.20  107.95
   2   0   8 4036.03  108.04
  -3   0  -8    2.97    3.04
   3   0   8    1.46    3.10
   4   0   8  503.69   16.56
  -4   0  -8  536.28   16.90
   5   0   8   -1.33    3.37
  -5   0  -8    5.20    3.89
  -6   0  -8  536.15   17.85
  -7   0  -8   -0.56    4.52
  -8   0  -8  322.11   13.63
   8   0   8  323.70   13.78
   9   0   8   -2.94    5.74
  -9   0  -8    0.95    5.50
  10   0   8  243.58   13.29
 -10   0  -8  250.24   13.34
 -11   0  -8    0.55    6.60
  11   0   8   12.56    7.01
 -12   0  -8    6.22    7.51
  12   0   8    3.75    7.38
 -13   0  -8   -9.95    7.79
  13   0   8    3.59    8.07
 -18  -1   8   50.41   13.38
 -18   1   8   58.55   13.52
  18   1  -8   56.33   10.88
 -17  -1   8   14.86   12.14
 -17   1   8   15.30   12.10
  17   1  -8   26.84   10.04
 -16  -1   8   12.22   11.34
  16   1  -8   16.34    9.46
 -16   1   8    3.40   11.30
 -15  -1   8  197.87   17.34
  15  -1  -8  193.09   13.54
 -15   1   8  199.25   14.23
  15   1  -8  209.65   15.03
 -14  -1   8    4.75    9.90
  14  -1  -8    1.52    6.55
  14   1  -8    4.37    7.77
 -14   1   8    5.43    9.58
  13  -1  -8  210.70   12.36
 -13  -1   8  231.27   15.78
  13   1  -8  229.79   13.99
 -13   1   8  211.62   15.20
  12  -1  -8  200.16   11.23
 -12  -1   8  213.43   14.32
  12   1  -8  196.93   12.98
 -12   1   8  238.45   14.26
 -11  -1   8  428.74   17.92
  11  -1  -8  397.01   15.06
 -11   1   8  390.27   14.54
  11   1  -8  427.38   16.60
 -11   1   8  401.26   17.07
  10  -1  -8  125.47    8.07
 -10  -1   8  127.77    9.71
 -10   1   8  107.23    7.37
 -10   1   8  116.22    8.90
  10   1  -8  111.34    8.40
  -9  -1   8  595.97   20.38
   9  -1  -8  540.44   18.07
  -9   1   8  549.41   19.28
   9   1  -8  594.28   19.65
   8  -1  -8  506.85   16.61
  -8  -1   8  568.53   18.72
  -8   1   8  493.25   16.52
   8   1  -8  532.41   18.05
  -8   1   8  531.07   17.62
  -7  -1   8   -1.67    5.13
   7  -1  -8    4.02    3.23
  -7  -1   8    1.77    4.11
   7   1  -8    6.69    4.34
  -7   1   8   -2.13    4.45
  -7   1   8   -1.40    3.11
  -6  -1   8 2601.02   71.26
  -6  -1   8 2558.90   71.27
   6   1  -8 2447.32   71.04
  -5  -1   8  550.73   18.22
  -5  -1   8  572.44   18.13
   5  -1  -8  536.75   17.11
   5   1  -8  543.75   17.92
  -4  -1   8  514.03   16.98
   4  -1  -8  531.14   15.85
  -4  -1   8  499.19   16.71
   4   1  -8  506.13   16.26
   4   1  -8  488.50   16.57
  -3  -1   8   53.08    4.80
  -3  -1   8   53.78    5.20
   3  -1  -8   55.88    4.71
   3   1  -8   63.99    4.84
   3   1  -8   52.19    4.37
   2  -1  -8 2938.66   77.90
  -2  -1   8 2976.06   80.74
  -2  -1   8 2962.51   80.65
   2   1  -8 2853.71   80.68
   2   1  -8 2810.34   80.34
   1  -1  -8  403.37   12.37
  -1  -1   8  402.68   13.64
  -1  -1   8  395.07   13.37
   1   1  -8  390.35   13.31
  -1   1   8  386.57   12.53
   1   1  -8  370.78   12.92
   0  -1  -8 2826.60   77.02
   0  -1   8 2966.12   79.96
   0  -1   8 2815.23   79.81
   0   1   8 2904.04   77.16
   0   1  -8 2899.41   80.00
   1  -1   8   30.58    4.19
   1  -1   8   38.81    4.67
  -1  -1  -8   32.36    3.23
   1   1   8   29.46    3.94
   1   1   8   24.14    3.14
  -1   1  -8   35.44    4.02
   1   1   8   39.16    3.80
  -2  -1  -8    9.05    2.84
   2  -1   8   10.55    4.25
   2   1   8    5.76    2.74
   2   1   8    4.59    3.36
  -2   1  -8   10.17    3.47
  -3  -1  -8  797.37   23.30
   3  -1   8  782.61   24.25
   3   1   8  809.05   23.13
  -3   1  -8  796.43   24.23
   3   1   8  761.07   23.25
   4  -1   8 1024.54   30.84
  -4  -1  -8 1056.98   30.02
  -4   1  -8  992.19   30.70
   4   1   8 1017.29   29.99
   4   1   8 1063.43   29.56
  -5  -1  -8  247.02   10.04
   5   1   8  239.21    9.84
  -5   1  -8  233.89   10.70
   5   1   8  244.16   10.33
   5   1   8  242.90   10.21
  -6  -1  -8  320.67   12.09
   6   1   8  302.78   12.18
   6   1   8  297.14   11.81
   6   1   8  304.95   12.09
  -6   1  -8  310.85   12.73
  -7  -1  -8  286.31   12.22
  -7   1  -8  282.31   12.81
   7   1   8  303.81   12.38
   7   1   8  296.28   12.36
  -8  -1  -8   22.48    5.74
  -8   1  -8   37.19    6.34
   8   1   8   26.50    5.94
  -9  -1  -8  556.31   19.58
  -9   1  -8  544.86   20.38
   9   1   8  543.70   19.65
 -10  -1  -8   36.32    7.17
 -10   1  -8   29.68    7.35
  10   1   8   32.31    7.20
 -11  -1  -8   23.90    7.45
  11   1   8   29.83    7.64
 -11   1  -8   30.23    7.75
 -12  -1  -8  164.12   13.48
 -12   1  -8  170.05   14.17
  12   1   8  168.92   13.61
 -13   1  -8  267.25   17.11
  13   1   8  293.64   16.69
 -17  -2   8  139.79   15.02
  17   2  -8  222.04   18.24
 -16  -2   8   40.53   11.79
  16   2  -8   50.10   10.67
 -16   2   8   25.37   11.02
 -15  -2   8    7.64   10.86
  15   2  -8   12.51    9.54
 -15   2   8    1.96   10.01
 -14  -2   8   47.58   11.08
 -14   2   8   23.01    9.29
  14   2  -8   34.54    9.45
 -13  -2   8  741.05   27.24
 -13   2   8  708.17   25.64
  13   2  -8  768.56   26.85
 -12  -2   8  104.27   11.40
  12   2  -8   99.01    9.89
 -12   2   8   98.73    9.01
 -11  -2   8  506.67   20.87
  11   2  -8  494.33   20.17
 -10  -2   8  641.12   23.47
  10   2  -8  636.92   23.00
  -9  -2   8  126.96   10.24
   9   2  -8  122.07    9.23
  -8  -2   8   54.42    8.14
   8   2  -8   48.41    7.12
  -7  -2   8 1180.01   35.12
   7   2  -8 1094.55   34.87
  -6  -2   8  248.44   12.68
   6   2  -8  239.45   12.09
  -5  -2   8    7.21    5.96
   5   2  -8    7.36    4.89
  -4  -2   8  904.86   27.76
   4   2  -8  864.40   27.58
  -3  -2   8  287.42   12.63
   3   2  -8  295.33   12.33
  -2  -2   8  194.98    9.99
   2   2  -8  176.13    9.40
  -1  -2   8    4.24    4.97
  -1   2   8    4.13    4.31
   1   2  -8    1.96    4.10
   0  -2   8  176.57   10.08
   0   2   8  189.21    9.52
   0   2  -8  185.17    9.51
   1  -2   8  859.71   26.71
   1   2   8  869.92   25.81
  -1   2  -8  838.70   26.63
   2  -2   8  291.02   12.88
   2   2   8  304.54   12.31
  -2   2  -8  294.11   12.44
   3  -2   8   12.70    5.72
   3   2   8   11.30    5.11
  -3   2  -8   11.28    4.69
   4  -2   8   42.90    6.52
   4   2   8   32.41    5.95
  -4   2  -8   38.60    6.06
   4   2   8   32.65    4.62
   5  -2   8  932.95   30.24
  -5  -2  -8  985.32   28.42
   5   2   8  989.37   28.49
  -5   2  -8  934.40   30.20
   5   2   8  951.26   29.30
   6  -2   8   26.95    6.85
  -6  -2  -8   19.18    5.01
   6   2   8   22.99    6.48
  -6   2  -8   27.94    6.17
   6   2   8   29.39    5.64
  -7  -2  -8 1041.11   31.13
   7  -2   8 1010.97   32.90
   7   2   8 1081.29   31.46
  -7   2  -8  992.52   32.79
   7   2   8 1051.16   32.15
   8  -2   8   11.55    6.92
   8   2   8   11.87    6.97
  -8   2  -8   12.62    6.58
   8   2   8   12.43    6.44
   9  -2   8  122.51   10.34
  -9   2  -8  118.61   10.13
   9   2   8  105.09    9.71
   9   2   8  113.91    9.21
  10   2   8   18.40    7.75
  10   2   8   15.51    7.73
 -10   2  -8    8.70    7.14
  11   2   8  799.64   27.36
 -11   2  -8  786.59   28.62
  12   2   8    2.56    8.40
  12   2   8    4.81    8.44
 -12   2  -8   -4.23    8.24
 -15  -3   8  302.11   20.45
  15   3  -8  352.70   20.58
 -14  -3   8  187.89   15.36
  14   3  -8  184.70   14.43
 -13  -3   8    3.99   10.44
  13   3  -8   -1.76    9.74
 -12  -3   8  163.11   13.70
  12   3  -8  151.86   12.97
 -11  -3   8  306.50   18.45
  11   3  -8  305.25   18.22
 -10  -3   8  216.51   15.87
  10   3  -8  230.95   16.23
  -9  -3   8  376.47   18.83
   9   3  -8  407.80   19.10
  -8  -3   8  221.01   15.38
   8   3  -8  219.79   12.98
   8   3  -8  233.96   15.22
  -7  -3   8    0.76    7.78
   7   3  -8   -4.31    7.57
   7   3  -8   -4.67    5.51
  -6  -3   8   -8.37    7.56
   6   3  -8    3.27    5.24
   6   3  -8    8.99    7.75
  -5  -3   8  130.27   10.50
   5   3  -8  124.24    9.92
   5   3  -8  102.23    8.75
  -4  -3   8  134.72   11.49
   4   3  -8  142.83   10.32
   4   3  -8  126.64    8.60
  -3  -3   8   21.22    7.27
   3   3  -8   23.07    7.08
  -2  -3   8   22.15    7.00
   2   3  -8   30.04    7.16
  -1  -3   8   34.19    6.98
  -1   3   8   34.34    6.65
   1   3  -8   33.84    6.96
   0  -3   8    9.67    6.42
   0   3   8    8.59    6.08
   0   3  -8   19.11    6.61
   1  -3   8  157.08   11.73
  -1   3  -8  177.04   12.30
   1   3   8  167.22   11.75
   2  -3   8   15.58    7.12
   2   3   8    9.73    6.47
  -2   3  -8   12.76    6.76
   3  -3   8  431.29   18.09
  -3   3  -8  445.80   18.62
   3   3   8  443.57   18.06
   4  -3   8  200.83   13.41
   4   3   8  190.25   13.02
  -4   3  -8  189.65   13.24
   5  -3   8  119.63   10.35
  -5   3  -8  117.59   10.42
   5   3   8  128.14   10.60
   6  -3   8    8.30    8.01
   6   3   8   -0.16    7.52
  -6   3  -8    8.08    7.24
   7  -3   8  466.96   21.09
  -7   3  -8  515.04   21.29
   7   3   8  484.91   20.78
   8  -3   8  108.10   11.33
   8   3   8   80.15   10.62
  -8   3  -8  107.09   10.96
   8   3   8   94.33    8.56
   9  -3   8  637.78   26.30
  -9   3  -8  689.40   26.72
   9   3   8  665.35   23.22
   9   3   8  655.27   26.08
  11   4  -8   12.29   11.03
  11   4  -8   -7.88    8.90
  10   4  -8   -2.50    8.85
  10   4  -8   18.50   11.28
   9   4  -8    6.19    8.18
   9   4  -8   46.58   11.63
   8   4  -8   76.48   12.02
   8   4  -8   56.84    9.07
   7   4  -8    6.48   10.38
   7   4  -8   -9.41    7.02
   6   4  -8   16.04   10.26
   6   4  -8   11.09    6.62
  -5  -4   8   -5.19    9.83
   5   4  -8   -8.39   10.14
   5   4  -8   -0.62    6.23
  -4  -4   8   20.30    9.75
   4   4  -8   23.47   10.25
   4   4  -8   18.50    6.24
  -3  -4   8   75.16   10.87
   3   4  -8   59.34    6.96
   3   4  -8   74.40   11.04
  -2  -4   8   77.92   11.75
   2   4  -8   72.94   11.25
  -1   4   8  228.92   14.51
   1   4  -8  207.97   17.13
   0   4   8    3.60    7.51
   0   4  -8   -2.77    9.69
  -1   4  -8   -1.45    9.49
   1   4   8    6.56    7.76
  -2   4  -8  200.57   15.22
   2   4   8  184.59   15.01
  -3   4  -8  103.08   12.37
   3   4   8   97.52   11.38
   4   4   8    2.14    9.05
  -4   4  -8   -3.79   10.19
  -5   4  -8  333.61   20.66
   5   4   8  295.49   19.17
  -6   4  -8   58.59   12.25
   6   4   8   54.21   12.07
  18   0  -9   14.39    9.72
 -18   0   9    8.58   12.93
 -17   0   9 1217.35   41.27
  17   0  -9 1245.71   39.90
 -16   0   9   20.83   11.62
  16   0  -9    5.51    8.56
 -15   0   9   46.02   11.41
  15   0  -9   29.08    8.61
 -14   0   9   10.95    9.98
  14   0  -9    6.62    7.07
 -13   0   9 1554.37   47.34
  13   0  -9 1567.89   46.37
  12   0  -9   -1.29    6.08
 -12   0   9   -4.90    8.14
 -11   0   9 1477.02   43.31
  11   0  -9 1478.28   42.77
 -11   0   9 1397.85   42.48
 -10   0   9   -0.11    4.42
  10   0  -9    2.87    5.09
 -10   0   9   -7.98    6.43
  -9   0   9   59.31    5.73
  -9   0   9   63.33    7.29
   9   0  -9   74.56    6.41
   8   0  -9    4.12    4.23
  -8   0   9   -7.12    5.20
  -8   0   9   -0.46    3.98
   7   0  -9 1011.76   30.69
  -7   0   9 1054.35   30.86
  -7   0   9 1049.05   31.14
   6   0  -9   -0.46    3.50
  -6   0   9   -3.86    3.61
  -6   0   9   -5.23    4.39
  -5   0   9   29.87    4.73
  -5   0   9   25.81    4.24
   5   0  -9   38.38    4.34
  -4   0   9   -1.44    3.96
   4   0  -9    0.41    3.11
  -4   0   9   -3.47    3.37
   3   0  -9  533.24   17.03
  -3   0   9  552.35   17.27
  -3   0   9  547.43   17.16
   2   0  -9    1.79    2.74
  -2   0   9   -2.70    3.39
  -2   0   9   -2.23    2.94
  -1   0   9  252.81    9.57
  -1   0   9  231.18    9.15
   1   0  -9  246.77    9.18
   0   0   9    1.12    3.28
   0   0  -9    1.33    2.67
   0   0   9    4.15    3.03
  -1   0  -9 1643.57   45.31
   1   0   9 1546.37   45.03
   1   0   9 1606.37   45.25
   2   0   9    1.66    3.06
   2   0   9    0.65    3.78
  -2   0  -9    4.94    3.00
   3   0   9   93.67    6.44
  -3   0  -9  112.07    6.78
   3   0   9   96.57    7.31
   4   0   9    2.89    3.75
  -4   0  -9   -2.18    3.48
  -5   0  -9 1367.39   39.81
  -6   0  -9    2.23    4.53
  -7   0  -9 1362.50   40.31
  -8   0  -9   -1.39    5.30
  -9   0  -9   39.13    6.78
 -10   0  -9    4.43    6.54
 -11   0  -9  488.14   19.76
 -12   0  -9    1.00    7.49
 -18  -1   9   56.68   13.95
 -18   1   9   31.60   13.27
  18   1  -9   31.70   10.92
 -17  -1   9   21.84   12.45
 -17   1   9   37.95   12.52
  17   1  -9   38.56   10.39
 -16  -1   9   49.17   12.22
  16   1  -9   52.68    9.78
 -16   1   9   60.78   12.16
  15  -1  -9 1084.80   34.85
 -15  -1   9 1077.22   36.94
 -15   1   9 1117.45   36.76
  15   1  -9 1117.23   35.97
 -14  -1   9   75.84   11.38
  14  -1  -9   67.69    8.33
  14   1  -9   70.94    9.37
 -14   1   9   73.24   11.03
  13  -1  -9  395.33   16.22
 -13  -1   9  412.20   19.51
 -13   1   9  382.49   19.04
  13   1  -9  425.04   18.00
  12  -1  -9  155.05   10.48
 -12  -1   9  168.42   12.25
 -12   1   9  157.51   11.41
  12   1  -9  157.03   12.39
 -11  -1   9  225.55   14.66
  11  -1  -9  212.63   10.83
 -11   1   9  236.16   13.86
  11   1  -9  221.45   13.02
 -10  -1   9  417.12   17.74
  10  -1  -9  427.35   15.07
 -10   1   9  417.45   16.93
  10   1  -9  429.55   16.90
   9  -1  -9  943.84   28.26
  -9  -1   9  975.94   30.12
  -9   1   9  969.96   29.12
   9   1  -9  906.72   29.56
  -8  -1   9   48.96    7.11
   8  -1  -9   44.03    4.75
   8   1  -9   46.08    5.98
  -8   1   9   33.75    4.50
  -8   1   9   42.52    6.06
  -7  -1   9  122.89    9.31
   7  -1  -9  141.65    7.18
  -7  -1   9  140.99   10.00
  -7   1   9  127.44    7.11
   7   1  -9  137.70    9.11
  -6  -1   9 1379.00   39.67
  -6  -1   9 1345.20   39.54
   6   1  -9 1308.47   39.34
  -5  -1   9  218.46   10.84
  -5  -1   9  215.28   10.21
   5  -1  -9  234.26    9.24
   5   1  -9  232.27   10.28
  -4  -1   9  192.10    9.45
  -4  -1   9  213.89   10.10
   4  -1  -9  206.00    8.42
   4   1  -9  204.84    9.42
  -3  -1   9    0.97    3.91
   3  -1  -9    4.55    2.79
  -3  -1   9   -4.99    3.62
   3   1  -9    6.03    3.43
   2  -1  -9  475.63   14.74
  -2  -1   9  494.90   16.35
  -2  -1   9  467.15   16.07
   2   1  -9  479.56   16.00
  -1  -1   9  318.29   12.41
  -1  -1   9  322.13   11.98
   1  -1  -9  323.49   10.76
   1   1  -9  314.14   11.85
  -1   1   9  338.41   11.18
   0  -1  -9  685.07   19.67
   0  -1  -9  662.95   19.34
   0  -1   9  649.56   20.91
   0  -1   9  672.05   20.70
   0   1   9  619.58   19.49
   0   1   9  683.73   19.75
   0   1   9  668.63   19.57
   0   1  -9  655.48   20.73
   1  -1   9   37.03    5.04
  -1  -1  -9   35.08    3.62
  -1   1  -9   39.99    4.63
   1   1   9   29.04    4.16
   1   1   9   32.11    3.59
   1   1   9   34.72    4.18
  -2  -1  -9    5.22    3.09
   2  -1   9    4.47    4.55
  -2   1  -9    7.29    3.72
   2   1   9    0.23    3.64
   2   1   9    2.56    3.12
  -3  -1  -9 1079.93   29.86
   3  -1   9 1015.33   30.69
  -3   1  -9 1000.87   30.58
   3   1   9  960.43   29.60
   3   1   9 1038.78   29.16
   4  -1   9  129.03    9.27
  -4  -1  -9  145.31    7.71
   4   1   9  120.67    7.40
   4   1   9  127.20    8.00
  -4   1  -9  121.35    8.23
   5  -1   9  544.52   18.75
  -5  -1  -9  551.59   17.65
   5   1   9  504.30   17.48
   5   1   9  550.01   17.48
  -5   1  -9  517.65   18.28
  -6  -1  -9   -0.92    4.41
  -6   1  -9    4.06    4.75
   6   1   9    1.65    4.67
  -7  -1  -9   53.99    6.22
   7   1   9   44.31    6.55
   7   1   9   57.13    6.38
  -7   1  -9   49.95    6.46
  -8  -1  -9   69.56    7.28
   8   1   9   80.79    7.38
   8   1   9   80.74    7.77
  -8   1  -9   69.22    7.50
  -9  -1  -9  908.57   29.38
   9   1   9  940.90   28.78
   9   1   9  949.61   29.60
  -9   1  -9  898.91   30.06
 -10  -1  -9    4.10    6.62
  10   1   9   13.31    7.26
  10   1   9    2.09    6.40
 -10   1  -9   17.34    6.95
 -11  -1  -9  268.93   15.17
  11   1   9  311.02   15.76
  11   1   9  301.80   14.86
 -11   1  -9  288.48   15.91
 -12   1  -9   67.89    9.46
  12   1   9   87.32    9.97
 -17  -2   9  131.26   14.28
  17   2  -9  122.57   12.85
 -17   2   9   89.09   13.15
 -16  -2   9   46.51   12.49
  16   2  -9   35.79   10.69
 -16   2   9    7.65   10.52
 -15  -2   9   17.70   11.33
 -15   2   9   13.90    9.59
  15   2  -9   34.92   10.13
 -14  -2   9   94.76   12.31
 -14   2   9   60.70   10.01
  14   2  -9   94.70   10.84
 -13  -2   9   42.19   10.81
 -13   2   9   37.01    8.68
  13   2  -9   49.12    9.45
 -12  -2   9  225.60   16.63
  12   2  -9  203.19   15.08
 -11  -2   9  312.37   17.29
  11   2  -9  313.03   16.43
 -10  -2   9  244.18   15.26
  10   2  -9  235.00   14.28
  -9  -2   9  202.85   14.23
   9   2  -9  236.27   13.57
  -8  -2   9 1480.25   44.49
   8   2  -9 1464.84   44.19
  -7  -2   9   38.13    7.98
   7   2  -9   34.61    6.84
  -6  -2   9   25.93    7.14
   6   2  -9   27.33    6.11
  -5  -2   9  289.94   13.61
   5   2  -9  294.31   13.23
  -4  -2   9 1522.06   44.85
   4   2  -9 1523.25   44.78
  -3  -2   9   38.23    6.67
   3   2  -9   44.52    5.93
  -2  -2   9 1140.05   33.99
   2   2  -9 1109.22   34.00
  -1  -2   9    6.94    5.46
  -1   2   9    2.39    4.63
   1   2  -9    0.25    4.44
   0  -2   9   38.98    6.25
   0   2  -9   28.55    5.35
   0   2   9   28.69    5.41
   1  -2   9   11.79    5.70
   1   2   9   11.42    5.05
  -1   2  -9   11.83    4.78
   2  -2   9  606.64   20.96
  -2   2  -9  607.96   20.68
   2   2   9  606.96   20.03
   3  -2   9   36.65    6.57
   3   2   9   27.06    5.99
  -3   2  -9   34.62    5.79
   4  -2   9  114.47    8.89
  -4  -2  -9  118.60    7.40
   4   2   9  121.00    8.46
  -4   2  -9  102.40    8.23
   5  -2   9    4.36    6.50
  -5  -2  -9    2.48    4.39
   5   2   9   -1.22    5.72
  -5   2  -9    4.30    5.31
  -6  -2  -9   36.56    5.85
   6  -2   9   52.60    7.95
  -6   2  -9   55.17    7.35
   6   2   9   50.87    6.32
   6   2   9   57.43    7.46
   7  -2   9  415.17   18.04
   7   2   9  418.75   16.13
  -7   2  -9  396.74   17.30
   7   2   9  424.06   17.37
   8  -2   9    3.19    7.60
  -8   2  -9   10.46    6.62
   8   2   9    4.55    6.57
   8   2   9    3.00    7.19
   9  -2   9  179.91   14.18
  -9   2  -9  155.30   12.96
   9   2   9  168.45   12.32
   9   2   9  164.47   13.50
  10  -2   9   62.11    9.64
  10   2   9   50.64    8.53
  10   2   9   53.98    9.17
 -10   2  -9   55.24    8.90
  11  -2   9   49.75    9.84
  11   2   9   44.68    8.83
  11   2   9   44.19    9.28
 -11   2  -9   35.60    8.72
 -14  -3   9   -1.31   11.48
  14   3  -9    4.32   10.47
 -13  -3   9   41.67   11.80
  13   3  -9   42.91   11.05
 -12  -3   9  109.27   12.87
  12   3  -9   97.63   11.95
 -11  -3   9  207.53   17.14
  11   3  -9  209.34   17.16
 -10  -3   9  192.90   13.99
  10   3  -9  182.09   15.97
  -9  -3   9   -3.54    9.15
   9   3  -9    8.74    9.09
   9   3  -9  -14.64    6.38
  -8  -3   9   30.93    9.52
   8   3  -9   37.50    9.19
   8   3  -9   15.84    6.47
  -7  -3   9  399.35   18.33
   7   3  -9  402.42   18.90
   7   3  -9  363.34   15.39
  -6  -3   9  866.06   29.32
   6   3  -9  820.39   26.32
   6   3  -9  897.12   29.82
  -5  -3   9  139.05   11.29
   5   3  -9  136.48   10.68
  -4  -3   9  454.42   18.60
   4   3  -9  435.74   18.98
  -3  -3   9  143.39   11.06
   3   3  -9  143.39   10.48
  -2  -3   9   80.25    9.07
   2   3  -9   67.41    8.48
  -1  -3   9  198.14   12.52
  -1   3   9  229.10   12.62
   1   3  -9  205.33   13.25
   0  -3   9  741.30   25.62
   0   3  -9  755.60   26.30
   0   3   9  765.34   25.02
   1  -3   9   15.54    7.36
  -1   3  -9   22.87    7.46
   1   3   9   18.30    6.81
   2  -3   9  337.77   16.51
  -2   3  -9  355.85   16.99
   2   3   9  370.59   16.11
   3  -3   9  117.40   10.58
  -3   3  -9  128.70   10.63
   3   3   9  110.49    9.78
   4  -3   9   22.47    8.28
   4   3   9   19.63    7.72
  -4   3  -9   30.01    7.97
   5  -3   9   31.04    8.79
  -5   3  -9   40.22    8.37
   5   3   9   25.24    8.27
   6  -3   9  126.71   11.36
   6   3   9  115.19   11.06
  -6   3  -9  129.59   11.22
   7  -3   9  128.58   11.81
  -7   3  -9  118.44   11.37
   7   3   9  115.89   11.45
   8  -3   9   18.31    9.63
  -8   3  -9   32.80    9.13
   8   3   9   32.62    9.35
   8   3   9   27.81    7.40
   9  -3   9   -0.26    9.77
  -9   3  -9    0.79    8.67
   9   3   9    3.01    7.61
   9   3   9    0.88    9.27
  10   4  -9    5.94    8.80
  10   4  -9   26.52   11.25
   9   4  -9   80.96   10.28
   9   4  -9  151.79   14.01
   8   4  -9   53.17    8.81
   8   4  -9  102.25   12.88
   7   4  -9   24.41    7.62
   7   4  -9   37.62   11.38
   6   4  -9   64.72   12.14
   6   4  -9   41.15    7.25
  -5  -4   9   87.12   12.08
   5   4  -9   56.91   11.57
   5   4  -9   36.46    7.13
  -4  -4   9   35.74   10.35
   4   4  -9   30.48   10.62
   4   4  -9   32.91    6.34
  -3  -4   9   75.54   11.00
   3   4  -9   69.17   11.45
  -2  -4   9  446.58   21.05
   2   4  -9  435.15   21.66
   1   4  -9   31.67   10.56
   0   4   9  237.00   15.48
   0   4  -9  209.68   17.80
  -1   4  -9   97.75   12.73
   1   4   9   93.89   10.40
  -2   4  -9   24.79   10.69
   2   4   9   24.59    8.79
   3   4   9    6.13    8.87
  -3   4  -9   10.90   10.58
   4   4   9  554.93   23.71
  -4   4  -9  521.54   25.13
  -5   4  -9   93.52   13.41
   5   4   9   76.25   12.48
 -18   0  10   23.51   13.34
  18   0 -10   22.92   10.64
  17   0 -10    4.56    9.30
 -17   0  10   10.26   12.56
  16   0 -10   93.75   10.50
 -16   0  10   97.72   13.24
 -15   0  10   -2.17   10.73
  15   0 -10   -2.31    7.45
 -14   0  10  108.30   12.01
  14   0 -10   97.42    9.37
 -13   0  10    1.13    9.15
  13   0 -10    3.96    6.73
 -12   0  10    8.52    8.66
  12   0 -10   14.58    6.56
  11   0 -10   -3.72    5.64
 -11   0  10    2.00    4.95
 -11   0  10   13.70    7.85
 -10   0  10  504.77   19.21
  10   0 -10  489.18   17.91
 -10   0  10  494.98   17.55
   9   0 -10   -0.44    4.77
  -9   0  10    0.43    4.48
  -9   0  10   -0.63    6.37
  -8   0  10  212.57   11.52
  -8   0  10  194.44    9.80
   8   0 -10  205.84   10.14
   7   0 -10    0.45    4.14
  -7   0  10   -4.89    5.15
  -7   0  10   -4.69    3.96
  -6   0  10   11.57    4.22
  -6   0  10   11.70    5.33
   6   0 -10   12.53    4.13
  -5   0  10    1.37    4.47
  -5   0  10    2.86    3.85
   5   0 -10    3.81    3.62
   4   0 -10   21.35    3.96
  -4   0  10   12.18    3.83
  -4   0  10   17.49    4.75
   3   0 -10   -1.86    3.14
  -3   0  10    0.99    3.81
  -3   0  10   -6.13    3.37
   2   0 -10  119.81    6.67
  -2   0  10  108.79    6.73
  -2   0  10  122.89    7.50
  -1   0  10   -3.47    3.31
   1   0 -10    2.08    2.98
  -1   0  10   -0.75    3.80
   0   0  10  793.88   24.66
   0   0  10  865.43   25.07
   0   0 -10  831.11   24.81
   1   0  10    4.65    4.21
   1   0  10    1.20    3.50
  -1   0 -10    3.14    3.21
   2   0  10  788.95   24.80
   2   0  10  846.25   25.33
  -2   0 -10  852.24   25.19
   3   0  10    0.08    3.80
   3   0  10   -1.83    4.57
  -3   0 -10    2.34    3.65
   4   0  10   39.13    5.16
  -4   0 -10   39.62    5.09
   4   0  10   54.69    6.19
  -5   0 -10   -2.15    4.22
  -6   0 -10 1274.56   37.99
  -7   0 -10   -1.65    5.09
  -8   0 -10  544.04   19.95
  -9   0 -10    3.25    6.27
 -10   0 -10   24.62    7.34
 -11   0 -10   -5.73    7.22
 -12   0 -10  171.59   14.71
 -18  -1  10   15.97   13.55
  18   1 -10   16.83   10.61
 -18   1  10    5.49   13.15
 -17  -1  10   44.00   13.06
  17   1 -10   51.22   10.40
 -17   1  10   22.61   12.47
 -16  -1  10   14.37   12.24
 -16   1  10    5.32   11.35
  16   1 -10   16.13    9.26
 -15  -1  10   84.17   12.28
  15   1 -10   77.03   10.06
 -15   1  10   67.24   11.95
 -14  -1  10   90.61   12.31
  14  -1 -10   72.13    8.10
  14   1 -10  105.01   10.26
 -14   1  10   98.28   11.94
  13  -1 -10    8.02    6.27
 -13  -1  10    8.04    9.52
 -13   1  10   10.02    9.53
  13   1 -10   -6.84    7.32
  12  -1 -10   92.80    7.77
 -12  -1  10  135.83   11.80
  12   1 -10  129.90    9.97
 -12   1  10  139.93   11.08
  11  -1 -10    4.14    5.11
 -11  -1  10   -1.81    8.48
  11   1 -10   -4.40    6.76
 -11   1  10   -1.75    8.08
 -10  -1  10   39.56    8.26
  10  -1 -10   29.10    5.40
  10   1 -10   29.57    6.77
 -10   1  10   35.29    7.77
 -10   1  10   27.12    4.96
  -9  -1  10   27.88    7.63
   9  -1 -10   23.77    4.73
  -9   1  10   18.16    7.01
   9   1 -10   20.22    6.05
  -9   1  10   11.47    4.38
  -8  -1  10    4.94    6.53
   8  -1 -10    9.17    4.10
  -8   1  10    2.15    5.96
  -8   1  10    1.28    3.89
   8   1 -10    3.82    5.36
  -7  -1  10   15.96    6.47
   7  -1 -10   13.67    3.85
   7   1 -10   15.35    5.22
  -6  -1  10   75.26    7.14
  -6  -1  10   62.31    7.06
   6  -1 -10   55.18    5.27
   6   1 -10   80.26    6.58
   5  -1 -10  166.08    8.04
  -5  -1  10  166.84   10.19
  -5  -1  10  162.09    9.44
   5   1 -10  174.14    9.42
  -4  -1  10  277.44   12.19
  -4  -1  10  284.90   11.73
   4  -1 -10  282.57   10.33
   4   1 -10  278.05   11.66
  -3  -1  10  420.42   15.30
   3  -1 -10  429.92   13.81
  -3  -1  10  433.07   15.48
   3   1 -10  437.97   15.18
  -2  -1  10  604.92   19.95
   2  -1 -10  620.11   18.26
  -2  -1  10  582.68   19.66
   2   1 -10  626.32   19.78
  -1  -1  10   50.72    5.72
   1  -1 -10   42.61    3.88
   1  -1 -10   50.60    4.05
  -1  -1  10   40.80    5.73
   1   1 -10   52.33    5.14
   0  -1 -10   11.70    3.19
   0  -1  10   10.13    4.94
   0   1  10    5.04    3.83
   0   1 -10   15.97    4.16
   0   1  10    6.00    3.13
   0   1  10   11.03    3.85
  -1  -1 -10  312.66   11.22
   1  -1  10  327.03   12.98
   1   1  10  320.59   11.73
   1   1  10  299.70   11.22
  -1   1 -10  324.71   12.34
   1   1  10  328.13   11.57
   2  -1  10  793.86   24.72
  -2  -1 -10  806.19   23.46
   2   1  10  718.57   23.21
  -2   1 -10  753.21   24.29
   2   1  10  780.73   23.08
   2   1  10  816.82   23.70
  -3  -1 -10   41.82    4.65
   3  -1  10   51.16    6.43
   3   1  10   40.89    5.16
   3   1  10   25.39    4.16
  -3   1 -10   39.61    5.45
  -4  -1 -10 1180.38   33.07
   4  -1  10 1100.95   33.92
  -4   1 -10 1104.75   33.75
   4   1  10 1048.95   32.75
   4   1  10 1148.77   32.13
  -5  -1 -10   24.38    5.15
   5  -1  10   18.07    6.29
   5   1  10   23.98    5.36
  -5   1 -10   20.47    5.25
  -6  -1 -10   25.72    5.48
   6  -1  10   38.29    7.01
   6   1  10   31.51    5.75
  -6   1 -10   28.61    5.81
  -7  -1 -10   -0.34    5.18
   7  -1  10    1.87    6.37
   7   1  10    1.99    5.43
  -7   1 -10    7.38    5.34
  -8  -1 -10  363.60   15.52
   8   1  10  397.52   15.41
  -8   1 -10  368.86   16.29
  -9  -1 -10    7.16    6.49
   9   1  10   11.72    6.55
  -9   1 -10   19.94    6.70
  10   1  10  294.26   14.66
 -10   1 -10  286.34   15.58
  11   1  10   -2.91    6.99
 -11   1 -10   -3.41    7.15
 -16  -2  10   17.19   12.04
 -16   2  10    1.67   10.33
  16   2 -10    5.10   10.27
 -15  -2  10    8.70   11.82
 -15   2  10   -9.38    9.25
  15   2 -10   15.95   10.20
 -14  -2  10   32.09   11.28
 -14   2  10   22.97    9.16
  14   2 -10   35.40    9.95
 -13  -2  10    4.90   10.68
  13   2 -10   13.91    9.03
 -12  -2  10   10.54   10.28
  12   2 -10    7.47    8.83
 -11  -2  10    9.67    9.17
  11   2 -10    8.32    8.02
 -10  -2  10   60.09   10.18
  10   2 -10   61.80    8.92
  -9  -2  10   84.47   10.19
   9   2 -10   75.44    9.03
  -8  -2  10    4.92    8.03
   8   2 -10   16.64    7.11
  -7  -2  10  217.25   13.96
   7   2 -10  228.06   13.24
  -6  -2  10  521.67   19.72
   6   2 -10  502.56   19.06
  -5  -2  10   21.89    7.15
   5   2 -10   36.05    6.46
  -4  -2  10  138.76   11.13
   4   2 -10  144.33   10.16
  -3  -2  10  260.93   13.26
   3   2 -10  266.53   12.55
  -2  -2  10  253.73   12.67
   2   2 -10  263.83   12.23
  -1  -2  10  612.99   20.95
  -1   2  10  595.29   19.57
   1   2 -10  588.53   20.58
   0  -2  10 1285.34   38.43
   0   2  10 1267.02   36.75
   0   2 -10 1270.36   38.33
   1  -2  10   -4.74    6.02
  -1   2 -10    0.00    4.86
   1   2  10   -4.49    5.21
   2  -2  10   82.35    8.11
  -2   2 -10   87.20    7.76
   2   2  10  105.88    7.77
   3  -2  10  117.22    8.97
   3   2  10  103.72    8.15
  -3   2 -10  110.10    9.43
   4  -2  10  387.83   16.89
  -4   2 -10  398.21   16.27
   4   2  10  407.54   16.02
   5  -2  10   10.98    7.01
  -5   2 -10    8.67    5.66
   5   2  10    6.50    6.35
   6  -2  10  375.25   17.82
  -6   2 -10  398.97   17.03
   6   2  10  409.61   16.67
   7  -2  10    0.67    7.65
  -7   2 -10   -7.32    5.93
   7   2  10   -3.88    7.01
   8  -2  10    6.11    7.94
   8   2  10    6.67    7.57
  -8   2 -10    9.40    6.87
   9  -2  10   75.11   10.31
  -9   2 -10   55.21    8.83
   9   2  10   57.58    8.94
   9   2  10   53.14    9.08
  10  -2  10   51.18   10.18
 -10   2 -10   41.62    8.81
  10   2  10   38.93    9.29
  10   2  10   44.47    9.12
 -14  -3  10    4.73   11.89
  14   3 -10   -3.48   10.75
 -13  -3  10  167.22   15.25
  13   3 -10  174.07   14.22
 -12  -3  10  146.78   14.21
  12   3 -10  130.84   13.32
 -11  -3  10  202.55   14.58
  11   3 -10  154.13   13.42
 -10  -3  10    0.13   10.06
  10   3 -10   -0.55    9.62
  -9  -3  10   -8.60    9.58
   9   3 -10   -7.54    8.96
   9   3 -10   -1.50    6.50
  -8  -3  10  338.54   18.14
   8   3 -10  290.17   14.76
   8   3 -10  366.36   18.64
  -7  -3  10  256.91   16.54
   7   3 -10  272.84   16.81
   7   3 -10  235.17   12.38
  -6  -3  10   63.57   10.00
   6   3 -10   75.31   10.03
  -5  -3  10  360.02   17.94
   5   3 -10  380.98   17.97
  -4  -3  10  497.26   20.51
   4   3 -10  509.49   20.82
  -3  -3  10   -7.65    7.76
   3   3 -10    6.75    7.31
  -2  -3  10  371.60   17.24
   2   3 -10  383.86   17.75
  -1  -3  10   80.57    9.55
  -1   3  10   69.47    8.05
   1   3 -10   78.11    9.10
   0  -3  10   60.82    9.14
   0   3  10   57.15    7.81
   0   3 -10   71.95    9.01
   1  -3  10   80.16    9.45
  -1   3 -10   68.95    9.34
   1   3  10   80.90    8.68
   2  -3  10  560.64   22.47
  -2   3 -10  617.30   23.00
   2   3  10  578.39   21.67
   3  -3  10   -3.69    8.02
  -3   3 -10   -5.63    7.36
   3   3  10    2.71    7.35
   4  -3  10   44.86    9.36
  -4   3 -10   32.00    8.51
   4   3  10   42.99    8.78
   5  -3  10   41.27    9.35
   5   3  10   38.38    9.02
  -5   3 -10   52.32    9.03
   6  -3  10  159.40   12.58
  -6   3 -10  168.87   14.40
   6   3  10  142.24   11.89
   7  -3  10  117.22   11.99
  -7   3 -10  125.35   11.90
   7   3  10   92.13   11.53
   8  -3  10   55.35   11.04
   8   3  10   48.73   10.71
  -8   3 -10   42.57    9.88
  10   4 -10  106.85   13.62
  10   4 -10   48.69    9.81
   9   4 -10  535.05   25.81
   8   4 -10    8.67   11.34
   8   4 -10   -0.48    7.38
   7   4 -10   15.00   11.26
   7   4 -10   11.90    7.03
  -6  -4  10   92.59   13.54
   6   4 -10  124.76   13.53
  -5  -4  10  211.00   18.07
   5   4 -10  226.60   18.20
  -4  -4  10   78.80   12.98
   4   4 -10   61.95   11.80
  -3  -4  10  200.40   15.65
   3   4 -10  217.77   17.65
  -2  -4  10   62.13   11.82
   2   4 -10   87.76   12.35
   1   4 -10   24.71   10.74
   0   4 -10   48.19   11.35
   0   4  10   43.37    9.31
  -1   4 -10   19.73   10.65
   1   4  10   35.08    9.27
  -2   4 -10    2.01   10.43
   2   4  10   11.37    8.97
   3   4  10  101.47   11.65
  -3   4 -10   93.75   13.06
 -18   0  11   19.33   13.69
 -17   0  11  122.69   14.85
 -16   0  11   17.04   11.96
  16   0 -11   14.09    8.51
  15   0 -11    1.20    7.70
 -15   0  11    7.53   11.11
 -14   0  11   14.95    9.99
  14   0 -11    7.65    7.33
 -13   0  11 1109.03   36.29
  13   0 -11 1129.02   35.05
 -12   0  11    9.20    8.83
  12   0 -11    6.83    6.60
 -11   0  11  792.73   27.39
  11   0 -11  817.38   26.24
 -11   0  11  801.47   26.05
  10   0 -11    9.76    5.84
 -10   0  11   -4.45    4.91
 -10   0  11    2.39    7.44
   9   0 -11 1148.76   34.87
  -9   0  11 1183.89   35.63
  -9   0  11 1151.74   34.95
  -8   0  11    1.80    6.27
  -8   0  11    0.87    4.54
   8   0 -11    6.65    4.93
  -7   0  11 4064.05  106.97
  -7   0  11 3649.39  106.56
   7   0 -11 3846.60  106.63
  -6   0  11    1.66    4.30
   6   0 -11    3.45    4.35
  -6   0  11    8.29    5.65
  -5   0  11  529.12   17.94
  -5   0  11  577.26   18.73
   5   0 -11  540.77   18.00
  -4   0  11    4.53    4.72
  -4   0  11    0.73    3.95
   4   0 -11    6.09    3.77
  -3   0  11 3786.89  103.88
   3   0 -11 3741.72  103.86
  -3   0  11 3765.76  103.82
  -2   0  11   -2.65    3.80
  -2   0  11    1.95    4.54
   2   0 -11   -2.76    3.29
  -1   0  11 1488.66   44.33
  -1   0  11 1590.23   44.62
   1   0 -11 1589.49   44.56
   0   0 -11    2.22    3.56
   0   0  11    1.46    4.35
   0   0  11    4.77    3.89
   1   0  11  323.18   12.64
  -1   0 -11  325.93   12.01
   1   0  11  292.39   11.60
   2   0  11    5.69    3.90
   2   0  11    6.05    4.99
  -2   0 -11    7.99    4.08
   3   0  11  503.83   17.24
   3   0  11  443.46   16.28
  -3   0 -11  495.76   16.73
  -4   0 -11    0.15    4.13
   4   0  11   -1.06    5.50
  -5   0 -11  155.97    9.72
   5   0  11  166.00   10.96
  -6   0 -11    4.90    5.04
  -7   0 -11  348.62   15.03
  -8   0 -11    1.93    5.77
  -9   0 -11   94.26    8.92
 -10   0 -11    1.89    6.82
 -11   0 -11  915.00   31.29
 -17  -1  11   31.96   13.33
 -17   1  11   25.69   12.63
  17   1 -11   19.61    9.72
 -16  -1  11    0.27   11.73
 -16   1  11   21.62   12.11
  16   1 -11   13.77    9.28
 -15  -1  11  302.42   19.86
  15   1 -11  309.23   18.22
 -15   1  11  350.45   20.37
 -14  -1  11  330.87   19.44
  14   1 -11  331.45   17.81
 -14   1  11  352.77   19.45
 -13  -1  11    4.88   10.15
  13  -1 -11    9.05    6.16
  13   1 -11    7.44    8.01
 -13   1  11    1.11    9.66
  12  -1 -11   83.78    7.57
 -12  -1  11  112.08   11.56
  12   1 -11  100.67    9.78
 -12   1  11  109.51   10.67
 -11  -1  11  993.66   33.07
  11  -1 -11  952.60   30.55
 -11   1  11 1057.24   32.27
  11   1 -11 1027.65   32.33
  10  -1 -11  181.08   10.16
 -10  -1  11  175.34   14.32
  10   1 -11  192.89   12.35
 -10   1  11  196.26   13.34
  -9  -1  11 1563.23   44.24
   9  -1 -11 1432.29   41.91
  -9   1  11 1573.70   43.01
   9   1 -11 1476.66   43.52
  -9   1  11 1246.94   41.75
  -8  -1  11  299.01   15.28
   8  -1 -11  287.77   11.46
  -8   1  11  326.42   13.64
  -8   1  11  240.20   11.24
   8   1 -11  315.90   13.82
  -7  -1  11   97.98    8.83
  -7   1  11  113.32    9.64
   7   1 -11  107.40    9.36
  -7   1  11   76.38    6.78
   6  -1 -11  406.18   14.45
  -6  -1  11  423.92   16.74
   6   1 -11  440.57   16.04
   5  -1 -11 2961.62   80.61
  -5  -1  11 2991.96   83.70
   5   1 -11 2988.49   83.61
   4  -1 -11  151.66    7.70
  -4  -1  11  163.01   10.62
   4   1 -11  159.36    9.32
  -3  -1  11  773.79   24.72
   3  -1 -11  762.37   22.74
   3   1 -11  793.89   24.57
   2  -1 -11  225.71    8.89
  -2  -1  11  226.01   11.41
   2  -1 -11  223.71    9.00
   2   1 -11  228.08   10.48
   1  -1 -11  592.39   18.13
   1  -1 -11  615.20   18.68
  -1  -1  11  614.14   20.42
  -1   1  11  631.65   19.08
   1   1 -11  575.09   19.85
   0  -1 -11  913.44   26.44
   0  -1  11  922.85   27.91
   0   1  11  948.19   26.72
   0   1  11  879.59   25.84
   0   1 -11  890.02   27.62
   0   1  11  823.75   26.27
  -1  -1 -11  636.86   19.20
   1  -1  11  611.23   20.70
   1   1  11  562.66   19.02
   1   1  11  619.93   18.81
   1   1  11  626.29   19.47
  -1   1 -11  601.15   20.16
  -2  -1 -11    6.83    3.76
   2  -1  11   -3.76    5.39
  -2   1 -11    0.13    4.13
   2   1  11    0.39    4.43
   2   1  11    1.69    4.93
   2   1  11    4.20    3.81
   3  -1  11   63.99    7.20
  -3  -1 -11   57.62    5.39
   3   1  11   59.81    5.73
   3   1  11   52.22    6.34
  -3   1 -11   57.29    6.23
   4  -1  11  970.83   30.16
  -4  -1 -11  982.04   29.00
  -4   1 -11  917.13   29.71
   4   1  11  935.26   28.06
   5  -1  11   95.88    8.55
  -5  -1 -11   76.37    6.90
  -5   1 -11   87.96    7.64
   5   1  11   85.72    6.96
   6  -1  11  221.37   13.28
  -6  -1 -11  216.95   11.52
  -6   1 -11  211.41   12.12
   6   1  11  228.06   11.50
   7  -1  11  133.96   10.30
  -7  -1 -11  121.28   10.41
   7   1  11  122.31   10.34
  -7   1 -11  122.73   10.71
  -8  -1 -11  180.53   11.87
   8  -1  11  160.59   13.43
  -8   1 -11  170.63   12.17
   8   1  11  172.69   11.75
   9  -1  11  429.36   19.13
  -9   1 -11  414.40   18.08
   9   1  11  413.44   17.01
 -10   1 -11  114.11   10.27
 -16  -2  11  436.41   24.17
  16   2 -11  486.09   22.98
 -15  -2  11  170.55   14.99
 -15   2  11  102.96   11.41
  15   2 -11  143.90   12.73
 -14  -2  11   35.89   11.98
  14   2 -11   27.60    9.99
 -13  -2  11  205.56   15.38
  13   2 -11  217.47   16.95
 -12  -2  11  495.82   22.62
  12   2 -11  506.32   21.96
 -11  -2  11    4.94    9.90
  11   2 -11   -5.18    8.19
 -10  -2  11  187.28   13.26
  10   2 -11  176.48   14.11
  -9  -2  11  172.99   15.09
   9   2 -11  195.18   14.05
  -8  -2  11  229.63   15.29
   8   2 -11  206.35   14.20
  -7  -2  11  595.11   22.58
   7   2 -11  585.37   21.94
  -6  -2  11  168.75   13.13
   6   2 -11  172.91   12.00
  -5  -2  11   -4.52    7.22
   5   2 -11    5.90    6.02
  -4  -2  11  558.10   20.82
   4   2 -11  570.36   20.56
  -3  -2  11  159.73   11.94
   3   2 -11  166.44   11.07
  -2  -2  11  699.50   24.13
   2   2 -11  723.85   24.01
  -1  -2  11  107.82    9.12
  -1   2  11  110.42    9.18
   1   2 -11  110.61    8.52
   0  -2  11  411.27   16.99
   0   2  11  418.59   15.52
   0   2 -11  408.02   16.41
   1  -2  11   16.24    6.96
   1   2  11   17.14    5.93
  -1   2 -11   16.42    5.79
   2  -2  11 1704.65   50.77
  -2   2 -11 1677.40   50.71
   2   2  11 1776.84   48.81
   3  -2  11    0.05    6.91
  -3   2 -11   -3.89    5.25
   3   2  11   -3.22    6.13
   4  -2  11  122.68    9.99
   4   2  11  123.10    9.19
  -4   2 -11  126.41    9.62
   5  -2  11   11.79    7.62
   5   2  11    4.30    6.83
  -5   2 -11    5.86    5.87
   6  -2  11  869.91   29.61
  -6   2 -11  857.56   29.15
   6   2  11  866.29   28.05
   7  -2  11    5.31    8.23
  -7   2 -11    0.06    6.58
   7   2  11   -3.27    7.11
   8  -2  11  429.01   20.06
  -8   2 -11  413.03   18.99
   8   2  11  419.81   18.53
   9  -2  11   42.12    9.97
  -9   2 -11   44.99    8.67
   9   2  11   34.82    8.87
 -14  -3  11  306.68   21.53
  14   3 -11  335.09   21.58
 -13  -3  11  138.74   14.76
  13   3 -11  143.24   13.86
 -12  -3  11   14.69   11.52
  12   3 -11   17.64   10.97
 -11  -3  11   45.09   11.74
  11   3 -11   29.02   10.78
 -10  -3  11   86.00   12.19
  10   3 -11   79.82   11.62
  -9  -3  11   51.18   11.28
   9   3 -11   19.00    7.26
   9   3 -11   45.02   10.56
  -8  -3  11    8.05   10.00
   8   3 -11    1.41    9.38
   8   3 -11   -8.56    5.74
  -7  -3  11   -0.28    9.58
   7   3 -11    0.64    9.02
  -6  -3  11   79.07   10.97
   6   3 -11   99.60   10.89
  -5  -3  11   17.70    9.08
   5   3 -11   15.74    8.40
  -4  -3  11   21.87    9.05
   4   3 -11   16.34    8.21
  -3  -3  11    1.86    8.24
   3   3 -11    9.92    7.85
  -2  -3  11  466.36   20.09
   2   3 -11  482.51   20.33
  -1  -3  11   54.95    9.11
   1   3 -11   70.13    9.39
  -1   3  11   44.76    7.51
   0  -3  11  744.58   26.51
   0   3 -11  737.29   26.99
   0   3  11  743.60   25.19
   1  -3  11   82.63   10.16
   1   3  11   81.62    9.04
  -1   3 -11  100.54   10.26
   2  -3  11  139.93   11.82
   2   3  11  115.84   10.47
  -2   3 -11  146.98   11.84
   3  -3  11  105.62   11.17
   3   3  11   72.46    9.54
  -3   3 -11  111.38   10.75
   4  -3  11  813.32   29.05
   4   3  11  787.00   27.81
  -4   3 -11  801.01   29.08
   5  -3  11   84.16   10.98
   5   3  11   71.38   10.15
  -5   3 -11   79.86   10.38
   6  -3  11  247.22   17.88
   6   3  11  241.79   16.76
  -6   3 -11  247.53   16.65
   7  -3  11  -10.21    9.66
   7   3  11   -4.52    9.00
  -7   3 -11    5.72    8.74
   9   4 -11   32.94   12.32
   8   4 -11    7.20   11.73
   7   4 -11  118.02   14.02
  -6  -4  11  106.67   14.71
   6   4 -11   99.14   13.61
  -5  -4  11   13.41   11.55
   5   4 -11    7.52   10.79
  -4  -4  11   98.08   13.57
   4   4 -11  124.64   13.74
  -3  -4  11   89.11   13.47
   3   4 -11  110.32   13.17
   2   4 -11    4.66   10.51
   1   4 -11   22.95   10.99
   0   4  11  134.47   11.95
   0   4 -11  197.01   15.59
   1   4  11   18.37    9.09
  -1   4 -11   14.68   11.08
  -2   4 -11  319.09   21.34
   2   4  11  315.36   18.52
 -17   0  12   12.59   12.74
  16   0 -12  741.73   26.41
 -16   0  12  699.12   28.74
 -15   0  12  -10.01   10.81
  15   0 -12   11.05    8.03
 -14   0  12   37.16   10.80
  14   0 -12   67.76    8.81
 -13   0  12   -1.14    9.62
  13   0 -12    5.59    7.19
 -12   0  12  177.28   14.99
  12   0 -12  183.82   12.57
 -11   0  12    5.62    8.43
  11   0 -12    7.81    6.58
 -10   0  12  178.54   11.11
  10   0 -12  216.40   11.81
 -10   0  12  206.53   13.57
  -9   0  12   -4.54    5.05
  -9   0  12   -4.41    7.46
   9   0 -12    0.61    5.30
   8   0 -12  311.30   13.24
  -8   0  12  292.21   12.87
  -8   0  12  304.28   14.90
   7   0 -12   -0.63    4.74
  -7   0  12   -4.50    4.76
  -7   0  12    0.35    6.56
  -6   0  12  117.10    8.52
   6   0 -12  102.73    8.43
  -6   0  12   99.89    7.49
   5   0 -12    3.22    4.41
  -5   0  12   -0.26    5.70
  -5   0  12   -6.65    4.28
   4   0 -12 1411.24   40.38
  -4   0  12 1348.91   40.30
  -4   0  12 1401.24   40.55
  -3   0  12   -1.93    4.04
   3   0 -12    1.76    3.96
  -3   0  12    1.75    4.79
   2   0 -12  758.32   24.10
  -2   0  12  758.32   24.07
  -2   0  12  825.56   24.65
  -1   0  12    9.65    5.13
   1   0 -12    8.01    3.94
  -1   0  12    3.81    4.30
   0   0  12  163.21    9.73
   0   0 -12  146.95    8.38
   0   0  12  144.41    8.31
   1   0  12   -1.66    3.86
  -1   0 -12    9.42    4.14
   1   0  12   -0.46    5.04
  -2   0 -12 1948.11   53.07
   2   0  12 1736.54   52.50
   2   0  12 1849.38   53.01
  -3   0 -12    2.45    4.37
   3   0  12    3.87    5.97
  -4   0 -12  384.54   15.30
   4   0  12  412.18   16.30
  -5   0 -12   -3.17    4.72
   5   0  12   -1.15    6.70
   6   0  12   60.87    8.47
  -6   0 -12   59.57    6.91
  -7   0 -12    1.13    5.61
   7   0  12   -0.30    7.22
  -8   0 -12  390.99   17.11
  -9   0 -12   -2.07    6.52
 -10   0 -12   65.65    8.99
 -17  -1  12   17.54   13.50
 -17   1  12    9.62   12.55
  17   1 -12   15.48   10.01
 -16  -1  12   11.23   12.07
  16   1 -12   10.01    9.48
 -16   1  12    2.91   11.79
 -15  -1  12  233.55   19.18
 -15   1  12  239.45   19.27
  15   1 -12  264.50   17.18
 -14  -1  12  229.22   18.32
 -14   1  12  248.55   18.14
  14   1 -12  241.61   16.34
 -13  -1  12   76.19   11.99
 -13   1  12   75.74   10.90
  13   1 -12   81.91    9.78
 -12  -1  12  221.16   16.78
  12  -1 -12  212.27   12.06
 -12   1  12  258.94   16.30
  12   1 -12  256.80   15.19
  11  -1 -12  483.32   17.81
 -11  -1  12  465.69   21.32
 -11   1  12  516.88   20.32
  11   1 -12  523.59   20.07
 -10  -1  12   20.22    9.25
  10  -1 -12   30.69    5.65
  10   1 -12   23.76    7.24
 -10   1  12   40.92    8.55
  -9  -1  12  370.81   17.98
   9  -1 -12  338.64   13.89
  -9   1  12  391.85   16.27
   9   1 -12  376.82   16.23
   8  -1 -12   34.95    5.07
  -8  -1  12   35.75    8.53
   8   1 -12   25.53    6.62
  -8   1  12   34.75    7.30
  -8   1  12   15.53    4.81
   7  -1 -12   14.64    4.44
  -7  -1  12   10.13    7.46
  -7   1  12   25.81    6.95
  -7   1  12   11.23    4.60
   7   1 -12   14.95    5.90
   6  -1 -12  172.01    8.67
  -6  -1  12  185.96   12.25
   6   1 -12  168.16   10.78
  -5  -1  12  468.35   17.83
   5  -1 -12  449.53   15.06
   5  -1 -12  429.41   14.97
   5   1 -12  457.12   16.87
  -4  -1  12  316.02   14.35
   4  -1 -12  314.93   11.43
   4   1 -12  308.66   13.44
  -3  -1  12  149.40   10.64
   3  -1 -12  143.72    7.36
   3  -1 -12  153.82    7.76
   3   1 -12  156.52    9.60
  -2  -1  12  589.31   20.31
   2  -1 -12  561.90   17.69
   2  -1 -12  581.00   18.30
  -2   1  12  589.38   18.93
   2   1 -12  584.27   19.77
   1  -1 -12  277.83   10.42
  -1  -1  12  282.72   12.92
   1  -1 -12  264.72    9.94
  -1   1  12  270.78   11.27
   1   1 -12  269.11   11.83
  -1   1  12  229.37   10.07
   0  -1  12  973.69   30.38
   0  -1 -12 1018.24   28.96
   0   1  12 1024.88   29.22
   0   1  12  884.70   28.70
   0   1 -12  975.70   30.11
   1  -1  12    6.68    6.03
  -1  -1 -12    0.39    3.84
  -1   1 -12    5.85    4.64
   1   1  12    1.86    5.12
   1   1  12   -3.51    4.03
   1   1  12   -4.21    4.30
  -2  -1 -12   84.97    7.29
   2  -1  12   92.04    8.17
  -2   1 -12   86.06    7.32
   2   1  12   93.00    7.33
   2   1  12   84.43    6.45
  -3  -1 -12   65.35    6.11
   3  -1  12   66.57    7.87
   3   1  12   60.21    7.12
   3   1  12   67.18    6.34
  -3   1 -12   64.16    6.92
   4  -1  12  360.08   16.06
  -4  -1 -12  376.56   14.33
  -4   1 -12  356.50   15.19
   4   1  12  368.06   14.02
   4   1  12  366.73   15.33
  -5  -1 -12    6.73    4.88
   5  -1  12   11.97    7.22
   5   1  12    5.31    6.72
  -5   1 -12    5.39    5.26
   5   1  12    7.27    5.63
  -6  -1 -12  647.68   21.77
   6  -1  12  594.71   23.00
  -6   1 -12  606.93   22.23
   6   1  12  635.63   20.77
   7  -1  12  127.55   10.96
  -7   1 -12  108.11    9.33
   7   1  12  108.98    8.55
   8  -1  12   90.90   10.46
   8   1  12   77.98    8.43
  -8   1 -12   66.99    8.37
   9  -1  12   72.21   10.44
  -9   1 -12   41.30    7.79
 -16  -2  12   77.47   14.25
  16   2 -12   96.58   12.31
 -16   2  12   45.52   10.74
 -15  -2  12   20.95   12.46
  15   2 -12    6.91   10.16
 -14  -2  12  131.76   14.66
  14   2 -12  143.18   12.83
 -13  -2  12  599.70   26.45
  13   2 -12  652.56   25.88
 -12  -2  12   23.26   10.84
  12   2 -12   36.42    9.77
 -11  -2  12  322.44   19.25
  11   2 -12  327.13   18.20
 -10  -2  12   53.10   10.91
  10   2 -12   54.10    9.60
  -9  -2  12  171.01   13.07
   9   2 -12  155.89   11.66
  -8  -2  12  176.88   13.05
   8   2 -12  176.17   13.99
  -7  -2  12 1291.30   40.52
   7   2 -12 1283.58   40.15
  -6  -2  12   29.26    8.51
   6   2 -12   39.25    7.57
  -5  -2  12   64.77    9.34
   5   2 -12   64.51    8.20
  -4  -2  12    1.89    7.43
   4   2 -12    6.31    6.28
  -3  -2  12  201.60   13.32
   3   2 -12  201.36   12.18
  -2  -2  12  274.43   14.59
   2   2 -12  278.63   13.91
  -1  -2  12  263.52   14.34
   1   2 -12  254.61   13.41
   0  -2  12   -1.15    6.96
   0   2 -12    5.69    5.81
   0   2  12    0.79    5.58
   1  -2  12   55.66    8.40
   1   2  12   53.96    7.01
  -1   2 -12   71.57    7.61
   2  -2  12   95.35    9.35
   2   2  12   82.40    8.05
  -2   2 -12   95.88    8.78
   3  -2  12   -5.26    7.23
  -3   2 -12   -0.20    5.70
   3   2  12   -6.34    6.29
   4  -2  12  374.96   18.16
   4   2  12  413.47   17.06
  -4   2 -12  424.31   17.54
   5  -2  12  121.68   10.90
   5   2  12  111.80    9.60
  -5   2 -12  121.41   10.07
   6  -2  12   87.99   10.36
  -6   2 -12   80.72    9.22
   6   2  12   75.34    9.08
   7  -2  12   39.56    9.54
  -7   2 -12   38.56    8.08
   7   2  12   22.06    8.22
   8  -2  12  246.64   17.25
   8   2  12  247.76   15.46
  -8   2 -12  237.78   15.57
 -13  -3  12   54.51   13.36
  13   3 -12   50.91   12.40
 -12  -3  12   63.13   12.70
  12   3 -12   51.60   11.94
 -11  -3  12  129.91   14.20
  11   3 -12  134.20   13.33
 -10  -3  12  329.90   20.41
  10   3 -12  332.31   20.53
  -9  -3  12  644.51   26.68
   9   3 -12  674.20   27.26
  -8  -3  12   42.50   11.28
   8   3 -12   60.08   11.06
  -7  -3  12   53.26   10.95
   7   3 -12   55.97   10.55
  -6  -3  12  159.14   13.40
   6   3 -12  156.51   12.68
  -5  -3  12  317.39   18.07
   5   3 -12  319.34   17.88
  -4  -3  12   -3.76    9.03
   4   3 -12   -1.47    8.32
  -3  -3  12  350.39   18.38
   3   3 -12  384.07   18.64
  -2  -3  12  175.55   13.26
   2   3 -12  167.68   14.32
  -1  -3  12   39.91    9.42
   1   3 -12   60.85    9.63
   0  -3  12    7.31    8.85
   0   3 -12    6.11    8.22
   0   3  12   11.26    7.43
   1  -3  12   72.76   10.51
  -1   3 -12   91.24   10.47
   1   3  12   76.15    9.12
   2  -3  12  131.22   11.96
  -2   3 -12  155.44   12.43
   2   3  12  121.75   10.63
   3  -3  12   14.30    9.57
   3   3  12   19.74    8.59
  -3   3 -12   18.96    8.88
   4  -3  12   77.03   11.34
   4   3  12   80.12   10.39
  -4   3 -12   95.34   11.28
   5  -3  12   -5.08    9.65
   5   3  12   -4.05    8.82
  -5   3 -12    4.40    8.71
   6   3  12  163.26   13.31
  -6   3 -12  170.16   13.95
   8   4 -12   79.70   13.59
   7   4 -12  124.98   14.41
  -6  -4  12   24.56   13.08
   6   4 -12   27.35   11.95
  -5  -4  12  485.54   25.77
   5   4 -12  478.76   24.35
  -4  -4  12   84.01   14.16
   4   4 -12   85.50   13.29
   3   4 -12   16.54   11.39
   2   4 -12   27.08   11.41
   1   4 -12  218.41   19.04
   0   4 -12   55.81   12.26
 -17   0  13   49.68   13.51
 -16   0  13   10.30   12.23
 -15   0  13   91.18   12.64
  15   0 -13   92.86    9.93
  14   0 -13    8.87    7.87
 -14   0  13   -7.39   10.50
 -13   0  13  110.19   12.19
  13   0 -13   91.19    9.20
 -12   0  13    2.95    9.58
  12   0 -13   18.22    7.08
  11   0 -13   26.79    7.14
 -11   0  13   24.64    9.21
  10   0 -13    2.65    6.13
 -10   0  13    2.29    8.56
   9   0 -13   58.53    6.96
  -9   0  13   53.41    9.11
  -8   0  13   -1.51    5.06
   8   0 -13   -0.66    5.48
  -8   0  13   -8.08    7.24
  -7   0  13  112.39    9.34
   7   0 -13   94.90    7.39
  -7   0  13   81.93    7.50
  -6   0  13   -8.15    4.77
  -6   0  13    5.57    6.68
   6   0 -13    3.79    4.89
  -5   0  13  493.44   18.08
  -5   0  13  524.78   19.11
   5   0 -13  552.59   18.22
   4   0 -13   10.47    4.65
  -4   0  13   -5.04    5.85
  -4   0  13   -5.81    4.41
   3   0 -13  498.93   17.09
  -3   0  13  463.65   16.87
  -3   0  13  497.61   17.72
   2   0 -13    4.76    4.27
  -2   0  13   -4.94    4.42
  -2   0  13   10.63    5.96
   1   0 -13  515.95   17.26
  -1   0  13  470.43   17.05
  -1   0  13  513.22   18.03
   0   0  13   -1.16    4.54
   0   0  13    2.88    5.72
   0   0 -13    2.68    4.24
  -1   0 -13  373.69   14.35
   1   0  13  373.15   15.24
  -2   0 -13   12.41    4.88
   2   0  13    9.66    6.23
   3   0  13 1686.51   48.67
  -3   0 -13 1625.04   48.44
   4   0  13    4.57    6.93
  -4   0 -13   -3.14    4.85
   5   0  13   36.97    8.14
  -5   0 -13   39.66    6.60
  -6   0 -13    4.01    5.70
   6   0  13    7.05    7.75
   7   0  13  208.92   14.91
  -7   0 -13  215.90   12.91
  -8   0 -13   -4.93    6.14
   8   0  13    3.89    8.65
   9   0  13   54.37   10.33
  -9   0 -13   40.82    8.42
 -17  -1  13   35.39   13.32
 -17   1  13   33.97   13.01
  17   1 -13   36.74   10.42
 -16  -1  13    2.92   12.28
  16   1 -13   25.33   10.10
 -16   1  13   23.65   12.61
 -15  -1  13   40.66   12.35
  15   1 -13   52.44   10.24
 -15   1  13   58.71   12.46
 -14  -1  13   27.74   11.94
  14   1 -13   22.63    9.25
 -14   1  13   28.04   11.34
 -13  -1  13   -1.88   10.81
  13   1 -13   -1.19    8.77
 -13   1  13   17.13   10.53
 -12  -1  13   47.65   10.92
 -12   1  13   43.12    9.87
  12   1 -13   42.79    8.69
  11  -1 -13   22.45    6.09
 -11  -1  13   11.20   10.02
 -11   1  13   28.36    9.52
  11   1 -13   14.44    7.90
 -10  -1  13   47.72   10.18
  10  -1 -13   46.73    6.20
 -10   1  13   66.98    9.11
  10   1 -13   57.23    8.57
   9  -1 -13   33.09    5.73
  -9  -1  13   30.40    9.27
  -9   1  13   39.00    8.10
   9   1 -13   35.97    7.75
  -8  -1  13  175.35   12.06
   8  -1 -13  146.71    9.13
   8   1 -13  147.57   11.87
  -7  -1  13  592.93   21.78
   7  -1 -13  560.28   18.41
  -7   1  13  623.58   20.28
  -7   1  13  461.05   18.21
   7   1 -13  592.25   20.63
  -6  -1  13  157.86   10.96
   6  -1 -13  150.95    8.44
   6   1 -13  144.23   10.95
  -5  -1  13  190.86   13.24
   5  -1 -13  206.28    9.45
   5   1 -13  175.47   11.38
  -5   1  13  204.44   11.62
   4  -1 -13  347.22   12.57
  -4  -1  13  362.96   15.69
   4  -1 -13  334.64   12.19
   4   1 -13  331.69   14.55
  -4   1  13  339.17   14.11
   3  -1 -13   29.98    4.21
   3  -1 -13   48.68    4.83
  -3  -1  13   31.49    6.90
  -3   1  13   35.22    6.00
  -3   1  13   15.95    4.58
   3   1 -13   44.65    6.34
   2  -1 -13   50.00    5.10
  -2  -1  13   58.21    7.56
   2  -1 -13   50.84    4.65
   2   1 -13   56.11    6.48
  -2   1  13   63.61    6.61
  -2   1  13   28.40    4.72
  -1  -1  13  828.66   26.57
   1  -1 -13  799.90   24.70
  -1   1  13  843.86   25.31
   1   1 -13  776.28   26.04
   0  -1  13   10.71    6.61
   0  -1 -13    9.94    4.22
   0   1 -13   14.11    5.18
   0   1  13   11.11    5.67
   1  -1  13  596.13   22.20
  -1  -1 -13  642.84   20.43
   1   1  13  664.16   21.06
  -1   1 -13  614.23   21.63
  -2  -1 -13   11.48    4.79
   2  -1  13   12.49    7.04
   2   1  13   16.61    6.45
  -2   1 -13   18.71    5.50
  -3  -1 -13   21.87    5.32
   3  -1  13   26.54    7.58
   3   1  13   25.30    5.73
   3   1  13   26.20    6.79
  -3   1 -13   28.28    6.03
  -4  -1 -13   15.20    5.52
   4  -1  13   21.23    7.78
  -4   1 -13   20.89    6.21
   4   1  13   29.11    7.52
   5  -1  13  605.45   22.89
  -5   1 -13  575.48   21.83
   5   1  13  613.89   20.26
   5   1  13  623.31   22.02
   6  -1  13   47.67    9.32
   6   1  13   50.20    8.82
   6   1  13   49.71    7.49
  -6   1 -13   51.52    7.75
   7  -1  13   27.65    9.33
   7   1  13   33.96    8.78
  -7   1 -13   27.90    7.08
   8  -1  13   48.35   10.01
  -8   1 -13   45.05    8.07
 -15  -2  13   11.02   12.72
  15   2 -13   11.60   10.76
 -14  -2  13   25.06   12.71
  14   2 -13   22.01   10.76
 -13  -2  13   61.53   12.78
  13   2 -13   44.00   10.84
 -12  -2  13  142.56   14.24
  12   2 -13  100.93   11.71
 -11  -2  13  109.26   13.05
  11   2 -13  129.13   11.62
 -10  -2  13  142.18   13.34
  10   2 -13  132.33   11.84
  -9  -2  13  544.48   23.92
   9   2 -13  581.13   23.43
  -8  -2  13   18.56    9.88
   8   2 -13   13.33    8.40
  -7  -2  13   29.45    9.59
   7   2 -13   30.37    8.16
  -6  -2  13  410.49   19.33
   6   2 -13  441.17   18.71
  -5  -2  13  523.10   21.44
   5   2 -13  512.95   20.42
  -4  -2  13   80.79    9.72
   4   2 -13   69.42    8.51
  -3  -2  13  415.93   18.53
   3   2 -13  420.44   17.75
  -2  -2  13   22.40    8.27
   2   2 -13   33.55    7.16
  -1  -2  13    7.89    7.92
   1   2 -13   12.76    6.55
   0  -2  13   74.07    9.25
   0   2  13   60.98    7.34
   0   2 -13   64.67    8.15
   1  -2  13  348.49   16.96
  -1   2 -13  327.08   15.67
   1   2  13  326.22   14.59
   2  -2  13   58.10    9.09
   2   2  13   40.83    7.30
  -2   2 -13   47.47    7.73
   3  -2  13  112.48   10.78
   3   2  13  109.40    9.29
  -3   2 -13  124.46   10.23
   4  -2  13    0.53    8.36
  -4   2 -13    9.35    6.74
   4   2  13   13.33    7.34
   5  -2  13    7.35    8.66
  -5   2 -13    3.02    6.62
   5   2  13    2.27    7.67
   5   2  13    3.46    7.41
   6  -2  13  113.60   11.46
   6   2  13  105.71   10.15
  -6   2 -13   98.61   10.02
   6   2  13   86.55    9.65
   7  -2  13    5.73    9.55
  -7   2 -13   11.56    7.64
   7   2  13    8.72    8.30
 -13  -3  13   95.20   14.42
  13   3 -13  115.40   13.73
 -12  -3  13   29.89   12.58
  12   3 -13   13.80   11.36
 -11  -3  13  224.70   16.91
  11   3 -13  230.42   19.43
 -10  -3  13  217.07   19.18
  10   3 -13  265.26   19.71
  -9  -3  13   63.41   12.25
   9   3 -13   73.18   11.89
  -8  -3  13   90.32   12.89
   8   3 -13   67.68   11.64
  -7  -3  13  554.18   24.62
   7   3 -13  556.07   24.33
  -6  -3  13   34.70   11.11
   6   3 -13   22.48    9.46
  -5  -3  13   18.66   10.24
   5   3 -13   11.03    9.06
  -4  -3  13   23.53   10.27
   4   3 -13   11.09    9.02
  -3  -3  13  328.10   18.45
   3   3 -13  327.65   18.22
  -2  -3  13   -4.73    9.43
   2   3 -13    6.36    8.56
  -1  -3  13   65.79   10.87
   1   3 -13   74.80   10.48
   0  -3  13    6.23    9.46
   0   3 -13   13.47    8.78
   0   3  13   12.26    7.64
   1  -3  13    6.20    9.67
  -1   3 -13   -4.04    8.33
   1   3  13   10.47    7.79
   2  -3  13   59.64   10.92
  -2   3 -13   66.25   10.48
   2   3  13   43.02    9.12
   3  -3  13  123.35   12.77
   3   3  13  112.24   11.05
  -3   3 -13  136.80   12.73
   4  -3  13   98.22   12.14
  -4   3 -13  103.47   11.87
   4   3  13   74.12   10.77
   4   4 -13   34.42   11.97
 -17   0  14   13.49   12.87
 -16   0  14  706.41   28.50
 -15   0  14   19.42   11.57
  14   0 -14   20.66    8.19
 -14   0  14    4.12   10.82
  13   0 -14   13.79    7.60
 -13   0  14   -0.76   10.35
  12   0 -14 1881.56   54.34
 -12   0  14 1802.07   55.03
  11   0 -14    6.13    6.61
 -11   0  14    6.03    8.99
 -10   0  14  967.00   32.47
  10   0 -14  999.32   31.18
  -9   0  14    4.77    8.28
   9   0 -14    5.69    6.02
  -8   0  14  403.54   18.20
   8   0 -14  409.08   16.51
   7   0 -14    9.08    5.72
  -7   0  14    5.52    7.97
   6   0 -14 1276.50   38.06
  -6   0  14 1261.13   38.75
   5   0 -14   11.63    5.12
  -5   0  14   -8.43    5.09
  -5   0  14   10.82    6.90
   4   0 -14   80.96    6.86
  -4   0  14   67.91    7.99
  -4   0  14   57.91    7.07
   3   0 -14    3.20    4.73
  -3   0  14    6.52    6.38
  -2   0  14  741.87   24.74
   2   0 -14  750.11   24.09
  -1   0  14    4.83    6.41
   1   0 -14    5.00    4.67
   0   0 -14    7.47    4.76
   0   0  14    4.05    6.54
  -1   0 -14    7.75    4.99
   1   0  14   -3.09    6.56
   2   0  14  646.82   22.41
  -2   0 -14  625.30   21.71
   3   0  14    8.14    7.20
  -3   0 -14    7.87    5.43
   4   0  14  119.31   10.39
  -4   0 -14  114.31    9.11
  -5   0 -14   -1.24    5.76
   5   0  14   -3.95    7.94
  -6   0 -14  897.40   30.33
   6   0  14  941.97   31.14
  -7   0 -14   -0.42    6.41
   7   0  14   -4.32    8.84
   8   0  14  546.36   23.21
 -16  -1  14   61.42   13.69
  16   1 -14   54.23   10.78
 -16   1  14   67.42   13.17
 -15  -1  14   24.56   12.54
  15   1 -14   24.77    9.92
 -15   1  14   54.53   12.47
 -14  -1  14  938.46   35.22
 -14   1  14 1011.97   34.43
  14   1 -14 1026.30   34.11
 -13  -1  14  155.68   14.49
 -13   1  14  170.76   13.34
  13   1 -14  134.47   11.82
 -12  -1  14  146.64   13.45
 -12   1  14  156.57   12.46
  12   1 -14  126.61   11.06
 -11  -1  14   26.80   10.75
  11   1 -14   26.03    8.21
 -11   1  14   35.06    9.75
 -10  -1  14  664.31   26.80
  10   1 -14  712.71   25.82
 -10   1  14  772.57   25.51
  -9  -1  14  325.61   18.46
   9  -1 -14  322.16   13.66
   9   1 -14  338.94   16.81
  -9   1  14  361.61   16.37
   8  -1 -14  873.20   27.99
  -8  -1  14  948.51   31.47
   8   1 -14  943.40   30.37
   7  -1 -14   15.40    5.03
  -7  -1  14   -1.26    8.33
   7   1 -14    7.27    6.53
   6  -1 -14   12.01    4.71
  -6  -1  14   12.26    8.21
  -6   1  14   17.21    7.52
   6   1 -14   24.19    6.81
   5  -1 -14  654.11   21.35
  -5  -1  14  688.41   24.50
   5   1 -14  671.77   23.30
   4  -1 -14  312.12   12.36
  -4  -1  14  316.94   15.83
  -4   1  14  324.65   14.25
   4   1 -14  301.68   14.43
  -3  -1  14  114.60    9.40
   3  -1 -14   94.79    6.97
   3  -1 -14  109.06    8.06
  -3   1  14  123.01   10.15
   3   1 -14  114.43    8.84
   2  -1 -14   50.21    4.89
  -2  -1  14   57.67    8.40
   2  -1 -14   55.72    5.60
   2   1 -14   65.21    7.25
  -2   1  14   64.30    7.34
   1  -1 -14  216.32   10.28
  -1  -1  14  220.43   13.49
  -1   1  14  243.18   12.35
   1   1 -14  209.21   11.94
   0  -1 -14  222.76   10.59
   0  -1  14  217.48   13.65
   0   1 -14  223.10   12.07
   0   1  14  237.17   12.27
   1  -1  14  767.16   26.19
  -1  -1 -14  767.71   24.28
   1   1  14  762.04   24.87
  -1   1 -14  762.29   25.63
   2  -1  14    8.07    7.64
  -2   1 -14   -2.12    5.34
   2   1  14    2.42    6.55
   3  -1  14   24.07    8.14
   3   1  14   11.98    7.18
  -3   1 -14   13.53    6.02
   4  -1  14  616.13   23.77
  -4   1 -14  624.23   22.69
   4   1  14  633.42   22.54
   5  -1  14  206.88   15.59
  -5   1 -14  217.38   13.42
   5   1  14  235.43   14.61
   6  -1  14  164.04   12.68
   6   1  14  168.38   14.06
  -6   1 -14  147.50   12.48
   7  -1  14   20.76    9.73
  -7   1 -14   29.40    7.69
   7   1  14   25.76    9.75
 -15  -2  14  132.88   15.82
  15   2 -14  136.85   13.47
 -14  -2  14   23.80   12.97
  14   2 -14   16.65   10.96
 -13  -2  14   34.85   12.48
  13   2 -14   28.34   10.62
 -12  -2  14  224.35   19.32
  12   2 -14  228.31   17.68
 -11  -2  14  220.41   19.09
  11   2 -14  269.11   18.01
 -10  -2  14  105.47   13.27
  10   2 -14  106.17   11.46
  -9  -2  14  130.91   13.27
   9   2 -14  141.06   12.30
  -8  -2  14   26.67   10.63
   8   2 -14   37.37    9.23
  -7  -2  14  599.77   24.55
   7   2 -14  588.65   23.32
  -6  -2  14    9.60    9.41
   6   2 -14   19.90    7.98
  -5  -2  14   46.52    9.94
   5   2 -14   50.90    8.59
  -4  -2  14   43.97    9.56
   4   2 -14   47.32    8.47
  -3  -2  14 1131.75   36.60
   3   2 -14 1117.23   36.05
  -2  -2  14   34.21    9.12
   2   2 -14   39.00    8.06
  -1  -2  14  690.61   25.80
   1   2 -14  694.83   25.08
   0  -2  14   13.53    8.63
   0   2 -14   20.07    7.39
   1  -2  14  152.57   11.93
  -1   2 -14  148.24   11.17
   1   2  14  138.99   11.35
   2  -2  14   41.77    9.55
   2   2  14   32.92    7.32
  -2   2 -14   42.79    8.25
   3  -2  14  740.75   27.51
  -3   2 -14  755.41   26.84
   3   2  14  745.20   25.05
   4  -2  14   -2.06    8.93
   4   2  14   -9.25    7.39
  -4   2 -14   -0.71    6.81
   5  -2  14   65.07   10.82
   5   2  14   53.47    8.90
   5   2  14   55.10    9.02
  -5   2 -14   58.31    8.88
   6  -2  14   95.27   11.75
   6   2  14   82.07   10.13
  -6   2 -14   98.33   10.60
 -12  -3  14   12.03   12.86
  12   3 -14    6.01   11.59
 -11  -3  14   65.09   13.69
  11   3 -14   91.81   12.76
 -10  -3  14    2.24   11.96
  10   3 -14   19.61   11.42
  -9  -3  14   54.53   12.61
   9   3 -14   45.49   12.00
  -8  -3  14   79.03   13.13
   8   3 -14   95.85   12.59
  -7  -3  14   63.50   12.50
   7   3 -14   66.78   11.43
  -6  -3  14   73.45   12.66
   6   3 -14   93.76   11.50
  -5  -3  14  579.36   25.23
   5   3 -14  567.15   24.40
  -4  -3  14  119.02   13.13
   4   3 -14  144.93   12.52
  -3  -3  14  110.17   12.75
   3   3 -14  112.41   11.78
  -2  -3  14    9.06   10.48
   2   3 -14    7.71    9.07
  -1  -3  14  327.53   19.48
   1   3 -14  343.29   19.16
   0  -3  14  114.73   12.62
   0   3 -14  106.43   12.15
   1  -3  14  485.76   23.24
   1   3  14  481.57   20.31
  -1   3 -14  480.15   22.77
   2  -3  14   -7.36   10.02
  -2   3 -14   -7.97    8.91
   2   3  14    0.17    8.31
   3  -3  14    5.72   10.52
  -3   3 -14   15.59    9.91
   3   3  14   13.73    9.03
 -16   0  15   13.42   11.78
 -15   0  15   83.65   12.99
 -14   0  15   13.98   10.93
 -13   0  15  111.49   12.85
 -12   0  15    2.18    9.77
  12   0 -15    5.52    7.67
 -11   0  15  104.98   11.72
  11   0 -15   89.59    8.86
 -10   0  15   -2.64    9.24
  10   0 -15   10.01    6.63
   9   0 -15  223.42   12.99
  -9   0  15  208.53   15.53
  -8   0  15   -8.50    8.77
   8   0 -15    0.06    5.92
  -7   0  15  718.81   25.52
   7   0 -15  707.07   24.07
   6   0 -15   -0.48    5.72
  -6   0  15   -8.65    7.87
   5   0 -15   19.01    5.98
  -5   0  15   19.02    8.07
  -4   0  15   -4.50    7.25
   4   0 -15    5.79    5.44
   3   0 -15  327.97   14.20
  -3   0  15  317.06   15.75
  -2   0  15    1.66    7.19
   2   0 -15    2.40    5.13
  -1   0  15  745.80   25.55
   1   0 -15  774.98   24.96
   0   0  15   -0.53    7.06
   0   0 -15   -1.04    5.07
  -1   0 -15   92.33    7.93
   1   0  15   86.04    9.16
  -2   0 -15    2.69    5.50
   2   0  15   -9.83    7.53
  -3   0 -15  150.94   11.17
   3   0  15  164.29   11.61
   4   0  15   -7.63    8.17
  -4   0 -15    1.74    6.10
  -5   0 -15  130.19   10.94
   5   0  15  145.41   12.07
   6   0  15   -2.82    8.96
 -16  -1  15   42.17   13.38
 -16   1  15   47.64   13.53
  16   1 -15   51.25   10.90
 -15  -1  15    4.39   12.70
  15   1 -15    7.91    9.97
 -15   1  15   24.86   12.23
 -14  -1  15  248.92   19.94
 -14   1  15  243.15   19.35
  14   1 -15  233.16   17.52
 -13  -1  15   13.91   11.66
 -13   1  15   46.39   11.04
  13   1 -15   27.40    9.97
 -12  -1  15   18.27   11.49
  12   1 -15   39.44    9.23
 -12   1  15   44.10   10.63
 -11  -1  15   81.48   12.53
 -11   1  15   95.49   10.83
  11   1 -15   97.58   10.29
 -10  -1  15  172.75   14.02
 -10   1  15  182.95   14.68
  10   1 -15  185.65   14.56
  -9  -1  15  178.40   13.65
  -9   1  15  182.91   13.87
   9   1 -15  173.86   14.37
  -8  -1  15   50.04   10.48
  -8   1  15   76.47    9.59
   8   1 -15   66.83    8.89
  -7  -1  15   35.51    9.81
  -7   1  15   38.60    8.32
   7   1 -15   19.45    7.53
  -6  -1  15   -0.57    8.83
  -6   1  15   12.66    7.80
   6   1 -15    5.25    6.96
   5  -1 -15  294.09   12.96
  -5  -1  15  263.47   16.64
  -5   1  15  297.25   14.85
   5   1 -15  296.44   14.89
   4  -1 -15   40.71    5.84
  -4  -1  15   30.55    8.72
   4   1 -15   48.10    7.61
  -4   1  15   47.75    7.64
  -3  -1  15  421.89   19.03
   3   1 -15  427.85   17.81
  -3   1  15  424.69   17.16
  -2  -1  15   74.00    9.48
  -2   1  15   73.79    8.17
   2   1 -15   67.94    7.85
  -1  -1  15   -0.29    7.81
  -1   1  15    1.82    7.07
   1   1 -15   -1.51    5.76
   0  -1  15   25.58    8.48
   0   1 -15   35.06    6.97
   0   1  15   44.99    7.62
   1  -1  15  370.80   17.67
   1   1  15  397.54   16.25
  -1   1 -15  348.63   16.25
   2  -1  15   40.06    9.30
  -2   1 -15   45.90    7.52
   2   1  15   42.25    8.24
   3  -1  15  305.96   17.29
   3   1  15  327.05   15.61
  -3   1 -15  305.79   15.44
   4  -1  15   92.61   10.79
  -4   1 -15   81.63    8.84
   4   1  15   85.87    9.95
   5  -1  15   -2.25    9.17
   5   1  15    2.25    8.67
  -5   1 -15    6.91    6.76
   6  -1  15    0.44    9.71
  -6   1 -15    8.86    7.11
   6   1  15   -8.66    9.19
 -14  -2  15    7.24   13.11
  14   2 -15   28.92   11.38
 -13  -2  15   40.76   13.08
  13   2 -15   42.84   10.95
 -12  -2  15  269.13   21.20
  12   2 -15  361.96   20.12
 -11  -2  15   -1.35   11.85
  11   2 -15   11.69   10.14
 -10  -2  15  159.47   14.72
  10   2 -15  165.91   13.31
  -9  -2  15    1.40   11.23
   9   2 -15   -0.41    9.46
  -8  -2  15   18.04   10.79
   8   2 -15   16.95    9.23
  -7  -2  15    7.74   10.29
   7   2 -15    9.70    8.44
  -6  -2  15  103.93   11.95
   6   2 -15   78.22   10.29
  -5  -2  15  170.11   13.60
   5   2 -15  171.13   12.25
  -4  -2  15    9.39    9.34
   4   2 -15   15.05    8.02
  -3  -2  15   18.81    9.59
   3   2 -15   17.47    7.89
  -2  -2  15    6.50    9.06
   2   2 -15   -5.10    7.25
  -1  -2  15  282.13   17.59
   1   2 -15  295.77   16.35
   0  -2  15   35.92    9.80
   0   2 -15   39.46    8.51
   1  -2  15  371.55   18.93
  -1   2 -15  334.72   17.54
   2  -2  15   79.88   11.19
   2   2  15   81.34    8.61
  -2   2 -15  108.18   10.51
   3  -2  15    9.03    9.77
  -3   2 -15   19.06    8.03
   3   2  15    9.41    7.50
   4  -2  15   -1.29    9.77
  -4   2 -15    9.79    7.67
  11   3 -15  100.63   13.71
 -10  -3  15   10.15   12.36
  10   3 -15   29.39   12.03
  -9  -3  15   19.94   12.36
   9   3 -15   31.34   11.75
  -8  -3  15  132.38   14.80
   8   3 -15  144.86   14.03
  -7  -3  15   98.91   13.60
   7   3 -15  104.74   12.89
  -6  -3  15  116.90   13.86
   6   3 -15  102.51   12.19
  -5  -3  15   64.31   12.41
   5   3 -15   52.00   10.85
  -4  -3  15   -3.45   10.76
   4   3 -15   12.00    9.84
  -3  -3  15   80.13   12.31
   3   3 -15   83.44   11.46
  -2  -3  15   16.93   11.32
   2   3 -15   37.52   10.20
  -1  -3  15  276.07   19.60
   1   3 -15  298.29   18.75
   0  -3  15   -7.79   10.61
   0   3 -15    5.62    9.74
   1  -3  15   25.38   11.49
  -1   3 -15   61.18   11.14
 -15   0  16   14.28   11.72
 -14   0  16    6.47   11.24
 -13   0  16    2.05   11.18
 -12   0  16  110.44   12.31
  11   0 -16    4.27    7.74
 -11   0  16   -5.24    9.89
 -10   0  16   52.21   10.96
  10   0 -16   62.36    8.35
  -9   0  16    4.68    9.44
   9   0 -16    3.11    7.02
  -8   0  16  350.56   18.94
   8   0 -16  385.19   16.31
   7   0 -16   17.57    6.34
  -7   0  16   -2.30    8.73
  -6   0  16 1153.68   36.73
   6   0 -16 1161.65   35.84
  -5   0  16    3.13    8.29
   5   0 -16    3.15    5.91
   4   0 -16   15.78    6.36
  -4   0  16    3.98    8.06
   3   0 -16    1.67    5.97
  -3   0  16    6.69    7.68
  -2   0  16 1176.14   36.53
   2   0 -16 1149.76   35.84
   1   0 -16    3.93    5.59
  -1   0  16   -0.54    7.92
   0   0  16  407.10   18.31
   0   0 -16  420.56   16.86
  -1   0 -16    2.66    5.78
   1   0  16   -2.75    8.39
   2   0  16   86.00   10.23
  -2   0 -16   86.20    8.67
   3   0  16    3.41    8.89
   4   0  16  227.58   15.98
   5   0  16   -6.48    9.47
 -15  -1  16    0.37   12.95
 -15   1  16   27.10   12.52
  15   1 -16   25.74   11.26
 -14  -1  16   23.96   12.51
  14   1 -16   29.73   10.62
 -14   1  16   30.73   11.89
 -13  -1  16  149.38   14.60
  13   1 -16  143.90   12.04
 -13   1  16  166.08   13.60
 -12  -1  16   35.83   12.15
  12   1 -16   21.57    9.48
 -12   1  16   53.00   10.94
 -11  -1  16  109.84   13.17
  11   1 -16   92.58   10.73
 -11   1  16  117.91   11.52
 -10  -1  16  320.61   20.07
 -10   1  16  375.84   18.19
  10   1 -16  355.50   18.41
  -9  -1  16   56.23   11.75
   9   1 -16   64.74    9.44
  -9   1  16   73.04    9.92
  -8  -1  16  197.34   16.99
   8   1 -16  226.65   14.94
  -7  -1  16  117.38   12.46
  -7   1  16  154.75   10.95
   7   1 -16  152.63   11.12
  -6  -1  16  251.70   17.36
   6   1 -16  250.97   15.31
  -5  -1  16   -2.88    9.03
  -5   1  16    5.35    7.86
   5   1 -16    5.92    7.16
  -4  -1  16  928.24   31.88
   4   1 -16  951.61   31.14
  -4   1  16  933.09   30.16
  -3  -1  16   94.95   10.63
   3   1 -16   77.58    8.78
  -3   1  16   87.52    8.99
  -2  -1  16   80.44   10.34
   2   1 -16   77.95    8.68
  -2   1  16   71.73    8.93
  -1  -1  16   17.87    9.06
  -1   1  16   14.70    7.88
   1   1 -16   -2.39    6.40
   0  -1  16  347.74   17.71
   0   1  16  364.48   16.57
   0   1 -16  338.25   16.38
   1  -1  16  171.50   12.75
  -1   1 -16  145.69   12.03
   1   1  16  142.29   10.85
   2  -1  16  188.00   15.26
  -2   1 -16  172.23   13.19
   2   1  16  170.98   13.83
   3  -1  16   -5.21    9.42
   3   1  16   -4.80    8.60
  -3   1 -16   -9.65    6.24
   4  -1  16    5.09    9.70
  -4   1 -16    5.39    7.02
   4   1  16    8.65    8.80
   5  -1  16  174.44   14.13
   5   1  16  197.46   15.53
  -5   1 -16  186.10   13.91
 -13  -2  16   45.30   13.99
  13   2 -16   39.57   11.23
 -12  -2  16  107.61   14.62
  12   2 -16  109.58   12.52
 -11  -2  16  201.38   16.70
  11   2 -16  197.00   14.75
 -10  -2  16   31.68   12.44
  10   2 -16   63.34   11.55
  -9  -2  16  177.96   15.76
   9   2 -16  205.80   17.56
  -8  -2  16  346.06   21.67
   8   2 -16  404.35   20.26
  -7  -2  16   28.09   11.52
   7   2 -16   49.65    9.85
  -6  -2  16  112.63   13.06
   6   2 -16  111.11   11.30
  -5  -2  16   71.51   11.80
   5   2 -16   71.32   10.09
  -4  -2  16  115.57   12.54
   4   2 -16  129.79   11.58
  -3  -2  16   31.84   10.71
   3   2 -16   58.58    9.51
  -2  -2  16  183.60   13.99
   2   2 -16  192.71   15.52
  -1  -2  16   58.94   11.10
   1   2 -16   54.09    9.33
   0  -2  16    8.83   10.16
   0   2 -16    0.43    7.77
   1  -2  16   79.30   11.55
  -1   2 -16   70.41    9.99
   2  -2  16   32.84   10.72
  -2   2 -16   29.78    8.78
   3  -2  16  355.88   20.42
  -3   2 -16  363.50   18.67
   9   3 -16   84.22   13.34
  -8  -3  16   28.08   12.75
   8   3 -16   29.23   11.70
  -7  -3  16    8.44   11.97
   7   3 -16    5.62   10.45
  -6  -3  16  207.44   16.55
   6   3 -16  173.92   14.50
  -5  -3  16   16.27   12.14
   5   3 -16   42.37   11.04
  -4  -3  16   -9.64   11.17
   4   3 -16   26.29   10.51
  -3  -3  16   20.52   11.69
   3   3 -16   17.50   10.06
  -2  -3  16   77.21   13.08
   2   3 -16   86.76   12.10
 -15   0  17  786.69   30.44
 -14   0  17    3.65   11.74
 -13   0  17   39.44   11.80
 -12   0  17   15.22   10.63
 -11   0  17  809.72   29.80
 -10   0  17   -2.22   10.21
  -9   0  17  192.77   16.28
  -8   0  17   -3.19    9.91
   7   0 -17  367.51   16.71
  -7   0  17  333.08   18.71
  -6   0  17    5.82    9.00
   6   0 -17   10.69    6.79
  -5   0  17  144.49   11.89
   5   0 -17  176.25   12.00
   4   0 -17   10.92    6.60
  -4   0  17   -5.81    8.57
   3   0 -17  359.81   16.23
  -3   0  17  349.65   17.84
  -2   0  17   16.89    8.66
  -1   0  17  671.20   24.97
   0   0  17   10.48    8.86
   1   0  17  174.72   14.85
   2   0  17    1.33    9.13
   3   0  17 1297.74   41.46
   4   0  17   -0.54    9.74
 -14  -1  17  136.92   15.15
 -14   1  17  140.71   13.79
 -13  -1  17  494.61   25.25
  13   1 -17  592.39   23.98
 -13   1  17  577.49   24.64
 -12  -1  17   68.13   13.21
 -12   1  17   70.62   11.84
  12   1 -17   50.00   10.17
 -11  -1  17  127.32   14.16
 -11   1  17  188.46   16.08
  11   1 -17  123.39   11.88
 -10  -1  17  163.09   14.82
  10   1 -17  195.44   16.28
 -10   1  17  205.46   15.73
  -9  -1  17  229.49   19.13
  -9   1  17  264.94   16.49
   9   1 -17  251.69   16.54
  -8  -1  17  420.84   21.68
  -8   1  17  446.49   19.44
   8   1 -17  426.44   20.08
  -7  -1  17  113.36   12.54
  -7   1  17  102.02   10.66
   7   1 -17   95.07   10.21
  -6  -1  17   23.36   10.33
   6   1 -17    7.35    8.14
  -5  -1  17  162.35   13.25
  -5   1  17  167.05   14.21
   5   1 -17  159.16   13.64
  -4  -1  17  594.77   24.49
   4   1 -17  608.47   23.24
  -4   1  17  595.95   22.58
  -3  -1  17  162.44   12.78
  -3   1  17  177.79   13.93
   3   1 -17  155.17   11.58
  -2  -1  17   56.50   10.32
   2   1 -17   46.18    8.16
  -2   1  17   49.73    8.90
  -1  -1  17  243.63   16.74
   1   1 -17  229.09   14.74
  -1   1  17  256.56   15.56
   0  -1  17  150.60   12.89
   0   1  17  137.30   11.36
   0   1 -17  132.77   10.87
   1  -1  17  542.78   23.40
   1   1  17  581.77   22.14
  -1   1 -17  557.28   22.28
   2  -1  17   92.39   11.69
   2   1  17   84.21   10.85
  -2   1 -17   78.55    9.81
   3  -1  17   -8.19    9.84
   3   1  17   -5.93    9.16
  -3   1 -17   -1.77    7.40
 -12  -2  17  340.95   23.48
  12   2 -17  355.97   21.43
 -11  -2  17    9.24   12.87
  11   2 -17   15.35   11.03
 -10  -2  17  266.08   21.17
  10   2 -17  311.01   20.62
  -9  -2  17   44.95   13.17
   9   2 -17   48.50   11.01
  -8  -2  17  191.98   16.24
   8   2 -17  226.75   17.95
  -7  -2  17   17.46   11.76
   7   2 -17   10.82    9.47
  -6  -2  17  965.77   35.61
   6   2 -17 1026.57   34.89
  -5  -2  17    6.48   10.97
   5   2 -17   -0.67    9.00
  -4  -2  17    6.31   10.82
   4   2 -17   21.40    9.31
  -3  -2  17   24.28   11.13
   3   2 -17   26.08    9.39
  -2  -2  17  445.65   22.83
   2   2 -17  478.61   21.85
  -1  -2  17    7.13   10.74
   1   2 -17   20.22    8.91
   0  -2  17  266.10   19.19
   0   2 -17  230.21   17.07
   1  -2  17    3.00   10.67
  -1   2 -17   -3.77    8.34
 -13   0  18    7.39   11.42
 -12   0  18  197.24   17.35
 -11   0  18   11.50   10.98
 -10   0  18  268.83   18.26
  -9   0  18   -1.73   10.06
  -8   0  18   43.02   11.11
  -7   0  18    9.22   10.05
  -6   0  18  289.26   18.08
  -5   0  18    0.22    9.39
  -4   0  18  183.57   16.00
  -3   0  18   -2.95    8.94
  -2   0  18    4.44    9.17
  -1   0  18    4.85    9.58
   0   0  18   26.24    9.93
   1   0  18   -7.16    9.41
   2   0  18  121.08   12.41
 -13  -1  18  105.02   14.43
 -13   1  18  126.74   13.59
 -12  -1  18   40.45   12.96
 -12   1  18   52.78   11.25
 -11  -1  18    4.62   11.85
 -11   1  18   19.59   10.44
  11   1 -18   15.74   10.76
 -10  -1  18   49.50   12.62
 -10   1  18   67.22   10.58
  10   1 -18   57.67   10.50
  -9  -1  18   22.07   12.12
  -9   1  18   49.76   10.28
   9   1 -18   30.87    9.39
  -8  -1  18  237.93   19.42
   8   1 -18  266.18   17.09
  -8   1  18  284.27   16.71
  -7  -1  18   13.58   11.34
  -7   1  18   12.84    9.40
   7   1 -18   10.57    8.48
  -6  -1  18  106.31   12.97
  -6   1  18   90.79   10.62
   6   1 -18   73.33   10.17
  -5  -1  18   64.99   11.84
  -5   1  18   65.19    9.99
   5   1 -18   71.98    9.70
  -4  -1  18   23.50   10.46
  -4   1  18   33.27    9.25
   4   1 -18   31.39    8.83
  -3  -1  18    3.53   10.05
  -3   1  18   12.97    8.83
   3   1 -18   11.39    8.04
  -2  -1  18  234.28   17.86
  -2   1  18  239.96   16.12
   2   1 -18  246.60   16.03
  -1  -1  18   30.95   10.68
   1   1 -18   41.58    8.84
  -1   1  18   34.09    9.68
   0  -1  18   80.18   12.10
   0   1  18   84.80   10.90
   0   1 -18   83.63    9.96
   1  -1  18   70.50   11.85
   1   1  18   68.79   10.87
  -1   1 -18   80.01   10.07
 -10  -2  18   58.42   14.73
  10   2 -18   72.34   12.43
  -9  -2  18   -0.60   12.87
   9   2 -18   26.41   11.01
  -8  -2  18   78.78   13.92
   8   2 -18   69.31   11.98
  -7  -2  18   23.59   12.62
   7   2 -18   27.34   10.15
  -6  -2  18   11.90   12.07
   6   2 -18   17.33    9.96
  -5  -2  18    6.58   11.87
   5   2 -18   33.37   10.26
  -4  -2  18  343.80   21.86
   4   2 -18  366.44   20.20
  -3  -2  18  108.53   13.59
   3   2 -18  102.65   11.82
  -2  -2  18  115.09   13.76
   2   2 -18   98.99   11.74
 -12   0  19    2.27   10.94
 -11   0  19  394.13   21.66
 -10   0  19   18.77   10.73
  -9   0  19  328.95   19.73
  -8   0  19   11.05   10.97
  -7   0  19  285.77   18.98
  -6   0  19    1.80    9.98
  -5   0  19  681.11   26.83
  -4   0  19   -1.20    9.88
  -3   0  19    0.35    9.64
  -2   0  19   -3.02    9.78
  -1   0  19  143.02   13.08
   0   0  19   -9.91   10.31
 -11  -1  19   13.84   12.27
 -11   1  19   20.65   10.61
 -10  -1  19   14.04   12.17
  -9  -1  19  285.15   21.45
  -9   1  19  320.31   18.55
  -8  -1  19   41.08   12.55
  -8   1  19   51.95   10.24
  -7  -1  19  378.68   22.49
  -7   1  19  411.68   19.97
  -6  -1  19    3.77   11.31
  -5  -1  19   85.62   12.75
  -5   1  19   93.05   11.06
  -4  -1  19   90.71   12.91
  -4   1  19   91.25   11.03
  -3  -1  19  171.42   14.45
  -3   1  19  177.89   12.94
  -2  -1  19   83.61   12.76
  -2   1  19   65.16   10.65
  -1  -1  19    3.87   11.10
  -1   1  19   -9.31    9.77
  -9   0  20   13.65   11.30
  -8   0  20    3.65   11.51
  -7   0  20   17.50   11.31
  -6   0  20  649.31   26.95
  -5   0  20    8.04   10.73
  -4   0  20   22.10   10.94
   0   0   0    0.00    0.00
;
_shelx_hkl_checksum     65861
_shelx_res_file
;
TITL II               P 21/N       R   0.03
    shelx.res
    created by SHELXL-2018/3 at 13:18:00 on 07-Jul-2020
CELL  0.71073  14.3484   3.9955  15.6975   90.000  110.519   90.000
ZERR     4.00   0.0011   0.0003   0.0012    0.000    0.002    0.000
LATT   1
SYMM  1/2 - X, 1/2 + Y, 1/2 - Z
SFAC  C    H    BR
UNIT  28 20 12
MERG   2
OMIT    -1   0   1
EQIV $1 -X+1, -Y+2, -Z+2
HTAB C3 BR2_$1
HTAB C3 Br2_$1
FMAP   2
PLAN   20
SIZE     0.120   0.210   0.340
ACTA
BOND   $H
CONF
L.S.   9
TEMP  -123.00
WGHT    0.015400    1.177600
EXTI    0.000620
FVAR       0.34931
BR1   3    0.687011    1.187617    0.844709    11.00000    0.01425    0.02432 =
         0.02664    0.00205    0.00050   -0.00447
BR2   3    0.360766    0.605221    0.909548    11.00000    0.02155    0.02461 =
         0.01674    0.00230    0.00871   -0.00194
BR3   3    0.352132    0.686979    0.550228    11.00000    0.02070    0.02729 =
         0.01272   -0.00326    0.00346   -0.00059
C1    1    0.515565    0.930557    0.702949    11.00000    0.01489    0.01302 =
         0.01757    0.00279    0.00579    0.00342
C2    1    0.559213    0.982304    0.796530    11.00000    0.01394    0.01311 =
         0.01905    0.00235    0.00164   -0.00094
C3    1    0.515848    0.891968    0.858828    11.00000    0.01765    0.01326 =
         0.01460   -0.00264   -0.00020    0.00030
AFIX  43
H3    2    0.548214    0.934507    0.921902    11.00000   -1.20000
AFIX   0
C4    1    0.423425    0.736913    0.826590    11.00000    0.01658    0.01531 =
         0.01611    0.00073    0.00809    0.00332
C5    1    0.375547    0.679011    0.735121    11.00000    0.01231    0.01478 =
         0.01627   -0.00130    0.00389   -0.00153
AFIX  43
H5    2    0.312062    0.574516    0.713540    11.00000   -1.20000
AFIX   0
C6    1    0.421742    0.775948    0.675650    11.00000    0.01732    0.01341 =
         0.01330   -0.00408    0.00173    0.00302
C7    1    0.563786    1.028035    0.635711    11.00000    0.01625    0.02894 =
         0.02129    0.00422    0.00739    0.00228
AFIX 137
H7A   2    0.576650    0.826805    0.605878    11.00000   -1.50000
H7B   2    0.626764    1.142988    0.667500    11.00000   -1.50000
H7C   2    0.519404    1.177907    0.589887    11.00000   -1.50000
AFIX   0
HKLF 4
REM  II               P 21/N       R   0.03
REM wR2 = 0.0489, GooF = S = 1.076, Restrained GooF = 1.076 for all data
REM R1 = 0.0250 for 1657 Fo > 4sig(Fo) and 0.0337 for all 1928 data
REM 93 parameters refined using 0 restraints
END
WGHT      0.0156      1.1626
REM Highest difference peak  0.704,  deepest hole -0.676,  1-sigma level  0.122
Q1    1   0.3375  0.6075  0.9572  11.00000  0.05    0.70
Q2    1   0.3813  0.6229  0.8607  11.00000  0.05    0.62
Q3    1   0.3820  0.4318  0.9549  11.00000  0.05    0.55
Q4    1   0.3021  0.8510  0.9049  11.00000  0.05    0.54
Q5    1   0.3648  0.7394  0.4972  11.00000  0.05    0.49
Q6    1   0.6608  1.3600  0.7859  11.00000  0.05    0.48
Q7    1   0.3313  0.7203  0.6048  11.00000  0.05    0.47
Q8    1   0.7021  1.3417  0.8902  11.00000  0.05    0.47
Q9    1   0.3384  0.4279  0.8672  11.00000  0.05    0.46
Q10   1   0.3710  0.7641  0.9660  11.00000  0.05    0.44
Q11   1   0.5766  0.7515  1.0040  11.00000  0.05    0.43
Q12   1   0.6672  1.1860  0.8962  11.00000  0.05    0.43
Q13   1   0.7186  1.1758  0.7989  11.00000  0.05    0.43
Q14   1   0.4018  0.9396  0.5577  11.00000  0.05    0.42
Q15   1   0.4025  0.4738  0.5431  11.00000  0.05    0.42
Q16   1   0.5401  1.0095  0.6726  11.00000  0.05    0.42
Q17   1   0.7387  0.9734  0.8417  11.00000  0.05    0.40
Q18   1   0.3366  0.5525  0.5040  11.00000  0.05    0.40
Q19   1   0.6157  0.7579  0.5210  11.00000  0.05    0.39
Q20   1   0.3523  0.7929  0.8804  11.00000  0.05    0.39
;
_shelx_res_checksum     33330
