# Supplementary material for: Crystal structure and Hirshfeld surface analysis of 2,6-di­iodo-4-nitro­toluene and 2,4,6-tri­bromo­toluene
Source: Acta Crystallogr E Crystallogr Commun. 2020 Jul 31;76(Pt 8):1391–7. doi: 10.1107/S2056989020010270 (PMC7405584; doi:10.1107/S2056989020010270)
Supplement: Supplementary file 2 [file e-76-01391-DINTsup2.hkl]

data_DINT                                                                       
_shelx_title ' SIR92 run in space group P1 21/c1'                               
_shelx_refln_list_code          4                                               
_shelx_F_calc_maximum      290.97                                               
_exptl_crystal_F_000       704.00                                               
_reflns_d_resolution_high  0.7685                                               
                                                                                
loop_                                                                           
 _space_group_symop_operation_xyz                                               
 'x, y, z'                                                                      
 '-x, y+1/2, -z+1/2'                                                            
 '-x, -y, -z'                                                                   
 'x, -y-1/2, z-1/2'                                                             
                                                                                
_cell_length_a     4.3815                                                       
_cell_length_b    15.3348                                                       
_cell_length_c    14.5894                                                       
_cell_angle_alpha  90.000                                                       
_cell_angle_beta   96.588                                                       
_cell_angle_gamma  90.000                                                       
                                                                                
_shelx_F_squared_multiplier     1.000                                           
                                                                                
loop_                                                                           
 _refln_index_h                                                                 
 _refln_index_k                                                                 
 _refln_index_l                                                                 
 _refln_F_squared_calc                                                          
 _refln_F_squared_meas                                                          
 _refln_F_squared_sigma                                                         
 _refln_observed_status                                                         
   1   0   0      84662.63      90192.40      2187.08 o                         
   2   0   0      21843.73      23082.46       630.35 o                         
   3   0   0       1901.62       1921.05        70.60 o                         
   4   0   0         44.77         84.55        34.99 o                         
   5   0   0        101.88         86.64        83.35 o                         
   1   1   0       3106.89       3345.89       159.04 o                         
   2   1   0       3387.83       3413.71       145.46 o                         
   3   1   0       1715.01       1667.97        46.21 o                         
   4   1   0          1.05        -12.89        29.60 o                         
   5   1   0          3.42         -4.62        30.77 o                         
   0   2   0       1245.16       1176.93        34.57 o                         
   1   2   0       3143.24       3443.59       137.05 o                         
   2   2   0       2915.11       2930.23        68.31 o                         
   3   2   0       6517.18       6586.22       275.66 o                         
   4   2   0       4285.83       4362.60       152.78 o                         
   5   2   0       1448.03       1445.31       126.54 o                         
   1   3   0       2840.01       2757.74        77.39 o                         
   2   3   0      17970.65      18591.02       485.82 o                         
   3   3   0       3480.21       3466.56        77.05 o                         
   4   3   0        222.00        225.40        31.16 o                         
   5   3   0        413.35        441.09        47.75 o                         
   0   4   0      30989.60      30301.44       690.07 o                         
   1   4   0      27508.96      27751.67       646.13 o                         
   2   4   0       6964.18       6964.31       262.57 o                         
   3   4   0        361.44        363.45        23.13 o                         
   4   4   0         64.92         99.82        21.06 o                         
   5   4   0         21.14         12.61        33.56 o                         
   1   5   0       1056.48       1046.36        40.61 o                         
   2   5   0        143.27        120.82        33.05 o                         
   3   5   0        339.65        322.47        23.59 o                         
   4   5   0         40.60         43.64        18.58 o                         
   5   5   0         67.93         48.65        34.54 o                         
   0   6   0        198.20        202.13        15.58 o                         
   1   6   0       1708.36       1628.95        38.40 o                         
   2   6   0      11263.95      11326.48       301.47 o                         
   3   6   0      16340.98      16776.78       437.96 o                         
   4   6   0      13090.80      13280.75       275.93 o                         
   5   6   0       4836.50       4534.57       372.34 o                         
   1   7   0       7339.84       7375.61       147.28 o                         
   2   7   0       7832.07       7932.85       541.14 o                         
   3   7   0       2870.33       2810.28        90.82 o                         
   4   7   0         54.56         66.37        26.73 o                         
   5   7   0         50.30        104.85        52.33 o                         
   0   8   0       6960.70       6792.11       188.85 o                         
   1   8   0       1522.31       1292.97       102.14 o                         
   2   8   0       1220.65       1271.65        68.93 o                         
   3   8   0        774.81        816.09        48.18 o                         
   4   8   0        195.19        201.83        69.85 o                         
   5   8   0         31.06         48.32        54.32 o                         
   1   9   0       6090.49       6000.94       134.03 o                         
   2   9   0      11826.54      12060.46       348.58 o                         
   3   9   0       2871.27       2811.84        89.41 o                         
   4   9   0          3.14         22.29        33.55 o                         
   5   9   0        290.62        314.49       107.26 o                         
   0  10   0        809.12        795.98        80.79 o                         
   1  10   0        250.01        238.91        26.81 o                         
   2  10   0       3715.65       3690.69       163.32 o                         
   3  10   0       4469.30       4551.16       175.02 o                         
   4  10   0       4300.24       4374.56       214.70 o                         
   1  11   0         50.57         59.47        40.21 o                         
   2  11   0        232.12        245.09        39.58 o                         
   3  11   0         45.54         69.80        34.27 o                         
   4  11   0          2.90          0.84        34.95 o                         
   0  12   0      22211.16      22286.12       598.47 o                         
   1  12   0      11984.27      12271.81       247.41 o                         
   2  12   0       6261.99       6597.12       223.59 o                         
   3  12   0        701.43        679.47       107.90 o                         
   4  12   0          3.47         23.50        37.51 o                         
   1  13   0       1264.36       1210.74        62.71 o                         
   2  13   0       4073.33       3952.19       174.62 o                         
   3  13   0       1305.99       1367.89       102.17 o                         
   4  13   0          3.41         42.79        42.62 o                         
   0  14   0       1314.49       1123.06       119.37 o                         
   1  14   0        163.17        111.94        22.97 o                         
   2  14   0        362.04        339.99        51.95 o                         
   3  14   0         11.66          8.12        40.18 o                         
   4  14   0          0.15        -28.66        68.33 o                         
   1  15   0       1340.44       1294.61       113.00 o                         
   2  15   0       2061.30       2165.50       136.16 o                         
   3  15   0        558.37        490.46        85.54 o                         
   0  16   0       8650.37       8717.32       396.21 o                         
   1  16   0       6318.45       6383.11       189.72 o                         
   2  16   0        946.44       1001.21       105.46 o                         
   3  16   0         32.56         28.77        49.70 o                         
   1  17   0        137.40        123.59        36.07 o                         
   2  17   0        217.85        142.65        65.10 o                         
   0  18   0         33.40         36.97        54.62 o                         
   1  18   0         92.32        102.41        45.10 o                         
   2  18   0        855.29       1012.79       112.37 o                         
   1  19   0        494.11        439.20        68.01 o                         
  -5   1   1       3276.28       3181.88       150.03 o                         
  -4   1   1       5317.74       4872.79       137.34 o                         
  -3   1   1       1013.17       1010.53        39.16 o                         
  -2   1   1         10.03          6.25         9.17 o                         
  -1   1   1       7795.62       8367.07       176.89 o                         
   1   1   1      15851.03      16985.41       429.30 o                         
   2   1   1      19759.60      21118.04       363.76 o                         
   3   1   1      17169.17      17678.99       345.38 o                         
   4   1   1       5796.64       5663.90       209.75 o                         
   5   1   1        525.93        502.21        65.75 o                         
  -5   2   1        489.50        538.83        68.38 o                         
  -4   2   1       4052.70       3905.67       202.34 o                         
  -3   2   1      14541.18      14807.22       299.20 o                         
  -2   2   1      17310.38      18110.23       547.17 o                         
  -1   2   1       4661.25       4972.11       163.28 o                         
   0   2   1        336.37        328.04        10.54 o                         
   1   2   1       8175.19       8423.54       208.47 o                         
   2   2   1       6298.41       6740.64       192.89 o                         
   3   2   1        979.93        995.27        60.16 o                         
   4   2   1       1914.68       2054.86        81.08 o                         
   5   2   1       2462.29       2436.15        97.98 o                         
  -5   3   1       2562.22       2558.67        99.97 o                         
  -4   3   1       4901.60       4770.73       248.82 o                         
  -3   3   1       4791.71       4762.42       160.09 o                         
  -2   3   1      17914.62      19212.89       581.96 o                         
  -1   3   1      11334.83      11681.32       227.93 o                         
   0   3   1      19696.88      19532.13       325.63 o                         
   1   3   1      30295.94      31268.27       596.16 o                         
   2   3   1      14445.30      14287.59       386.21 o                         
   3   3   1      10943.53      11188.70       295.22 o                         
   4   3   1       4578.12       4765.25       145.80 o                         
   5   3   1       1520.74       1503.60        82.10 o                         
  -5   4   1         46.73         22.35        25.69 o                         
  -4   4   1        109.57         75.72        20.59 o                         
  -3   4   1       1744.30       1777.09        98.51 o                         
  -2   4   1       1818.58       1888.46        47.93 o                         
  -1   4   1       4384.15       4390.57        86.41 o                         
   0   4   1      21564.81      20742.34       342.51 o                         
   1   4   1      22769.14      22451.05       415.67 o                         
   2   4   1      11185.64      11325.56       262.88 o                         
   3   4   1       3945.37       4046.23       112.39 o                         
   4   4   1         16.27         22.75        22.90 o                         
   5   4   1        189.11        233.52        78.55 o                         
  -5   5   1        632.10        631.07        54.89 o                         
  -4   5   1        117.38        114.99        40.81 o                         
  -3   5   1       1904.50       1903.33        54.38 o                         
  -2   5   1      23941.05      23970.43       635.24 o                         
  -1   5   1      37760.22      37497.66       779.41 o                         
   0   5   1      30199.02      29373.92       507.52 o                         
   1   5   1       4025.57       3904.24       104.67 o                         
   2   5   1        602.28        662.92        32.79 o                         
   3   5   1       2463.24       2523.20        62.85 o                         
   4   5   1       1075.30       1074.77        49.04 o                         
   5   5   1         62.66         76.11        32.65 o                         
  -5   6   1          0.56        -18.14        31.06 o                         
  -4   6   1          0.75          3.32        24.20 o                         
  -3   6   1        538.46        638.29        35.79 o                         
  -2   6   1       2001.07       1977.07        84.84 o                         
  -1   6   1         24.61         29.99         7.84 o                         
   0   6   1       1126.43       1112.02        29.91 o                         
   1   6   1        331.30        365.15        21.61 o                         
   2   6   1         87.60         77.59        21.49 o                         
   3   6   1         53.54         38.11        29.74 o                         
   4   6   1        149.80        116.24        34.34 o                         
   5   6   1        237.77        200.65        88.38 o                         
  -5   7   1          0.18         18.35        64.34 o                         
  -4   7   1        449.36        437.34        46.47 o                         
  -3   7   1       3361.95       3324.93       154.27 o                         
  -2   7   1      10564.82      10601.41       303.01 o                         
  -1   7   1      25171.40      25073.16       530.77 o                         
   0   7   1      30944.84      30706.88       568.40 o                         
   1   7   1       6528.98       6470.22       125.58 o                         
   2   7   1        165.12        206.75        26.70 o                         
   3   7   1         60.69         96.79        23.41 o                         
   4   7   1         79.03          4.09        23.73 o                         
   5   7   1        108.15        127.73       140.17 o                         
  -5   8   1         99.87        144.04        58.00 o                         
  -4   8   1        311.95        366.72        91.84 o                         
  -3   8   1       2443.55       2437.55       145.74 o                         
  -2   8   1        843.53        787.00        78.45 o                         
  -1   8   1       1594.73       1657.22        45.16 o                         
   0   8   1      15697.91      15327.00       279.05 o                         
   1   8   1      33707.01      33826.37       730.96 o                         
   2   8   1      12950.80      13126.43       467.29 o                         
   3   8   1        911.39        955.88       130.17 o                         
   4   8   1        112.69        101.54        28.83 o                         
   5   8   1         61.65         64.12        59.37 o                         
  -5   9   1        131.53        161.79        86.89 o                         
  -4   9   1       1431.49       1380.33        96.87 o                         
  -3   9   1       3567.51       3646.44       146.67 o                         
  -2   9   1      12451.20      12344.37       355.98 o                         
  -1   9   1      14632.30      13824.97       266.10 o                         
   0   9   1      22650.54      21900.33       408.02 o                         
   1   9   1      10860.39      10575.21       204.45 o                         
   2   9   1       2410.36       2391.14       157.94 o                         
   3   9   1       2015.61       2047.77        71.76 o                         
   4   9   1        895.90        814.36        80.38 o                         
   5   9   1        950.11        860.64       154.86 o                         
  -4  10   1        992.80       1062.77       127.46 o                         
  -3  10   1       3821.49       3712.08       109.16 o                         
  -2  10   1       4556.65       4695.85       165.30 o                         
  -1  10   1        298.73        275.50        22.38 o                         
   0  10   1        470.48        490.67        23.96 o                         
   1  10   1        286.60        304.71        27.02 o                         
   2  10   1        505.18        525.17        73.92 o                         
   3  10   1        762.96        801.70       103.11 o                         
   4  10   1        500.24        552.38        70.87 o                         
  -4  11   1       1812.45       1780.53       156.76 o                         
  -3  11   1         32.08         14.36        29.42 o                         
  -2  11   1        183.85        111.24        36.99 o                         
  -1  11   1       7200.07       7127.29       139.53 o                         
   0  11   1       2046.00       1953.65        64.92 o                         
   1  11   1        211.52        189.45        22.49 o                         
   2  11   1       1585.10       1570.55       124.05 o                         
   3  11   1       5140.00       4967.34       191.16 o                         
   4  11   1       2395.97       2480.40       148.39 o                         
  -4  12   1        409.93        324.98       135.47 o                         
  -3  12   1        757.73        814.41        78.30 o                         
  -2  12   1        224.03        247.31        66.28 o                         
  -1  12   1        219.44        238.33        35.43 o                         
   0  12   1       2107.88       2280.25        96.45 o                         
   1  12   1       1952.68       1859.36        73.22 o                         
   2  12   1       3088.86       2939.31       202.34 o                         
   3  12   1         23.56         33.58        55.26 o                         
   4  12   1          9.38         28.75        46.16 o                         
  -4  13   1       1204.78       1120.21       104.14 o                         
  -3  13   1       1144.97       1077.51        91.85 o                         
  -2  13   1        290.25        332.58        47.83 o                         
  -1  13   1       1030.37       1021.31        62.66 o                         
   0  13   1        131.39        135.71        36.18 o                         
   1  13   1       1079.98       1091.64        59.21 o                         
   2  13   1       2673.42       2645.78       255.72 o                         
   3  13   1       2162.59       2288.17       158.19 o                         
   4  13   1       1427.13       1261.26       166.38 o                         
  -4  14   1       1213.26       1298.73       114.76 o                         
  -3  14   1       4124.23       4070.89       177.16 o                         
  -2  14   1       3828.47       3942.97       159.79 o                         
  -1  14   1         58.86         53.40        19.00 o                         
   0  14   1        558.55        591.75        63.34 o                         
   1  14   1       3194.93       3333.34       122.43 o                         
   2  14   1        557.78        538.65       123.84 o                         
   3  14   1         54.85         94.28        42.55 o                         
  -3  15   1       1007.55        945.98       111.22 o                         
  -2  15   1        287.30        358.60        64.53 o                         
  -1  15   1        153.89        151.27        33.22 o                         
   0  15   1        117.35        154.03        41.39 o                         
   1  15   1       2162.48       2290.75        94.33 o                         
   2  15   1       3501.04       3671.76       201.25 o                         
   3  15   1       3186.80       3375.94       487.53 o                         
  -3  16   1          1.03         47.81        53.13 o                         
  -2  16   1         36.39        -62.22        91.09 o                         
  -1  16   1        112.91         93.60        37.49 o                         
   0  16   1        936.62        851.96        83.03 o                         
   1  16   1        949.81        967.71        98.36 o                         
   2  16   1        905.90        956.59       135.62 o                         
   3  16   1        110.05         74.96        58.81 o                         
  -2  17   1        798.73        849.85       100.33 o                         
  -1  17   1       2969.57       3412.21       151.02 o                         
   0  17   1       2059.78       2266.06       122.75 o                         
   1  17   1         95.25         52.22        39.75 o                         
   2  17   1        411.86        313.10        68.92 o                         
  -2  18   1        507.49        418.92       120.44 o                         
  -1  18   1         41.43         49.50        41.48 o                         
   0  18   1        180.21        207.37        51.65 o                         
   1  18   1        473.11        500.99       136.26 o                         
   2  18   1        189.40        161.46       104.01 o                         
  -1  19   1       1139.64       1123.56       100.45 o                         
   0  19   1        791.82        833.80        89.85 o                         
   1  19   1        372.75        325.82        60.89 o                         
  -5   0   2          8.26         10.89        33.41 o                         
  -4   0   2       4984.58       4864.31       277.10 o                         
  -3   0   2      21793.74      21888.70       611.87 o                         
  -2   0   2      56812.44      58093.97      1452.94 o                         
  -1   0   2      57076.27      56813.67      1482.13 o                         
   0   0   2       2452.19       2522.46        72.21 o                         
   1   0   2        184.13        213.48        15.03 o                         
   2   0   2       2998.47       3085.86       101.36 o                         
   3   0   2        116.88        145.56        21.23 o                         
   4   0   2       1136.44       1057.73        87.94 o                         
   5   0   2       3026.08       3001.26       158.07 o                         
  -5   1   2         65.06          6.30        38.09 o                         
  -4   1   2         16.71         24.42        24.56 o                         
  -3   1   2        824.87        835.27        53.64 o                         
  -2   1   2       5841.28       6085.91       132.46 o                         
  -1   1   2      34660.06      35251.55       652.90 o                         
   0   1   2      19187.02      18985.88       324.76 o                         
   1   1   2      82072.95      86210.39      1555.74 o                         
   2   1   2       8124.46       8227.20       251.52 o                         
   3   1   2        682.91        743.61        36.70 o                         
   4   1   2        279.31        364.53        48.69 o                         
   5   1   2          1.32         28.91        26.99 o                         
  -5   2   2        436.30        411.57        54.84 o                         
  -4   2   2        660.90        683.57        44.80 o                         
  -3   2   2         37.78         30.44        21.64 o                         
  -2   2   2         20.61         12.85         9.54 o                         
  -1   2   2        194.48        246.85        19.69 o                         
   0   2   2       5390.89       5216.25       130.79 o                         
   1   2   2      35804.94      37237.80       632.36 o                         
   2   2   2       6320.76       6459.02       141.04 o                         
   3   2   2       3946.27       4040.58        87.71 o                         
   4   2   2        553.67        531.42        45.42 o                         
   5   2   2         40.91         39.34        28.22 o                         
  -5   3   2        735.46        659.57        57.77 o                         
  -4   3   2       3000.72       2804.35       128.22 o                         
  -3   3   2       6872.50       7096.00       147.20 o                         
  -2   3   2        168.62        210.09        16.05 o                         
  -1   3   2       8631.95       8833.71       167.51 o                         
   0   3   2      43775.80      43993.80       713.14 o                         
   1   3   2      16870.38      17631.42       292.44 o                         
   2   3   2       3313.73       3406.78        78.25 o                         
   3   3   2       1050.18       1061.69        70.37 o                         
   4   3   2       2877.74       2792.17        86.47 o                         
   5   3   2       1070.35       1008.18       119.83 o                         
  -5   4   2         39.44         32.35        26.01 o                         
  -4   4   2        989.61       1003.60        78.07 o                         
  -3   4   2       7411.28       7449.79       265.40 o                         
  -2   4   2      10623.56      10697.42       354.20 o                         
  -1   4   2      25586.31      25149.78       444.40 o                         
   0   4   2       7368.50       7102.00       128.09 o                         
   1   4   2          0.06          1.48         8.22 o                         
   2   4   2         90.23         94.46        20.76 o                         
   3   4   2        328.22        351.12        24.76 o                         
   4   4   2        194.77        240.36        28.94 o                         
   5   4   2        468.01        465.84        60.75 o                         
  -5   5   2       1631.12       1482.47       102.50 o                         
  -4   5   2       4124.49       3971.00       133.19 o                         
  -3   5   2       5839.48       5707.47       125.52 o                         
  -2   5   2       7736.31       8025.57       255.00 o                         
  -1   5   2       8213.61       8401.63       163.89 o                         
   0   5   2       8731.58       8495.79       153.15 o                         
   1   5   2       3383.19       3318.58        82.77 o                         
   2   5   2       2476.05       2549.36        71.97 o                         
   3   5   2       4063.14       4097.46       107.02 o                         
   4   5   2       2429.46       2445.10        77.76 o                         
   5   5   2       1073.93       1125.08        79.03 o                         
  -5   6   2       3087.14       3079.04       146.47 o                         
  -4   6   2       1345.19       1471.84        68.11 o                         
  -3   6   2         93.73         94.70        24.27 o                         
  -2   6   2        619.56        670.32        37.39 o                         
  -1   6   2         32.50         40.37        18.51 o                         
   0   6   2       3027.47       2783.74        64.50 o                         
   1   6   2      27454.89      27862.38       479.08 o                         
   2   6   2      30591.53      30326.01       673.30 o                         
   3   6   2      13733.43      13870.66       361.89 o                         
   4   6   2       3585.00       3646.08       112.00 o                         
   5   6   2         26.56          9.04        28.60 o                         
  -5   7   2       1429.22       1345.03       290.06 o                         
  -4   7   2       5103.73       4947.05       233.19 o                         
  -3   7   2       9040.89       8952.32       446.38 o                         
  -2   7   2       3029.38       3143.09        84.73 o                         
  -1   7   2        204.32        296.48        30.80 o                         
   0   7   2       1996.85       2034.46        47.45 o                         
   1   7   2         27.65         43.96        15.67 o                         
   2   7   2       1985.18       1901.64        92.60 o                         
   3   7   2       7499.95       7468.95       183.61 o                         
   4   7   2       5370.86       5496.44       160.13 o                         
   5   7   2       1902.33       1783.92       260.21 o                         
  -5   8   2          7.80         29.70        45.60 o                         
  -4   8   2         19.28         27.94        23.15 o                         
  -3   8   2        456.06        526.99       112.33 o                         
  -2   8   2       1152.83       1194.47       109.98 o                         
  -1   8   2       2828.24       2859.87        68.92 o                         
   0   8   2        438.25        372.40        29.42 o                         
   1   8   2        681.57        644.20        30.52 o                         
   2   8   2         72.51         57.95        28.04 o                         
   3   8   2         19.66         26.35        18.17 o                         
   4   8   2        140.28        176.67        32.66 o                         
   5   8   2        180.01        125.46        81.65 o                         
  -5   9   2        667.58        641.22       135.88 o                         
  -4   9   2       2736.52       2815.32       121.86 o                         
  -3   9   2       2469.97       2429.69       113.77 o                         
  -2   9   2          1.85         77.96        77.01 o                         
  -1   9   2       4196.65       4270.26       113.36 o                         
   0   9   2       6641.08       6365.83       127.37 o                         
   1   9   2       5617.48       5639.97       111.37 o                         
   2   9   2        112.75         63.15        31.16 o                         
   3   9   2       3222.78       3123.33       134.14 o                         
   4   9   2       1782.59       1713.36       219.72 o                         
  -4  10   2        489.61        484.31        66.51 o                         
  -3  10   2         81.87         69.54        57.72 o                         
  -2  10   2       1007.03        999.30        81.23 o                         
  -1  10   2        652.52        680.22        34.38 o                         
   0  10   2       1074.02       1120.09        41.09 o                         
   1  10   2       6944.16       6862.55       184.39 o                         
   2  10   2       9981.11      10083.71       365.21 o                         
   3  10   2       6504.81       6681.20       234.42 o                         
   4  10   2        951.77        904.17       110.11 o                         
  -4  11   2       1080.74       1139.85        99.61 o                         
  -3  11   2       1234.41       1209.28       109.18 o                         
  -2  11   2       2466.70       2532.38        72.22 o                         
  -1  11   2       6341.68       6262.16       125.45 o                         
   0  11   2       5077.70       5062.05       107.49 o                         
   1  11   2       3596.76       3434.31       132.22 o                         
   2  11   2       1673.17       1694.29        89.45 o                         
   3  11   2       1772.80       1841.09       112.64 o                         
   4  11   2        704.98        628.75       281.85 o                         
  -4  12   2        877.78        987.28       146.34 o                         
  -3  12   2       4365.26       4328.51       175.36 o                         
  -2  12   2      10524.92      10476.28       213.86 o                         
  -1  12   2      16601.07      16331.40       380.28 o                         
   0  12   2       4787.61       4829.28       117.74 o                         
   1  12   2        136.17         86.20        17.40 o                         
   2  12   2        131.92        141.93        39.70 o                         
   3  12   2        163.87        176.11        44.80 o                         
   4  12   2         53.82        111.66        52.05 o                         
  -4  13   2         12.57          7.88        40.13 o                         
  -3  13   2         26.13         72.33        37.54 o                         
  -2  13   2        653.81        710.29        36.79 o                         
  -1  13   2       7387.66       7328.40       157.29 o                         
   0  13   2       7877.34       8180.73       186.92 o                         
   1  13   2       8241.84       8130.20       206.16 o                         
   2  13   2        864.22        930.09        86.92 o                         
   3  13   2         12.01         25.35        33.72 o                         
   4  13   2         68.57         52.21        51.56 o                         
  -4  14   2         14.46         32.54        45.93 o                         
  -3  14   2         24.79         17.49        55.15 o                         
  -2  14   2        238.37        280.63        27.58 o                         
  -1  14   2        422.56        434.14        45.53 o                         
   0  14   2         60.20         52.69        29.12 o                         
   1  14   2          8.35          3.52        20.05 o                         
   2  14   2          0.11         23.87        31.20 o                         
   3  14   2         29.45        -17.95       112.19 o                         
  -3  15   2        272.08        237.03       131.88 o                         
  -2  15   2        235.60        161.62        40.22 o                         
  -1  15   2       1201.53       1094.19        88.77 o                         
   0  15   2       3463.85       3281.62       139.81 o                         
   1  15   2       1944.86       1906.89       101.00 o                         
   2  15   2        729.32        750.23        93.12 o                         
   3  15   2         90.62         63.75        50.77 o                         
  -3  16   2       2644.14       2678.66       325.79 o                         
  -2  16   2       4143.32       4445.85       211.45 o                         
  -1  16   2       4597.91       4481.43       177.73 o                         
   0  16   2       1337.14       1196.57       123.43 o                         
   1  16   2        308.57        305.28        52.02 o                         
   2  16   2        589.87        621.39        88.38 o                         
   3  16   2        312.68        285.21        73.43 o                         
  -2  17   2       1086.66        866.75        80.94 o                         
  -1  17   2       1509.10       1613.93       106.33 o                         
   0  17   2       1733.72       1732.20       183.33 o                         
   1  17   2       1219.88       1257.59        93.02 o                         
   2  17   2        825.17        743.75        96.38 o                         
  -2  18   2        227.85        158.25        43.85 o                         
  -1  18   2          8.88         -5.43        35.32 o                         
   0  18   2        569.48        553.08        72.00 o                         
   1  18   2       1591.23       1846.49       115.31 o                         
   2  18   2       1839.09       1816.54       207.73 o                         
  -1  19   2        100.16         73.73        44.85 o                         
   0  19   2        620.13        566.85       103.32 o                         
   1  19   2        373.34        270.04        57.70 o                         
  -5   1   3        420.86        470.15        76.52 o                         
  -4   1   3        455.23        476.89        57.80 o                         
  -3   1   3       3141.02       3053.60       103.92 o                         
  -2   1   3       4224.86       4208.22       119.91 o                         
  -1   1   3          2.58         20.65        10.45 o                         
   0   1   3      11687.29      11735.64       206.18 o                         
   1   1   3      15364.76      15460.41       262.94 o                         
   2   1   3       8514.07       8358.27       155.27 o                         
   3   1   3       1849.58       1839.53        52.73 o                         
   4   1   3        148.77        181.52        52.68 o                         
   5   1   3        255.98        260.28        64.03 o                         
  -5   2   3       6367.72       5924.22       213.02 o                         
  -4   2   3       9930.04       9560.03       248.42 o                         
  -3   2   3       9966.52      10082.90       201.29 o                         
  -2   2   3          9.92          3.63         9.50 o                         
  -1   2   3         70.81         67.75        15.28 o                         
   0   2   3         34.01         48.33         9.66 o                         
   1   2   3       6087.57       6091.72       198.28 o                         
   2   2   3      34553.36      35697.43       632.12 o                         
   3   2   3      23593.35      24006.95       437.63 o                         
   4   2   3      11739.47      11769.07       277.72 o                         
   5   2   3       2445.36       2331.95       130.31 o                         
  -5   3   3        275.28        262.48        46.39 o                         
  -4   3   3        279.53        357.20        37.09 o                         
  -3   3   3        787.58        870.62        37.25 o                         
  -2   3   3       1066.48       1082.96        34.95 o                         
  -1   3   3       8128.53       8273.86       150.77 o                         
   0   3   3       4154.51       4000.55        84.75 o                         
   1   3   3       2996.73       2956.10        56.68 o                         
   2   3   3       5189.58       5480.99       105.17 o                         
   3   3   3       2404.19       2391.55        65.65 o                         
   4   3   3         76.76         84.87        32.54 o                         
   5   3   3         75.07         70.41        29.83 o                         
  -5   4   3        140.34        158.77        39.19 o                         
  -4   4   3        410.85        441.16        39.39 o                         
  -3   4   3       6759.87       6888.68       203.61 o                         
  -2   4   3      22371.60      22858.23       443.94 o                         
  -1   4   3      64198.25      64243.46      1056.30 o                         
   0   4   3      55456.91      54486.03       989.21 o                         
   1   4   3      24654.66      24950.01       413.86 o                         
   2   4   3       3050.69       3118.01        64.88 o                         
   3   4   3        174.54        218.46        22.98 o                         
   4   4   3         64.69         70.86        23.75 o                         
   5   4   3        174.41        228.49        64.21 o                         
  -5   5   3        209.76        133.31        56.34 o                         
  -4   5   3       2682.22       2681.56        84.33 o                         
  -3   5   3       5831.39       5555.11       252.51 o                         
  -2   5   3       6385.44       6330.87       128.77 o                         
  -1   5   3       7122.81       7203.75       152.17 o                         
   0   5   3       6865.91       6658.83       137.36 o                         
   1   5   3      17623.75      17568.40       302.50 o                         
   2   5   3       4180.91       4277.75        87.11 o                         
   3   5   3        181.34        205.59        22.25 o                         
   4   5   3        609.48        650.76        69.24 o                         
   5   5   3       1649.81       1606.54        94.02 o                         
  -5   6   3        275.77        257.31        84.18 o                         
  -4   6   3        694.86        734.07        56.47 o                         
  -3   6   3        270.53        288.64        26.88 o                         
  -2   6   3          2.49         -2.97        11.23 o                         
  -1   6   3        692.94        627.32        35.97 o                         
   0   6   3        225.22        200.96        23.47 o                         
   1   6   3        794.12        881.97        27.82 o                         
   2   6   3       1624.91       1664.44        47.39 o                         
   3   6   3       1035.19       1067.90        48.90 o                         
   4   6   3         85.71         53.79        34.75 o                         
   5   6   3          3.50        -27.61        32.47 o                         
  -5   7   3         53.49         34.92        29.91 o                         
  -4   7   3       1469.28       1535.71        59.38 o                         
  -3   7   3       6340.41       6335.57       251.69 o                         
  -2   7   3       6918.61       7135.37       159.19 o                         
  -1   7   3        488.70        440.58        25.97 o                         
   0   7   3        747.94        763.23        36.60 o                         
   1   7   3       2099.89       2047.32        49.59 o                         
   2   7   3       2033.44       2186.89       181.42 o                         
   3   7   3         24.91         17.77        20.35 o                         
   4   7   3       1031.69        971.45        89.90 o                         
   5   7   3       1012.52        992.96       119.97 o                         
  -5   8   3          3.81        -22.29        54.19 o                         
  -4   8   3          3.24          2.98        30.62 o                         
  -3   8   3       3541.90       3512.48        99.42 o                         
  -2   8   3      22453.79      22983.00       568.13 o                         
  -1   8   3      48843.79      47718.80       901.70 o                         
   0   8   3      31858.93      30814.50       593.61 o                         
   1   8   3      16057.54      16023.31       307.87 o                         
   2   8   3       1815.65       2025.10        93.70 o                         
   3   8   3         25.31          1.56        16.90 o                         
   4   8   3        136.79        204.32        75.16 o                         
   5   8   3        189.74        239.90        96.75 o                         
  -5   9   3        196.86        167.25        82.19 o                         
  -4   9   3        981.19       1018.56       143.03 o                         
  -3   9   3       3369.44       3229.71       171.20 o                         
  -2   9   3       3032.38       2853.62       111.09 o                         
  -1   9   3       1447.95       1465.44        47.23 o                         
   0   9   3         58.85         50.51        13.98 o                         
   1   9   3         21.24         15.95        10.42 o                         
   2   9   3        102.28        121.09        30.12 o                         
   3   9   3         57.58         49.25        30.15 o                         
   4   9   3        290.15        391.26        78.54 o                         
  -4  10   3       2324.83       2376.49       151.87 o                         
  -3  10   3       4060.47       4084.94       208.87 o                         
  -2  10   3        633.01        684.88        35.44 o                         
  -1  10   3        840.70        872.78        34.73 o                         
   0  10   3         67.44         71.18        12.38 o                         
   1  10   3       2016.64       2038.62        55.05 o                         
   2  10   3       6654.10       6854.83       243.12 o                         
   3  10   3       2577.45       2755.24       129.04 o                         
   4  10   3       2350.12       2414.30       156.34 o                         
  -4  11   3       1140.24       1296.08       168.25 o                         
  -3  11   3       3137.68       3113.00       139.65 o                         
  -2  11   3       3779.12       3760.16       114.64 o                         
  -1  11   3         41.63         55.64        12.57 o                         
   0  11   3       3730.55       3587.96        81.45 o                         
   1  11   3      12248.25      12267.58       293.02 o                         
   2  11   3       5327.71       5442.05       195.93 o                         
   3  11   3       1211.91       1381.47       101.94 o                         
   4  11   3        299.42        244.49        65.82 o                         
  -4  12   3         87.00         34.95        41.54 o                         
  -3  12   3         94.03         77.86        36.35 o                         
  -2  12   3       2042.87       2129.18        61.07 o                         
  -1  12   3       2051.07       2082.35        64.08 o                         
   0  12   3       3935.98       3873.85       100.67 o                         
   1  12   3        723.79        727.91        71.66 o                         
   2  12   3        288.17        321.30        49.14 o                         
   3  12   3         48.96        -15.80        51.85 o                         
   4  12   3        152.66        269.32        70.64 o                         
  -4  13   3         59.36         70.91        60.67 o                         
  -3  13   3         21.38         32.89        37.08 o                         
  -2  13   3         10.93         -8.04        23.42 o                         
  -1  13   3         13.35         -5.51        27.10 o                         
   0  13   3       2199.70       2079.40        70.48 o                         
   1  13   3       2027.27       2021.74        78.87 o                         
   2  13   3       2187.02       2223.19       116.87 o                         
   3  13   3        408.43        454.74        65.86 o                         
   4  13   3         13.20        -28.22        63.43 o                         
  -4  14   3       2555.98       2501.26       335.78 o                         
  -3  14   3       1724.92       1700.62       118.38 o                         
  -2  14   3        198.20        152.24        23.41 o                         
  -1  14   3         26.80         44.77        19.82 o                         
   0  14   3        170.07        176.52        25.89 o                         
   1  14   3       1152.22       1094.29        66.58 o                         
   2  14   3       5018.24       5315.13       201.32 o                         
   3  14   3       6567.55       6964.26       275.18 o                         
  -3  15   3        134.73         38.27        69.98 o                         
  -2  15   3        120.78         94.98        24.01 o                         
  -1  15   3         21.26         20.90        25.15 o                         
   0  15   3       3359.40       3324.12       143.28 o                         
   1  15   3       2471.40       2645.39       266.31 o                         
   2  15   3       1372.95       1603.09       243.03 o                         
   3  15   3        142.90        121.94        58.39 o                         
  -3  16   3        364.45        359.43       137.97 o                         
  -2  16   3       1020.46       1099.75        72.16 o                         
  -1  16   3       1763.83       1891.75       100.33 o                         
   0  16   3       1763.25       1997.00       111.10 o                         
   1  16   3        802.65        836.94       124.35 o                         
   2  16   3        215.07        191.16        59.04 o                         
   3  16   3         27.97         20.11        79.54 o                         
  -2  17   3       1142.14       1013.80        81.32 o                         
  -1  17   3         43.35         44.50        39.68 o                         
   0  17   3        665.42        582.06        82.65 o                         
   1  17   3       1938.42       1991.38       112.01 o                         
   2  17   3        714.08        822.32       104.44 o                         
  -2  18   3         76.40         95.21        75.66 o                         
  -1  18   3        255.98        241.75        55.27 o                         
   0  18   3        117.53        117.61        45.05 o                         
   1  18   3          2.25        -40.54        40.54 o                         
   2  18   3        384.89        449.13       124.69 o                         
  -1  19   3        156.91         79.61        43.42 o                         
   0  19   3         55.95         53.82        44.57 o                         
   1  19   3          6.80        -23.72        39.74 o                         
  -5   0   4        237.13        193.57        52.05 o                         
  -4   0   4       3795.33       3690.71       206.39 o                         
  -3   0   4       6678.52       6745.25       203.41 o                         
  -2   0   4          4.05        -19.57        25.38 o                         
  -1   0   4       6043.07       6132.74       211.50 o                         
   0   0   4      46274.16      46288.24      1042.50 o                         
   1   0   4       6388.44       6143.62       194.74 o                         
   2   0   4       3557.20       3609.31       103.60 o                         
   3   0   4        457.12        565.56        74.43 o                         
   4   0   4       2715.51       2568.53       131.17 o                         
   5   0   4        563.43        651.50       169.88 o                         
  -5   1   4       1809.05       1598.31       122.59 o                         
  -4   1   4       2797.11       2731.49       122.09 o                         
  -3   1   4      15082.21      14849.02       297.24 o                         
  -2   1   4      40986.71      41389.60       850.93 o                         
  -1   1   4      45707.65      44431.30       979.19 o                         
   0   1   4      30570.76      30063.75       491.08 o                         
   1   1   4       1466.45       1460.95        40.69 o                         
   2   1   4       5768.34       5795.24       134.28 o                         
   3   1   4        724.01        825.59        69.52 o                         
   4   1   4       1243.33       1292.12        79.27 o                         
   5   1   4       1746.48       1676.47        90.63 o                         
  -5   2   4        316.74        242.94        45.30 o                         
  -4   2   4       1055.27       1007.30        75.38 o                         
  -3   2   4        296.27        286.58        23.80 o                         
  -2   2   4        520.76        620.78        48.40 o                         
  -1   2   4       2629.36       2611.67        77.45 o                         
   0   2   4       1506.10       1454.08        36.49 o                         
   1   2   4       2831.61       2701.22        68.04 o                         
   2   2   4        150.61        165.69        14.26 o                         
   3   2   4        250.84        295.33        28.66 o                         
   4   2   4        307.19        299.39        36.68 o                         
   5   2   4        248.03        191.61        45.68 o                         
  -5   3   4        624.66        738.15        82.53 o                         
  -4   3   4         90.30        120.82        30.63 o                         
  -3   3   4       4443.53       4561.90       114.47 o                         
  -2   3   4      19130.18      19777.05       377.23 o                         
  -1   3   4      13615.37      13083.67       369.44 o                         
   0   3   4       4052.01       3994.85       118.50 o                         
   1   3   4       1063.32       1009.50        31.89 o                         
   2   3   4      21348.92      21590.60       394.05 o                         
   3   3   4       4032.43       4097.51       107.42 o                         
   4   3   4        314.78        372.47        38.89 o                         
   5   3   4        139.28        134.92        42.72 o                         
  -5   4   4        291.23        325.01        52.14 o                         
  -4   4   4       1568.75       1583.07        94.14 o                         
  -3   4   4       1022.54        980.92        73.71 o                         
  -2   4   4       1243.50       1351.65        92.88 o                         
  -1   4   4       1561.38       1407.99        48.98 o                         
   0   4   4       9238.50       9127.25       225.55 o                         
   1   4   4      13271.25      13439.24       247.00 o                         
   2   4   4       2351.81       2419.52        54.94 o                         
   3   4   4        214.05        213.69        47.81 o                         
   4   4   4       1027.45        986.28        59.26 o                         
   5   4   4        576.87        563.09        85.18 o                         
  -5   5   4       2063.82       1974.21       125.62 o                         
  -4   5   4       4591.10       4500.83       128.58 o                         
  -3   5   4       5130.06       5118.51       123.25 o                         
  -2   5   4       6688.52       6931.00       178.91 o                         
  -1   5   4       3987.17       3909.12        87.38 o                         
   0   5   4      13678.92      12969.67       238.37 o                         
   1   5   4      15406.01      15299.33       297.23 o                         
   2   5   4      17525.52      17938.78       339.12 o                         
   3   5   4      12903.37      12784.57       251.21 o                         
   4   5   4       3572.16       3541.69       101.68 o                         
   5   5   4       1234.57       1218.45        82.20 o                         
  -5   6   4        660.98        545.88        71.26 o                         
  -4   6   4       3093.45       3070.49       121.67 o                         
  -3   6   4       4434.76       4570.05       136.02 o                         
  -2   6   4       1039.64       1097.23        57.72 o                         
  -1   6   4       2000.11       1792.00        62.05 o                         
   0   6   4      18327.42      18028.10       379.68 o                         
   1   6   4       8986.80       8856.77       161.54 o                         
   2   6   4        654.65        673.86        33.06 o                         
   3   6   4        325.23        427.76        30.62 o                         
   4   6   4       2885.06       2941.86       118.76 o                         
   5   6   4        972.55        926.33        86.20 o                         
  -5   7   4       2829.37       2736.45       113.38 o                         
  -4   7   4       2671.08       2752.14       107.59 o                         
  -3   7   4        304.51        284.60        27.89 o                         
  -2   7   4        102.48        103.91        46.34 o                         
  -1   7   4        854.68        859.81        40.50 o                         
   0   7   4      12198.69      12245.04       233.26 o                         
   1   7   4      14610.29      14317.26       259.27 o                         
   2   7   4      21021.51      21095.96       429.00 o                         
   3   7   4       8600.85       8824.57       210.00 o                         
   4   7   4       1298.31       1428.85        90.48 o                         
   5   7   4        473.84        312.92       100.48 o                         
  -5   8   4          2.08        -10.83        32.36 o                         
  -4   8   4         84.96         44.78        19.09 o                         
  -3   8   4        138.29        108.52        22.24 o                         
  -2   8   4          3.68         -2.95        29.72 o                         
  -1   8   4        113.76        134.88        26.98 o                         
   0   8   4        100.69        104.21        19.05 o                         
   1   8   4        187.14        166.45        21.89 o                         
   2   8   4        131.74        134.02        21.69 o                         
   3   8   4         27.83         79.62        74.06 o                         
   4   8   4          4.66         62.59        40.36 o                         
  -5   9   4        640.93        669.48       140.80 o                         
  -4   9   4        314.16        224.14        51.17 o                         
  -3   9   4        226.12        262.09        36.44 o                         
  -2   9   4       5072.39       5194.44       130.09 o                         
  -1   9   4       2617.16       2564.66        81.29 o                         
   0   9   4          6.28         -3.66        12.88 o                         
   1   9   4       5096.40       5004.59       121.55 o                         
   2   9   4       6729.95       6757.62       220.88 o                         
   3   9   4       3241.34       3246.68       140.63 o                         
   4   9   4        949.28        845.12       135.05 o                         
  -4  10   4       1270.30       1239.39       152.54 o                         
  -3  10   4       1518.05       1524.46       102.82 o                         
  -2  10   4         15.11         33.95        27.67 o                         
  -1  10   4       2711.34       2698.58        67.95 o                         
   0  10   4       6879.32       6889.44       205.22 o                         
   1  10   4       4021.91       3970.81        94.66 o                         
   2  10   4        179.31        258.09        40.76 o                         
   3  10   4        595.25        685.25        78.31 o                         
   4  10   4       1720.54       1836.92       385.71 o                         
  -4  11   4       1450.59       1460.09       156.14 o                         
  -3  11   4       4216.71       4407.57       176.85 o                         
  -2  11   4       5003.87       5119.51       125.03 o                         
  -1  11   4       5578.10       5579.96       129.90 o                         
   0  11   4       8068.46       7901.74       157.83 o                         
   1  11   4       5684.23       5740.56       157.52 o                         
   2  11   4       3539.25       3564.72       170.22 o                         
   3  11   4       2145.12       2220.56       178.92 o                         
   4  11   4       1290.38       1246.81       131.02 o                         
  -4  12   4       1059.43       1000.05       117.21 o                         
  -3  12   4        459.29        447.22        60.08 o                         
  -2  12   4         13.75         13.22        15.75 o                         
  -1  12   4       1339.36       1309.53        44.39 o                         
   0  12   4       7646.89       7533.02       182.21 o                         
   1  12   4       3768.38       3783.41       138.91 o                         
   2  12   4        821.44        891.58       100.90 o                         
   3  12   4        348.76        322.69        54.43 o                         
   4  12   4        826.28        810.09       109.26 o                         
  -4  13   4        190.61        189.73        54.57 o                         
  -3  13   4       3205.58       3466.27       157.56 o                         
  -2  13   4       8687.21       8845.24       201.00 o                         
  -1  13   4       8637.65       8855.82       211.29 o                         
   0  13   4       7688.56       7640.40       271.25 o                         
   1  13   4        294.03        307.55        35.72 o                         
   2  13   4        203.92        218.62        45.05 o                         
   3  13   4        121.65         93.28        40.88 o                         
  -3  14   4          0.61         30.67        47.57 o                         
  -2  14   4        161.05        142.68        28.06 o                         
  -1  14   4         15.35         19.24        24.07 o                         
   0  14   4        110.23         73.26        55.11 o                         
   1  14   4         16.40          3.03        28.96 o                         
   2  14   4          9.11        -39.72        47.54 o                         
   3  14   4        123.29         55.17        39.74 o                         
  -3  15   4        597.83        608.46       251.98 o                         
  -2  15   4       3159.82       3185.14       121.20 o                         
  -1  15   4       3678.57       3704.64       264.02 o                         
   0  15   4       1000.45       1036.72        89.75 o                         
   1  15   4        196.17        165.77        71.53 o                         
   2  15   4        551.15        788.32        96.62 o                         
   3  15   4        174.37        208.67        87.99 o                         
  -3  16   4        404.90        483.88        88.14 o                         
  -2  16   4         91.25         24.62        30.25 o                         
  -1  16   4       1773.32       1950.17       112.62 o                         
   0  16   4       3166.90       3201.97       147.34 o                         
   1  16   4       1072.41       1123.22       110.08 o                         
   2  16   4         44.17         40.03        71.18 o                         
   3  16   4         78.77         32.11        55.20 o                         
  -2  17   4       2366.27       2370.49       265.85 o                         
  -1  17   4       1822.69       1890.06       181.62 o                         
   0  17   4       1342.73       1313.57       156.47 o                         
   1  17   4        981.87        880.24        84.23 o                         
   2  17   4        185.44        242.31       100.30 o                         
  -2  18   4          3.55        -13.98        37.84 o                         
  -1  18   4        111.15        117.31        46.93 o                         
   0  18   4        685.28        705.17        82.36 o                         
   1  18   4        625.73        611.36        75.24 o                         
  -1  19   4        190.84        146.87        51.57 o                         
   0  19   4         97.94        206.24        57.31 o                         
   1  19   4       1119.10       1190.33       149.46 o                         
  -5   1   5       3351.27       3255.76       152.31 o                         
  -4   1   5       5034.66       5076.36       184.91 o                         
  -3   1   5       1432.63       1363.78        51.36 o                         
  -2   1   5        218.56        207.37        24.92 o                         
  -1   1   5      12053.12      11772.25       239.06 o                         
   0   1   5      12033.27      12063.99       229.01 o                         
   1   1   5        114.83        135.67        14.33 o                         
   2   1   5       1983.70       1979.50        48.24 o                         
   3   1   5       6084.77       6077.98       126.47 o                         
   4   1   5       3124.79       3059.23       112.79 o                         
   5   1   5        723.47        685.76        79.08 o                         
  -5   2   5        994.82        870.42        86.91 o                         
  -4   2   5       1520.22       1509.43        96.29 o                         
  -3   2   5         12.25         28.95        16.81 o                         
  -2   2   5       1099.32       1128.77        72.49 o                         
  -1   2   5       8914.62       9106.13       167.87 o                         
   0   2   5      42231.67      41799.31       738.45 o                         
   1   2   5      53546.54      53839.02      1031.48 o                         
   2   2   5      29053.73      29161.47       515.71 o                         
   3   2   5       8537.55       8402.34       167.36 o                         
   4   2   5        913.21        937.87        76.85 o                         
   5   2   5          1.53         19.96        43.79 o                         
  -5   3   5        522.61        521.81       132.88 o                         
  -4   3   5       1079.68       1029.38       187.99 o                         
  -3   3   5       1264.93       1283.59        49.27 o                         
  -2   3   5       4680.35       4752.12       107.58 o                         
  -1   3   5       1553.79       1471.24        55.60 o                         
   0   3   5       1390.48       1384.58        36.71 o                         
   1   3   5       5197.35       5188.80       108.64 o                         
   2   3   5       5063.31       5118.49       111.71 o                         
   3   3   5       4489.20       4639.93       122.46 o                         
   4   3   5        820.63        876.56        88.71 o                         
   5   3   5        418.74        374.48        69.29 o                         
  -5   4   5        613.93        643.65        83.60 o                         
  -4   4   5       6419.44       6611.09       258.22 o                         
  -3   4   5      15359.82      15375.47       313.20 o                         
  -2   4   5      24078.29      23791.42       485.06 o                         
  -1   4   5       8860.80       8411.36       177.18 o                         
   0   4   5       7680.94       7549.35       154.84 o                         
   1   4   5         31.01         52.95        12.49 o                         
   2   4   5        563.23        598.35        32.75 o                         
   3   4   5       2140.75       2180.52        63.80 o                         
   4   4   5       3184.15       3225.71       144.11 o                         
   5   4   5       2249.93       2206.51       100.51 o                         
  -5   5   5        519.35        475.77        57.27 o                         
  -4   5   5        726.86        645.47        56.62 o                         
  -3   5   5          0.60         36.00        15.69 o                         
  -2   5   5       6657.46       6876.06       165.86 o                         
  -1   5   5      22588.30      22411.59       457.90 o                         
   0   5   5      18096.30      17896.92       322.86 o                         
   1   5   5       3723.16       3694.66        87.96 o                         
   2   5   5        355.56        323.85        29.51 o                         
   3   5   5       3411.17       3418.71        87.13 o                         
   4   5   5       2659.73       2657.87       106.69 o                         
   5   5   5          2.95         37.99        38.42 o                         
  -5   6   5        106.87         44.14        36.50 o                         
  -4   6   5        142.23        150.26        33.87 o                         
  -3   6   5        475.76        589.85        61.41 o                         
  -2   6   5         54.48         80.50        19.77 o                         
  -1   6   5        843.51        982.30        87.49 o                         
   0   6   5          7.71         17.48        12.67 o                         
   1   6   5        719.76        746.20        31.28 o                         
   2   6   5       1348.45       1459.71        49.44 o                         
   3   6   5         84.33        116.81        69.34 o                         
   4   6   5         95.01         69.79        25.41 o                         
   5   6   5         53.94         51.61        36.47 o                         
  -5   7   5        127.06        205.44        46.78 o                         
  -4   7   5         38.71         74.52        29.27 o                         
  -3   7   5        157.70        160.07        32.17 o                         
  -2   7   5       2418.38       2463.63        74.86 o                         
  -1   7   5       9810.05       9679.38       191.01 o                         
   0   7   5      15077.01      15052.53       294.50 o                         
   1   7   5       1884.36       1882.04        51.21 o                         
   2   7   5         20.31         15.72        16.80 o                         
   3   7   5         94.12         93.17        23.39 o                         
   4   7   5        203.22        237.78        58.03 o                         
  -5   8   5       1034.48        984.58        68.66 o                         
  -4   8   5       6119.16       6186.11       220.57 o                         
  -3   8   5      18398.54      19159.48       415.71 o                         
  -2   8   5      30957.21      31420.05       611.43 o                         
  -1   8   5      15063.60      15060.94       431.03 o                         
   0   8   5       2043.53       2026.24        67.11 o                         
   1   8   5        190.48        181.19        18.63 o                         
   2   8   5          9.88        -10.39        15.28 o                         
   3   8   5        678.38        703.02       141.71 o                         
   4   8   5       1500.12       1675.41       150.82 o                         
  -4   9   5        223.54        191.72        33.16 o                         
  -3   9   5        567.93        637.68        70.83 o                         
  -2   9   5       3760.54       3914.01       113.41 o                         
  -1   9   5       6674.43       6587.38       154.50 o                         
   0   9   5       9211.13       9023.04       219.69 o                         
   1   9   5       1686.28       1599.80        49.41 o                         
   2   9   5         83.20         80.58        36.99 o                         
   3   9   5         54.54          6.83        28.17 o                         
   4   9   5         64.47         53.93        69.33 o                         
  -4  10   5        372.39        432.93       100.28 o                         
  -3  10   5        133.30        121.57        24.54 o                         
  -2  10   5        139.56        119.71        46.51 o                         
  -1  10   5       1236.14       1191.20        46.15 o                         
   0  10   5       7079.33       6925.57       158.09 o                         
   1  10   5       8606.43       8576.57       178.21 o                         
   2  10   5       8608.61       8830.96       263.23 o                         
   3  10   5       3133.57       3293.84       187.62 o                         
   4  10   5        540.81        581.17       180.29 o                         
  -4  11   5       1430.80       1459.98       185.09 o                         
  -3  11   5          6.24         16.25        18.04 o                         
  -2  11   5        302.65        273.08        32.83 o                         
  -1  11   5       4795.66       4785.23       104.03 o                         
   0  11   5       3532.76       3416.08       104.83 o                         
   1  11   5        207.70        244.24        33.35 o                         
   2  11   5        738.01        698.62        42.30 o                         
   3  11   5       3987.40       4060.14       234.66 o                         
   4  11   5       1057.10       1030.26       120.23 o                         
  -4  12   5        253.49        168.71        51.83 o                         
  -3  12   5       1655.13       1739.96        63.86 o                         
  -2  12   5       1571.80       1682.03        64.58 o                         
  -1  12   5        931.15        927.21        48.21 o                         
   0  12   5        198.02        220.90        27.66 o                         
   1  12   5        200.19        204.30        35.78 o                         
   2  12   5        431.55        571.22        62.07 o                         
   3  12   5          5.94         20.60        35.37 o                         
   4  12   5        323.51        166.05        89.49 o                         
  -4  13   5        136.73         77.70        49.53 o                         
  -3  13   5        717.09        728.43        79.30 o                         
  -2  13   5         50.10         50.13        20.63 o                         
  -1  13   5         52.74         78.45        21.26 o                         
   0  13   5         56.06         43.57        33.73 o                         
   1  13   5         88.87        114.02        40.82 o                         
   2  13   5        779.64        928.87        82.04 o                         
   3  13   5        862.93        885.97        87.89 o                         
  -3  14   5         85.91         85.34        77.07 o                         
  -2  14   5          2.23          6.34        30.12 o                         
  -1  14   5       1375.90       1419.32       122.92 o                         
   0  14   5       4066.32       4178.28       165.22 o                         
   1  14   5      13738.54      13766.05       393.09 o                         
   2  14   5       7985.90       7982.00       440.49 o                         
   3  14   5       1913.82       2064.87       141.44 o                         
  -3  15   5        340.25        294.06       207.17 o                         
  -2  15   5          3.06         -9.09        32.46 o                         
  -1  15   5        256.06        212.46        42.88 o                         
   0  15   5          1.98        -29.90        29.90 o                         
   1  15   5        238.92        219.56       111.94 o                         
   2  15   5        606.20        558.47       118.11 o                         
   3  15   5        777.76        923.14       318.18 o                         
  -3  16   5        543.32        494.40       110.68 o                         
  -2  16   5       1591.63       1704.44       121.61 o                         
  -1  16   5       1289.50       1204.86       100.92 o                         
   0  16   5        323.36        365.42        66.16 o                         
   1  16   5        361.80        388.76       103.69 o                         
   2  16   5         23.37         53.56        67.58 o                         
  -2  17   5        483.05        399.34       155.95 o                         
  -1  17   5       2199.08       2484.68       133.92 o                         
   0  17   5       1899.93       2045.07       121.21 o                         
   1  17   5        134.19        139.39        47.47 o                         
   2  17   5         86.89        111.84        88.25 o                         
  -2  18   5        165.00        111.01        58.44 o                         
  -1  18   5         59.25         34.84        42.76 o                         
   0  18   5        855.47        799.21       129.91 o                         
   1  18   5       1724.90       1659.73       113.90 o                         
  -1  19   5        206.22        208.40        56.72 o                         
   0  19   5        405.46        416.07        70.23 o                         
  -5   0   6        104.57        116.94        66.59 o                         
  -4   0   6       5259.76       5261.42       273.27 o                         
  -3   0   6      15805.75      15832.80       440.54 o                         
  -2   0   6      35505.89      35530.98      1164.30 o                         
  -1   0   6      73299.77      70324.46      1688.68 o                         
   0   0   6      20728.48      20192.15       534.33 o                         
   1   0   6       4045.91       4087.46       155.45 o                         
   2   0   6       1157.91       1137.35        54.34 o                         
   3   0   6         34.65         31.34        23.44 o                         
   4   0   6        195.44        287.76        51.70 o                         
   5   0   6        832.51        967.80       203.50 o                         
  -5   1   6       1227.82       1245.48       155.21 o                         
  -4   1   6       4685.20       4708.56       204.55 o                         
  -3   1   6       7233.81       7253.73       158.16 o                         
  -2   1   6      10132.78       9923.43       198.24 o                         
  -1   1   6       2347.47       2536.27       112.65 o                         
   0   1   6       1465.55       1478.66        48.02 o                         
   1   1   6        112.00        129.45        15.54 o                         
   2   1   6       1043.68       1065.10        54.17 o                         
   3   1   6       3262.21       3240.24        78.55 o                         
   4   1   6       2545.19       2436.38        95.00 o                         
   5   1   6       1355.77       1278.19        93.48 o                         
  -5   2   6        491.38        472.55        70.50 o                         
  -4   2   6       1751.06       1819.06       104.01 o                         
  -3   2   6         64.88         57.40        30.02 o                         
  -2   2   6        284.34        367.94        39.23 o                         
  -1   2   6        597.51        689.93        34.57 o                         
   0   2   6       1721.75       1694.65        43.30 o                         
   1   2   6       5956.04       5992.77       137.60 o                         
   2   2   6       1458.08       1484.76        42.16 o                         
   3   2   6       5267.36       5302.69       137.29 o                         
   4   2   6       1014.82       1192.06       143.09 o                         
   5   2   6         75.61        110.79        35.23 o                         
  -5   3   6        252.51        107.55        96.83 o                         
  -4   3   6       2445.57       2425.84       120.61 o                         
  -3   3   6       7822.89       7854.59       184.93 o                         
  -2   3   6        712.02        756.25        67.74 o                         
  -1   3   6       1177.34       1167.92        48.62 o                         
   0   3   6      14720.22      14330.51       324.86 o                         
   1   3   6      11265.64      11727.38       242.93 o                         
   2   3   6       1661.82       1663.41        66.72 o                         
   3   3   6        520.89        557.47        44.33 o                         
   4   3   6       1955.39       1948.29        81.25 o                         
   5   3   6       1083.17       1031.90        98.80 o                         
  -5   4   6          0.13        -14.70        37.03 o                         
  -4   4   6        291.10        308.58        62.72 o                         
  -3   4   6       5381.85       5350.80       133.78 o                         
  -2   4   6      16429.52      16614.25       421.75 o                         
  -1   4   6      23058.10      22651.39       446.16 o                         
   0   4   6       6792.06       6513.76       141.64 o                         
   1   4   6        159.48        156.13        22.17 o                         
   2   4   6        137.25        128.92        14.81 o                         
   3   4   6        638.15        659.30        37.89 o                         
   4   4   6        188.75        195.09        35.17 o                         
   5   4   6        638.94        666.55        88.13 o                         
  -5   5   6        411.35        351.73        52.89 o                         
  -4   5   6        625.91        494.26        53.47 o                         
  -3   5   6       1384.97       1431.30        57.48 o                         
  -2   5   6       1911.64       1894.67        68.03 o                         
  -1   5   6       9581.44       9588.07       225.75 o                         
   0   5   6      11235.27      11126.58       223.24 o                         
   1   5   6      14330.32      14559.98       312.40 o                         
   2   5   6       3777.04       3745.51        86.38 o                         
   3   5   6        356.22        387.68        49.53 o                         
   4   5   6        304.92        360.21        49.13 o                         
  -5   6   6       3502.65       3251.06       135.25 o                         
  -4   6   6       3146.25       3320.02       124.53 o                         
  -3   6   6       1041.34       1112.42       123.59 o                         
  -2   6   6        245.74        200.11        51.54 o                         
  -1   6   6        133.17        180.90        43.62 o                         
   0   6   6        960.66        977.08        35.04 o                         
   1   6   6      16924.39      16831.45       352.94 o                         
   2   6   6      19850.58      19658.89       368.64 o                         
   3   6   6      15020.06      14838.37       313.25 o                         
   4   6   6       4135.03       3967.34       141.37 o                         
  -5   7   6          0.34         39.91        32.60 o                         
  -4   7   6         42.05         61.46        40.82 o                         
  -3   7   6          1.35         36.04        19.91 o                         
  -2   7   6       1371.62       1351.98        53.03 o                         
  -1   7   6       9819.64       9751.00       207.02 o                         
   0   7   6      13427.82      12930.69       464.56 o                         
   1   7   6      17411.22      17483.07       424.11 o                         
   2   7   6       4243.88       4404.17       110.47 o                         
   3   7   6        317.54        332.85        37.90 o                         
   4   7   6         74.64         31.78        27.96 o                         
  -5   8   6         10.82         30.43        36.86 o                         
  -4   8   6        232.85        275.59        52.43 o                         
  -3   8   6        605.43        672.61        47.59 o                         
  -2   8   6        536.34        611.36        38.63 o                         
  -1   8   6       3964.73       4011.70       101.67 o                         
   0   8   6       2256.27       2301.56        60.66 o                         
   1   8   6       1308.46       1332.92        41.59 o                         
   2   8   6         44.05         49.45        19.58 o                         
   3   8   6         18.01         27.13        22.78 o                         
   4   8   6          0.09        -13.07        49.84 o                         
  -4   9   6       1146.28       1204.12        87.27 o                         
  -3   9   6       1709.81       1693.45        85.78 o                         
  -2   9   6          0.75         32.15        31.01 o                         
  -1   9   6       3259.33       3307.50        96.55 o                         
   0   9   6       8948.39       9131.06       265.19 o                         
   1   9   6       6338.30       6353.08       147.52 o                         
   2   9   6       1661.56       1716.49        62.96 o                         
   3   9   6        107.15        158.19        54.84 o                         
   4   9   6        634.48        618.01        91.35 o                         
  -4  10   6        622.29        649.59        53.86 o                         
  -3  10   6         30.20         27.95        23.44 o                         
  -2  10   6          2.16         25.73        28.25 o                         
  -1  10   6        559.42        549.69        31.50 o                         
   0  10   6        429.30        419.75        47.83 o                         
   1  10   6       6498.48       6546.20       243.90 o                         
   2  10   6       7664.96       7722.75       177.02 o                         
   3  10   6       4485.01       4487.72       235.93 o                         
   4  10   6        855.63       1045.59       122.67 o                         
  -4  11   6        868.74        771.01        60.10 o                         
  -3  11   6       1485.15       1456.88        99.83 o                         
  -2  11   6       1661.00       1632.71        69.25 o                         
  -1  11   6       2329.10       2330.97        87.19 o                         
   0  11   6       3149.37       3103.50       136.47 o                         
   1  11   6       2131.32       2156.42       161.75 o                         
   2  11   6       1667.71       1609.03       103.47 o                         
   3  11   6        429.51        517.29        66.82 o                         
   4  11   6        313.10        316.21       174.16 o                         
  -4  12   6        498.14        529.54       125.97 o                         
  -3  12   6       2127.53       2177.86       125.85 o                         
  -2  12   6       9154.56       9222.34       212.10 o                         
  -1  12   6      12635.82      12601.22       296.68 o                         
   0  12   6       4602.80       4623.71       117.42 o                         
   1  12   6       1628.11       1704.42       126.58 o                         
   2  12   6         11.99         42.99        26.43 o                         
   3  12   6         68.91         55.86        51.86 o                         
  -4  13   6       2252.85       2509.05       151.57 o                         
  -3  13   6       4227.40       4194.59       137.09 o                         
  -2  13   6       1367.55       1445.12        76.16 o                         
  -1  13   6         92.09         55.59        38.78 o                         
   0  13   6       1119.51       1121.42        75.01 o                         
   1  13   6       1431.55       1266.30       109.90 o                         
   2  13   6          1.24         31.65        35.56 o                         
   3  13   6        800.17        843.50       105.01 o                         
  -3  14   6        217.21        207.68        51.08 o                         
  -2  14   6        292.99        369.94        64.45 o                         
  -1  14   6        230.74        284.08        61.01 o                         
   0  14   6         41.38         -3.69        29.65 o                         
   1  14   6        121.97         81.23        39.58 o                         
   2  14   6          0.44         -6.51        28.84 o                         
   3  14   6         29.80         89.23        52.70 o                         
  -3  15   6       1581.24       1340.86       135.27 o                         
  -2  15   6        506.79        446.07        54.88 o                         
  -1  15   6          5.26          0.97        31.94 o                         
   0  15   6       1263.54       1419.41       108.29 o                         
   1  15   6       1840.75       2010.90       112.97 o                         
   2  15   6        151.53        353.78       104.62 o                         
   3  15   6        122.22         93.22        84.99 o                         
  -3  16   6       1233.76       1327.79       157.28 o                         
  -2  16   6       3305.06       3335.88       135.15 o                         
  -1  16   6       3534.13       3628.29       163.57 o                         
   0  16   6       1685.91       1740.03       120.69 o                         
   1  16   6         35.57         -4.53        36.35 o                         
   2  16   6          8.76        -18.72        66.77 o                         
  -2  17   6        176.41        110.69        50.13 o                         
  -1  17   6        469.36        360.88        94.10 o                         
   0  17   6        103.03        122.23        49.89 o                         
   1  17   6        168.87        167.59        52.29 o                         
   2  17   6        891.73       1167.91       184.04 o                         
  -1  18   6          0.51        -19.95        38.07 o                         
   0  18   6        204.41        133.72        52.40 o                         
   1  18   6        948.24        958.03       158.82 o                         
  -5   1   7        549.60        559.97        77.22 o                         
  -4   1   7         97.09         74.68        39.08 o                         
  -3   1   7        282.07        293.41        45.55 o                         
  -2   1   7        624.89        628.98        51.68 o                         
  -1   1   7       1830.32       2006.28        85.46 o                         
   0   1   7      14903.45      15324.87       285.25 o                         
   1   1   7      24079.61      24364.11       503.54 o                         
   2   1   7      17802.17      17812.82       350.68 o                         
   3   1   7       5962.39       5882.54       152.94 o                         
   4   1   7        604.31        573.68        82.47 o                         
   5   1   7         12.74         25.41        28.80 o                         
  -5   2   7         93.49        100.95        47.54 o                         
  -4   2   7       1204.25       1344.34       104.38 o                         
  -3   2   7         28.99         37.26        19.36 o                         
  -2   2   7       5210.85       5104.05       187.76 o                         
  -1   2   7      14633.34      14103.22       303.06 o                         
   0   2   7      20989.98      20924.69       568.85 o                         
   1   2   7      11362.52      11445.57       269.84 o                         
   2   2   7         18.42         19.76        13.53 o                         
   3   2   7       1729.50       1708.25        62.38 o                         
   4   2   7       1035.72       1127.34       122.80 o                         
  -5   3   7       2445.57       2354.86       133.79 o                         
  -4   3   7       3126.21       3227.91       148.70 o                         
  -3   3   7      10137.90       9906.96       219.54 o                         
  -2   3   7       8954.48       8493.96       211.66 o                         
  -1   3   7      18865.81      18443.80       341.44 o                         
   0   3   7      16636.10      16295.41       331.13 o                         
   1   3   7      16311.65      16383.14       316.73 o                         
   2   3   7       9774.26       9801.18       194.43 o                         
   3   3   7       2628.85       2584.78        92.24 o                         
   4   3   7       1815.54       1781.66        94.05 o                         
  -5   4   7       1125.25       1010.44       130.05 o                         
  -4   4   7       2061.38       2225.35       199.41 o                         
  -3   4   7       2954.72       2997.19       143.44 o                         
  -2   4   7        170.72        179.63        28.00 o                         
  -1   4   7       2589.92       2536.74        92.80 o                         
   0   4   7       4368.62       4156.99        95.38 o                         
   1   4   7          0.67          3.62        11.01 o                         
   2   4   7       1827.86       1869.17        56.62 o                         
   3   4   7       2590.53       2660.22        86.66 o                         
   4   4   7       1334.62       1346.55       107.07 o                         
  -5   5   7        135.42        183.61        61.25 o                         
  -4   5   7       1589.66       1652.28       126.59 o                         
  -3   5   7      10520.77      10677.56       266.84 o                         
  -2   5   7      13943.89      13374.37       355.20 o                         
  -1   5   7       9304.68       8952.89       234.22 o                         
   0   5   7        241.06        259.45        22.32 o                         
   1   5   7       1933.73       2016.89        97.64 o                         
   2   5   7        950.09        962.48        45.77 o                         
   3   5   7        132.09         96.56        29.06 o                         
   4   5   7       1376.29       1283.79       102.97 o                         
  -5   6   7         53.98         25.17        38.11 o                         
  -4   6   7          1.37         20.77        28.13 o                         
  -3   6   7          0.06         -1.45        23.34 o                         
  -2   6   7        576.68        565.18        44.01 o                         
  -1   6   7       2525.82       2485.99        89.98 o                         
   0   6   7       2874.09       2898.32        82.48 o                         
   1   6   7         28.34         53.28        20.24 o                         
   2   6   7          6.87         27.78        13.68 o                         
   3   6   7         81.43         75.90        21.33 o                         
   4   6   7        450.63        496.09        71.25 o                         
  -5   7   7        188.85        116.65        48.50 o                         
  -4   7   7       2672.27       2706.96       158.68 o                         
  -3   7   7       7016.13       7390.64       216.45 o                         
  -2   7   7      11585.62      11554.72       295.27 o                         
  -1   7   7      10766.05      10579.05       213.68 o                         
   0   7   7       2365.04       2411.30        65.85 o                         
   1   7   7          4.72          7.34        13.64 o                         
   2   7   7        127.48        144.15        66.25 o                         
   3   7   7         77.81         65.44        26.49 o                         
   4   7   7        871.83        967.87       101.44 o                         
  -4   8   7       3210.12       3326.34       141.58 o                         
  -3   8   7        747.59        762.98        53.93 o                         
  -2   8   7        710.30        716.17        62.51 o                         
  -1   8   7       3555.03       3539.77        89.26 o                         
   0   8   7       3038.04       3018.48        78.88 o                         
   1   8   7       1343.58       1353.92        60.84 o                         
   2   8   7       1455.19       1489.82       105.50 o                         
   3   8   7       4379.31       4574.02       122.04 o                         
   4   8   7       1874.51       1801.03       110.30 o                         
  -4   9   7       3453.57       3564.21       135.66 o                         
  -3   9   7       8427.45       8534.55       336.27 o                         
  -2   9   7       7325.06       7384.74       399.36 o                         
  -1   9   7      10543.91      10333.49       256.93 o                         
   0   9   7       4411.82       4278.55       141.04 o                         
   1   9   7       2881.72       2882.39        85.38 o                         
   2   9   7       1555.88       1681.91        73.27 o                         
   3   9   7       1653.82       1668.34        85.17 o                         
   4   9   7       2126.34       2158.37       279.77 o                         
  -4  10   7        109.84        136.07        33.93 o                         
  -3  10   7          2.51         25.58        30.12 o                         
  -2  10   7       1778.62       1667.75        69.40 o                         
  -1  10   7       3325.91       3167.87       124.00 o                         
   0  10   7       3885.41       3879.98       133.33 o                         
   1  10   7       1519.19       1458.77        66.86 o                         
   2  10   7         54.82         35.76        21.18 o                         
   3  10   7          8.88         11.63        31.65 o                         
   4  10   7        258.35        239.85        67.42 o                         
  -4  11   7         18.87         46.38        35.78 o                         
  -3  11   7        271.17        260.71        56.58 o                         
  -2  11   7       3203.53       3105.50       133.58 o                         
  -1  11   7        181.68        179.46        35.42 o                         
   0  11   7       1774.10       1730.93        81.12 o                         
   1  11   7       7502.42       7675.25       225.69 o                         
   2  11   7       4455.59       4428.92       423.09 o                         
   3  11   7       1258.54       1360.72       108.42 o                         
  -4  12   7        306.90        322.94        42.07 o                         
  -3  12   7        308.61        268.75        60.23 o                         
  -2  12   7        321.06        280.06        75.03 o                         
  -1  12   7        653.34        706.59       132.92 o                         
   0  12   7        460.85        493.90       120.14 o                         
   1  12   7         94.48        111.80        34.49 o                         
   2  12   7        575.27        546.50       132.39 o                         
   3  12   7        451.48        340.48        58.85 o                         
  -3  13   7        164.70        210.08       125.95 o                         
  -2  13   7        248.12        236.22        50.35 o                         
  -1  13   7        313.43        339.78        45.74 o                         
   0  13   7       2232.67       2271.46        91.25 o                         
   1  13   7       2630.05       2620.02       177.68 o                         
   2  13   7       3697.17       3596.16       156.87 o                         
   3  13   7       1329.91       1385.75       177.74 o                         
  -3  14   7         43.83          5.30        35.05 o                         
  -2  14   7       1163.72       1083.86        81.24 o                         
  -1  14   7       4373.13       4299.71       151.18 o                         
   0  14   7       5332.92       5454.64       205.12 o                         
   1  14   7        914.73        897.55       110.13 o                         
   2  14   7         19.26         44.98        34.69 o                         
   3  14   7        471.01        479.99       129.91 o                         
  -3  15   7        128.90        117.43        52.30 o                         
  -2  15   7        198.46        182.61        43.40 o                         
  -1  15   7       1254.42       1418.16       112.11 o                         
   0  15   7       3984.66       4281.80       181.48 o                         
   1  15   7       3766.23       4178.30       234.43 o                         
   2  15   7       4167.20       4373.83       197.83 o                         
  -2  16   7          0.14         46.18        43.44 o                         
  -1  16   7         11.84         -1.88        37.25 o                         
   0  16   7         47.27         36.26        41.37 o                         
   1  16   7        124.05         85.79        45.53 o                         
   2  16   7         62.85        100.17        79.52 o                         
  -2  17   7       1041.77       1089.26       119.35 o                         
  -1  17   7        563.23        540.36        78.77 o                         
   0  17   7         45.68         42.91        43.21 o                         
   1  17   7        811.29        835.34       102.62 o                         
  -1  18   7        629.04        551.16        83.12 o                         
   0  18   7        734.79        570.76        82.54 o                         
   1  18   7        148.24         86.18        70.99 o                         
  -5   0   8       4915.95       4802.56       296.31 o                         
  -4   0   8      10658.10      10811.84       486.54 o                         
  -3   0   8      25134.63      24734.05       686.34 o                         
  -2   0   8      19411.47      18886.28       513.02 o                         
  -1   0   8       7176.86       6903.27       238.34 o                         
   0   0   8       1871.60       2142.94       147.48 o                         
   1   0   8       1490.68       1548.82        64.39 o                         
   2   0   8       1693.89       1823.75        81.29 o                         
   3   0   8       3820.46       3629.92       206.32 o                         
   4   0   8       7377.23       6709.16       338.73 o                         
  -5   1   8        138.93        119.86        58.19 o                         
  -4   1   8        461.55        527.77        71.94 o                         
  -3   1   8       1846.50       1918.04       102.58 o                         
  -2   1   8       5913.20       5768.37       136.44 o                         
  -1   1   8       2362.91       2206.07        73.30 o                         
   0   1   8       5053.77       5314.96       172.03 o                         
   1   1   8        176.21        259.91        51.28 o                         
   2   1   8        657.16        708.17        37.94 o                         
   3   1   8       1615.29       1532.49        84.04 o                         
   4   1   8          4.06         -3.15        31.55 o                         
  -5   2   8        274.96        175.85        57.48 o                         
  -4   2   8         66.71         35.94        37.42 o                         
  -3   2   8       1388.00       1383.55        68.27 o                         
  -2   2   8        917.44        941.04        73.36 o                         
  -1   2   8       4657.24       4603.80       132.96 o                         
   0   2   8       9604.87       9224.98       187.92 o                         
   1   2   8       9004.14       9060.87       192.76 o                         
   2   2   8       3756.86       3718.56        91.16 o                         
   3   2   8        547.40        572.57        72.45 o                         
   4   2   8         74.55        114.64        38.04 o                         
  -5   3   8       1101.41       1048.80       134.87 o                         
  -4   3   8        276.58        301.73        58.17 o                         
  -3   3   8        425.73        425.92        48.16 o                         
  -2   3   8       8672.21       8431.30       214.47 o                         
  -1   3   8      16696.30      16777.65       371.32 o                         
   0   3   8       3865.84       3896.08        99.20 o                         
   1   3   8        410.59        418.73        26.13 o                         
   2   3   8       7613.69       7677.90       165.32 o                         
   3   3   8       2604.19       2702.64       112.43 o                         
   4   3   8        806.12        780.66        69.21 o                         
  -5   4   8       1776.57       1901.52       397.56 o                         
  -4   4   8       4706.91       4606.18       189.19 o                         
  -3   4   8       6410.14       6467.02       185.19 o                         
  -2   4   8      10042.06       9963.95       338.55 o                         
  -1   4   8       1488.82       1469.65        50.65 o                         
   0   4   8         10.51         33.25        17.71 o                         
   1   4   8         99.60         92.72        16.58 o                         
   2   4   8        584.80        642.22        40.47 o                         
   3   4   8       2071.17       1965.14       102.57 o                         
   4   4   8       1644.09       1686.03        97.20 o                         
  -5   5   8        100.38         84.58        47.48 o                         
  -4   5   8        346.19        358.87       118.24 o                         
  -3   5   8          1.62         27.17        21.39 o                         
  -2   5   8        239.89        227.61        32.16 o                         
  -1   5   8        593.48        592.04        36.82 o                         
   0   5   8         75.79         60.69        17.03 o                         
   1   5   8         41.83         35.17        16.98 o                         
   2   5   8        528.12        603.58        34.97 o                         
   3   5   8        507.42        407.38        42.70 o                         
   4   5   8        164.87        243.91        44.60 o                         
  -5   6   8       1033.37        927.52        96.54 o                         
  -4   6   8         84.99         76.99        43.23 o                         
  -3   6   8        356.57        289.20        45.87 o                         
  -2   6   8       4562.54       4760.29       283.52 o                         
  -1   6   8      16745.00      16740.10       370.85 o                         
   0   6   8      47361.52      47963.07       889.06 o                         
   1   6   8      31194.07      28940.05      1087.78 o                         
   2   6   8      16092.81      15926.58       322.62 o                         
   3   6   8       2275.30       2249.74       102.48 o                         
   4   6   8          1.07         26.37        30.94 o                         
  -5   7   8        288.55        254.19        78.90 o                         
  -4   7   8        190.20        260.75        63.73 o                         
  -3   7   8        218.13        260.72        57.63 o                         
  -2   7   8       1746.30       1626.48        67.18 o                         
  -1   7   8       2854.10       2842.93        83.52 o                         
   0   7   8         68.19         97.62        17.55 o                         
   1   7   8        731.41        703.18        51.84 o                         
   2   7   8       3286.78       3280.27        87.91 o                         
   3   7   8       1974.40       2024.26        85.35 o                         
   4   7   8        621.34        624.16        64.45 o                         
  -4   8   8        396.84        424.12        72.99 o                         
  -3   8   8       1397.29       1419.51       119.14 o                         
  -2   8   8       2022.79       1928.66       149.31 o                         
  -1   8   8        197.64        151.19        26.63 o                         
   0   8   8        348.12        330.86        30.94 o                         
   1   8   8          0.70         28.76        14.16 o                         
   2   8   8        274.55        295.79        36.62 o                         
   3   8   8        235.92        330.56        45.75 o                         
   4   8   8        386.65        420.65        55.04 o                         
  -4   9   8        117.72        122.31        49.11 o                         
  -3   9   8        485.40        402.44        78.32 o                         
  -2   9   8       3324.26       3157.18       103.50 o                         
  -1   9   8       1626.11       1572.11        56.39 o                         
   0   9   8       1730.93       1677.23        68.06 o                         
   1   9   8         22.86         49.16        16.11 o                         
   2   9   8       2656.04       2679.64        92.06 o                         
   3   9   8       1769.66       1760.71       122.31 o                         
   4   9   8        572.30        456.72        67.26 o                         
  -4  10   8          4.76         -8.45        37.02 o                         
  -3  10   8          0.63          2.02        57.17 o                         
  -2  10   8        366.59        455.20        53.16 o                         
  -1  10   8       6554.27       6367.62       166.09 o                         
   0  10   8      12304.56      11966.82       260.06 o                         
   1  10   8      10209.13      10195.58       325.05 o                         
   2  10   8       3975.21       3796.03       148.93 o                         
   3  10   8        738.74        758.35        85.99 o                         
   4  10   8         11.77        -26.32        66.34 o                         
  -4  11   8          0.47        -31.12        37.85 o                         
  -3  11   8          0.45        -10.58        40.83 o                         
  -2  11   8         98.00         29.98        34.86 o                         
  -1  11   8        151.27        166.18        51.61 o                         
   0  11   8        276.20        240.64        32.68 o                         
   1  11   8        131.83        134.12        34.39 o                         
   2  11   8        613.78        517.99        64.33 o                         
   3  11   8         16.06         17.51        33.94 o                         
  -4  12   8       3955.50       4013.09       301.85 o                         
  -3  12   8       7461.71       7667.84       321.73 o                         
  -2  12   8       8042.14       7906.21       285.85 o                         
  -1  12   8       2621.97       2584.19       108.40 o                         
   0  12   8         31.60        -13.00        24.61 o                         
   1  12   8          0.56        -15.50        30.09 o                         
   2  12   8        369.17        348.64        47.46 o                         
   3  12   8       1688.82       1809.08       283.13 o                         
  -3  13   8        688.93        699.41        73.53 o                         
  -2  13   8       2257.29       2317.43       226.42 o                         
  -1  13   8       2787.75       2884.71       139.62 o                         
   0  13   8       1250.51       1149.78       143.81 o                         
   1  13   8        591.06        492.46        66.36 o                         
   2  13   8       1113.90       1007.15        71.42 o                         
   3  13   8        988.49       1112.77       196.57 o                         
  -3  14   8         36.98         62.47        61.04 o                         
  -2  14   8         23.30         47.56        33.24 o                         
  -1  14   8          5.90          8.35        38.60 o                         
   0  14   8          1.11        -12.05        34.37 o                         
   1  14   8         32.73         94.12        43.74 o                         
   2  14   8        182.14        134.04        61.30 o                         
  -3  15   8         85.07         39.97        40.79 o                         
  -2  15   8       1050.61       1019.87        83.75 o                         
  -1  15   8       1490.71       1527.31       110.73 o                         
   0  15   8        231.26        164.52        49.40 o                         
   1  15   8          0.09        -20.31        36.07 o                         
   2  15   8        773.99        755.15       122.87 o                         
  -2  16   8       1652.02       1720.53       126.32 o                         
  -1  16   8        191.61         72.56        45.87 o                         
   0  16   8         13.59        -36.92        36.92 o                         
   1  16   8         39.86         46.38        43.92 o                         
   2  16   8          0.39         71.81        39.43 o                         
  -2  17   8         83.54          7.47        74.08 o                         
  -1  17   8        136.89        123.54        51.08 o                         
   0  17   8          0.16         -4.67        41.10 o                         
   1  17   8          0.66         -3.56        41.42 o                         
   0  18   8       2109.22       2395.03       145.17 o                         
  -5   1   9          3.37         20.58        47.31 o                         
  -4   1   9         27.61         29.42        39.00 o                         
  -3   1   9        347.83        304.46        38.47 o                         
  -2   1   9       5349.40       5261.08       139.26 o                         
  -1   1   9      17012.06      16896.62       422.99 o                         
   0   1   9      18632.58      18191.71       379.00 o                         
   1   1   9       8236.87       8313.98       170.38 o                         
   2   1   9       1414.77       1384.53        57.64 o                         
   3   1   9        230.27        233.02        46.20 o                         
   4   1   9        705.19        525.88        70.22 o                         
  -5   2   9        936.48        944.90       167.53 o                         
  -4   2   9        174.90        132.30        50.34 o                         
  -3   2   9       1387.30       1487.19       107.95 o                         
  -2   2   9        574.71        661.12        55.14 o                         
  -1   2   9          0.14         24.15        21.94 o                         
   0   2   9       7041.65       6643.71       154.70 o                         
   1   2   9      17837.24      18290.24       346.90 o                         
   2   2   9      11296.22      11254.08       278.83 o                         
   3   2   9       3298.33       3089.23       138.77 o                         
   4   2   9        219.66        272.55        56.34 o                         
  -5   3   9       1543.98       1390.46       124.84 o                         
  -4   3   9       2806.76       3027.16       153.13 o                         
  -3   3   9       2247.98       2215.15        87.95 o                         
  -2   3   9       9642.69       9359.82       413.23 o                         
  -1   3   9      14158.83      14120.89       293.57 o                         
   0   3   9      13073.77      13084.77       372.56 o                         
   1   3   9       8090.78       8248.19       196.54 o                         
   2   3   9       6126.38       6103.40       140.74 o                         
   3   3   9       2674.94       2627.52       126.69 o                         
   4   3   9        854.00        830.76        86.19 o                         
  -5   4   9         66.57         93.88        65.56 o                         
  -4   4   9       1486.69       1658.44       130.08 o                         
  -3   4   9       5922.66       5953.24       176.81 o                         
  -2   4   9      14978.97      14557.47       323.59 o                         
  -1   4   9       6666.56       6566.08       260.76 o                         
   0   4   9       2186.47       2346.31       124.66 o                         
   1   4   9        272.91        299.83        52.14 o                         
   2   4   9       1214.31       1195.87        61.28 o                         
   3   4   9          3.36         11.20        29.65 o                         
   4   4   9        104.42        150.95        48.47 o                         
  -5   5   9       2051.45       2035.10       139.01 o                         
  -4   5   9       4152.55       4211.06       186.87 o                         
  -3   5   9       1675.91       1798.44       119.93 o                         
  -2   5   9        899.49        834.64        50.34 o                         
  -1   5   9       1526.13       1568.46        68.54 o                         
   0   5   9       3378.91       3382.69        90.42 o                         
   1   5   9        518.79        532.12        42.77 o                         
   2   5   9       1385.11       1368.68        85.78 o                         
   3   5   9       3806.70       3971.22       230.22 o                         
   4   5   9       1886.33       1789.35       118.73 o                         
  -4   6   9        183.67        185.32        55.12 o                         
  -3   6   9         88.86        130.40        55.62 o                         
  -2   6   9         29.51         30.69        22.03 o                         
  -1   6   9        247.51        256.10        46.34 o                         
   0   6   9        475.67        514.33        44.70 o                         
   1   6   9        827.65        828.03        64.94 o                         
   2   6   9        896.50        878.54        49.26 o                         
   3   6   9         28.58         21.51        27.44 o                         
   4   6   9         18.24         32.42        40.40 o                         
  -4   7   9       3091.18       3261.95       162.47 o                         
  -3   7   9       4579.75       4379.16       239.58 o                         
  -2   7   9       1041.31       1014.21        74.72 o                         
  -1   7   9         26.43         14.73        18.50 o                         
   0   7   9          3.56         -8.75        23.27 o                         
   1   7   9        920.10        832.27       136.30 o                         
   2   7   9       1258.20       1273.63        75.82 o                         
   3   7   9       2445.66       2378.15       114.23 o                         
   4   7   9       2017.40       1970.75       124.57 o                         
  -4   8   9       1187.03       1328.88       115.46 o                         
  -3   8   9       6273.73       6275.87       293.51 o                         
  -2   8   9      10732.28      10717.22       519.30 o                         
  -1   8   9       3898.65       3762.96       126.22 o                         
   0   8   9        809.28        846.09        54.62 o                         
   1   8   9        930.89        912.68        70.32 o                         
   2   8   9        993.91       1017.74        84.92 o                         
   3   8   9         35.07         28.97        28.98 o                         
   4   8   9        167.71        203.94        54.51 o                         
  -4   9   9       3135.77       3417.47       166.76 o                         
  -3   9   9       3776.77       3541.82       171.59 o                         
  -2   9   9       2833.36       2950.96       119.27 o                         
  -1   9   9       1008.81       1006.66        79.48 o                         
   0   9   9       1191.43       1200.09        73.88 o                         
   1   9   9       2625.43       2539.64       162.88 o                         
   2   9   9       2541.39       2809.15       138.65 o                         
   3   9   9       2476.02       2592.74       182.98 o                         
  -4  10   9         97.89         45.88        45.15 o                         
  -3  10   9         14.11          4.24        34.38 o                         
  -2  10   9        149.28         98.24        43.07 o                         
  -1  10   9         63.55         24.28        33.34 o                         
   0  10   9        758.61        754.23        57.48 o                         
   1  10   9       2523.89       2720.93       122.44 o                         
   2  10   9       3497.53       3619.00       133.58 o                         
   3  10   9       1505.09       1553.66       103.85 o                         
  -4  11   9        535.29        422.08        69.84 o                         
  -3  11   9         68.69         57.23        40.59 o                         
  -2  11   9       1045.79       1060.44        88.81 o                         
  -1  11   9       6493.76       6560.34       245.85 o                         
   0  11   9       7456.35       7092.46       270.06 o                         
   1  11   9       2085.45       2155.63        99.06 o                         
   2  11   9         96.09        106.45        35.87 o                         
   3  11   9        600.37        551.76        60.04 o                         
  -3  12   9        818.82        701.63        88.57 o                         
  -2  12   9        333.94        378.14        54.25 o                         
  -1  12   9        656.05        613.64        74.35 o                         
   0  12   9         16.04         -1.76        34.02 o                         
   1  12   9        417.10        308.17        48.96 o                         
   2  12   9        265.82        300.70        58.90 o                         
   3  12   9         15.17         62.26        32.90 o                         
  -3  13   9        190.04        122.16        54.34 o                         
  -2  13   9       1152.62       1035.66       101.60 o                         
  -1  13   9       3256.83       2899.25       144.87 o                         
   0  13   9       4067.88       3997.12       173.51 o                         
   1  13   9       2957.80       2800.87       141.11 o                         
   2  13   9        449.65        445.35        65.46 o                         
   3  13   9        182.73        186.53        96.28 o                         
  -3  14   9         87.40         29.47        42.20 o                         
  -2  14   9        441.44        398.16        94.84 o                         
  -1  14   9          6.18         -4.82        33.50 o                         
   0  14   9        829.14        765.21        90.95 o                         
   1  14   9       3370.44       3525.17       164.04 o                         
   2  14   9       2844.78       3205.98       150.60 o                         
  -2  15   9       2370.90       2340.65       121.55 o                         
  -1  15   9       3633.49       3541.89       171.91 o                         
   0  15   9       3466.04       3781.78       176.35 o                         
   1  15   9       1907.39       2137.68       129.73 o                         
   2  15   9        144.56        135.86        49.16 o                         
  -2  16   9        548.39        559.61        84.05 o                         
  -1  16   9        461.76        349.98        71.93 o                         
   0  16   9        251.58        262.99        61.60 o                         
   1  16   9         33.99         47.68        47.83 o                         
  -1  17   9        968.24        795.32       116.29 o                         
   0  17   9        893.30        858.33        98.12 o                         
  -5   0  10       3381.36       3598.51       268.64 o                         
  -4   0  10       3731.62       3687.47       250.12 o                         
  -3   0  10       3260.39       2852.59       187.14 o                         
  -2   0  10          3.83          5.22        24.57 o                         
  -1   0  10       1781.68       1808.80       103.76 o                         
   0   0  10        355.10        322.46        91.09 o                         
   1   0  10       2193.76       2201.47       131.54 o                         
   2   0  10      10422.06      10572.40       397.79 o                         
   3   0  10       7784.71       7024.86       344.23 o                         
   4   0  10       2935.00       2962.76       213.24 o                         
  -5   1  10       1528.06       1685.14       144.01 o                         
  -4   1  10       5126.07       5343.11       271.04 o                         
  -3   1  10       5498.19       5807.32       216.10 o                         
  -2   1  10      10704.76      10632.07       342.21 o                         
  -1   1  10       4448.79       4354.15       125.58 o                         
   0   1  10        192.62        180.38        26.27 o                         
   1   1  10        718.85        702.61        49.86 o                         
   2   1  10       1302.89       1190.60        64.17 o                         
   3   1  10       2033.41       1913.54       110.88 o                         
   4   1  10       1012.40        793.80        86.15 o                         
  -5   2  10          4.63        -42.03        43.55 o                         
  -4   2  10         20.89         73.53        65.84 o                         
  -3   2  10        777.96        797.12        61.66 o                         
  -2   2  10       1788.19       1865.05       109.31 o                         
  -1   2  10       2758.65       2761.64        85.84 o                         
   0   2  10       4540.38       4790.56       127.33 o                         
   1   2  10        689.77        748.68        70.97 o                         
   2   2  10        230.00        238.83        50.30 o                         
   3   2  10        140.97         92.76        52.17 o                         
   4   2  10          5.27         -1.04        34.09 o                         
  -5   3  10        130.31         61.04        54.35 o                         
  -4   3  10       1925.75       2107.71       132.61 o                         
  -3   3  10       5880.91       5733.51       222.44 o                         
  -2   3  10        381.97        401.37        41.76 o                         
  -1   3  10        307.22        349.09        36.79 o                         
   0   3  10       4560.95       4716.32       129.89 o                         
   1   3  10       7626.47       7543.44       195.37 o                         
   2   3  10       1689.43       1696.10        71.39 o                         
   3   3  10         33.28         84.96        40.82 o                         
   4   3  10        774.96        695.25        82.08 o                         
  -5   4  10       1133.73       1054.06       138.85 o                         
  -4   4  10       1342.50       1385.84       122.51 o                         
  -3   4  10         71.34         51.38        38.66 o                         
  -2   4  10        405.42        366.82        38.67 o                         
  -1   4  10        693.63        656.08        52.79 o                         
   0   4  10          2.14         13.15        19.28 o                         
   1   4  10       2334.18       2344.59        85.58 o                         
   2   4  10       4001.64       3871.66       135.19 o                         
   3   4  10       3848.30       3978.07       169.20 o                         
   4   4  10        797.70        842.55        90.23 o                         
  -4   5  10       1051.59        944.90       123.70 o                         
  -3   5  10       1058.50       1051.43       256.72 o                         
  -2   5  10       1807.99       1781.77        94.87 o                         
  -1   5  10       8554.11       8440.98       240.13 o                         
   0   5  10       9165.14       9143.94       209.13 o                         
   1   5  10      11928.92      11705.88       353.27 o                         
   2   5  10       4471.68       4235.05       135.18 o                         
   3   5  10       1562.29       1604.28       109.80 o                         
   4   5  10        521.52        494.66       116.06 o                         
  -4   6  10        703.55        788.05        95.08 o                         
  -3   6  10       2994.87       2762.89       123.79 o                         
  -2   6  10      11878.78      11508.72       275.48 o                         
  -1   6  10      20429.84      20403.02       418.49 o                         
   0   6  10       9529.82       9698.69       216.89 o                         
   1   6  10       1090.24       1099.09        92.81 o                         
   2   6  10         48.16         48.84        26.34 o                         
   3   6  10        335.06        338.28        59.19 o                         
   4   6  10          3.28          8.07        41.81 o                         
  -4   7  10        260.88        223.16        61.51 o                         
  -3   7  10         20.69         15.29        47.46 o                         
  -2   7  10        855.58        875.20        80.55 o                         
  -1   7  10       5850.20       6107.39       168.83 o                         
   0   7  10       5518.05       5359.23       175.10 o                         
   1   7  10      11801.09      11848.55       567.79 o                         
   2   7  10       3710.52       3701.93       136.54 o                         
   3   7  10        658.93        673.92        77.36 o                         
   4   7  10         27.18        -14.30        41.46 o                         
  -4   8  10        286.75        280.92        66.45 o                         
  -3   8  10        109.94        141.85        42.32 o                         
  -2   8  10         98.02        133.38        39.46 o                         
  -1   8  10         66.85         80.34        33.32 o                         
   0   8  10        213.47        210.53        44.09 o                         
   1   8  10        101.36        106.98        32.48 o                         
   2   8  10         98.96        104.18        48.79 o                         
   3   8  10        225.52        207.72        51.84 o                         
  -4   9  10        416.04        351.65        71.72 o                         
  -3   9  10       1060.37        959.38       113.23 o                         
  -2   9  10        537.50        466.77        62.57 o                         
  -1   9  10          2.86        -12.11        28.54 o                         
   0   9  10       4544.12       4534.09       147.15 o                         
   1   9  10       5031.31       5099.82       166.33 o                         
   2   9  10       2097.52       2053.04        99.83 o                         
   3   9  10         93.55        123.66        46.53 o                         
  -4  10  10         75.57         28.73        48.92 o                         
  -3  10  10       1676.20       1596.42       130.08 o                         
  -2  10  10       5067.81       5250.19       179.92 o                         
  -1  10  10       8460.40       8022.04       336.22 o                         
   0  10  10       2604.26       2644.32       110.32 o                         
   1  10  10        122.25         49.50        43.87 o                         
   2  10  10         62.78         47.40        33.20 o                         
   3  10  10        700.84        573.24       144.78 o                         
  -4  11  10        998.46        931.71       104.04 o                         
  -3  11  10       1758.84       1566.09       139.43 o                         
  -2  11  10       2962.81       3018.98       129.41 o                         
  -1  11  10       3599.14       3508.27       159.64 o                         
   0  11  10       4069.06       4078.30       146.32 o                         
   1  11  10       1670.11       1679.09       108.49 o                         
   2  11  10        379.13        446.51        55.88 o                         
   3  11  10        419.12        309.30        68.80 o                         
  -3  12  10        275.85        349.35        74.99 o                         
  -2  12  10         88.79         75.66        44.25 o                         
  -1  12  10        162.00        141.00        46.85 o                         
   0  12  10         36.04         53.78        37.54 o                         
   1  12  10        800.02        817.31        74.66 o                         
   2  12  10       2952.49       2985.36       127.85 o                         
   3  12  10       1772.99       1880.71       170.87 o                         
  -3  13  10       3018.14       2124.08       189.87 o                         
  -2  13  10       1749.83       1897.07       129.39 o                         
  -1  13  10        216.99        178.08        51.94 o                         
   0  13  10        149.99        120.23        47.03 o                         
   1  13  10        331.50        279.93        60.36 o                         
   2  13  10          7.48         46.30        42.89 o                         
  -3  14  10         13.55         -0.89        52.29 o                         
  -2  14  10          0.11         23.43        46.66 o                         
  -1  14  10         65.79         54.73        42.92 o                         
   0  14  10        146.81        199.28        55.26 o                         
   1  14  10         11.71         75.01        48.26 o                         
   2  14  10        161.04        144.02        51.60 o                         
  -2  15  10        642.97        604.55        87.48 o                         
  -1  15  10         43.22          3.27        40.80 o                         
   0  15  10        135.22        138.61        55.82 o                         
   1  15  10        580.17        429.35        72.42 o                         
  -1  16  10        252.01        245.52        63.67 o                         
   0  16  10         21.07         32.06        46.88 o                         
   1  16  10        531.46        463.59        76.57 o                         
  -4   1  11        419.30        362.26        70.44 o                         
  -3   1  11       2049.78       2014.13       177.35 o                         
  -2   1  11       5643.21       5472.02       343.22 o                         
  -1   1  11       3386.69       3339.07       109.68 o                         
   0   1  11         80.19        122.95        31.04 o                         
   1   1  11       1502.67       1501.71        99.15 o                         
   2   1  11       2834.72       2920.21       101.16 o                         
   3   1  11        647.34        703.73        80.17 o                         
   4   1  11         51.51         22.02        39.90 o                         
  -4   2  11        310.78        319.37        68.36 o                         
  -3   2  11       2640.43       2753.50       123.63 o                         
  -2   2  11       7031.88       7043.31       215.55 o                         
  -1   2  11      23487.04      23170.38       675.60 o                         
   0   2  11      27042.33      27604.89       610.72 o                         
   1   2  11      15361.92      15335.89       407.68 o                         
   2   2  11       3469.19       3468.51       112.78 o                         
   3   2  11        346.61        232.58        52.39 o                         
   4   2  11         14.86         50.05        40.68 o                         
  -4   3  11        457.15        360.34        71.22 o                         
  -3   3  11        966.24        826.53        95.95 o                         
  -2   3  11       1505.11       1669.21       108.68 o                         
  -1   3  11        480.15        641.44        70.07 o                         
   0   3  11        334.72        409.41        38.23 o                         
   1   3  11          0.32          5.09        23.77 o                         
   2   3  11          1.92         11.63        29.08 o                         
   3   3  11        207.39        195.86        73.25 o                         
   4   3  11         70.02        102.78        48.80 o                         
  -4   4  11       6516.60       6839.21       274.31 o                         
  -3   4  11       9126.42       8529.78       272.34 o                         
  -2   4  11       1219.06       1434.38        81.76 o                         
  -1   4  11       1464.94       1469.74        76.11 o                         
   0   4  11        118.51        136.88        27.47 o                         
   1   4  11        549.16        461.74        70.79 o                         
   2   4  11       3389.07       3344.64       128.11 o                         
   3   4  11       3831.43       3733.16       170.41 o                         
   4   4  11       2788.06       2883.53       156.80 o                         
  -4   5  11         24.95         46.54        48.51 o                         
  -3   5  11       1726.89       1563.98       149.16 o                         
  -2   5  11       4605.49       4720.23       193.05 o                         
  -1   5  11       1625.69       1758.90       121.60 o                         
   0   5  11       1048.31       1155.77        66.48 o                         
   1   5  11       3365.83       3381.29       110.29 o                         
   2   5  11       3089.72       3338.51       195.60 o                         
   3   5  11       1855.98       1548.18       111.74 o                         
   4   5  11          4.33         34.52        45.30 o                         
  -4   6  11          0.03        -14.00        43.04 o                         
  -3   6  11          6.44        -12.07        38.01 o                         
  -2   6  11        750.91        835.10       164.31 o                         
  -1   6  11        149.14        245.59        96.80 o                         
   0   6  11        447.18        445.47        42.08 o                         
   1   6  11        572.44        470.91        59.57 o                         
   2   6  11        113.25        139.76        47.67 o                         
   3   6  11          0.57        -16.05        33.85 o                         
  -4   7  11          1.77         36.04        47.59 o                         
  -3   7  11         53.16         51.43        43.33 o                         
  -2   7  11        559.65        698.60        91.75 o                         
  -1   7  11        913.02        791.29        57.89 o                         
   0   7  11         52.40         49.88        27.41 o                         
   1   7  11        842.58        971.71        77.02 o                         
   2   7  11       2041.63       1897.32        97.61 o                         
   3   7  11        721.11        643.57        82.03 o                         
  -4   8  11       5177.38       5306.15       236.82 o                         
  -3   8  11       5783.79       5957.26       209.35 o                         
  -2   8  11       3282.51       3121.71       129.85 o                         
  -1   8  11        822.60        845.62        60.88 o                         
   0   8  11          8.62        -25.38        25.38 o                         
   1   8  11        229.69        223.54        53.24 o                         
   2   8  11       3351.25       3275.83       158.24 o                         
   3   8  11       4110.44       3961.26       182.15 o                         
  -4   9  11         28.54         24.24        52.49 o                         
  -3   9  11         17.39         24.45        37.73 o                         
  -2   9  11          0.59         86.84        51.24 o                         
  -1   9  11          5.57         58.49        43.87 o                         
   0   9  11       1639.34       1759.14        90.25 o                         
   1   9  11       1578.04       1504.62       122.05 o                         
   2   9  11       1312.09       1160.43        89.53 o                         
   3   9  11        275.11        260.02        86.08 o                         
  -4  10  11        149.62        212.00        90.25 o                         
  -3  10  11        569.12        466.21        69.37 o                         
  -2  10  11       1897.11       1967.60       155.13 o                         
  -1  10  11       5868.92       5947.03       247.92 o                         
   0  10  11       6127.17       6183.28       196.75 o                         
   1  10  11       4431.25       4600.20       162.28 o                         
   2  10  11       1243.75       1208.07        88.09 o                         
   3  10  11         98.02         78.40        47.13 o                         
  -3  11  11        993.80        846.48       274.93 o                         
  -2  11  11       2878.10       2763.97       184.07 o                         
  -1  11  11        500.12        516.69        74.01 o                         
   0  11  11          8.70         71.09        53.10 o                         
   1  11  11       1231.76       1320.40        91.86 o                         
   2  11  11       1668.92       1747.39       119.88 o                         
   3  11  11        566.24        544.23        75.26 o                         
  -3  12  11        497.41        455.95       106.84 o                         
  -2  12  11         33.99         50.13        44.70 o                         
  -1  12  11        288.35        207.78        55.73 o                         
   0  12  11        102.64        174.15        51.26 o                         
   1  12  11          1.47         16.08        37.33 o                         
   2  12  11        348.02        376.27       109.48 o                         
  -3  13  11        298.67        289.31        73.36 o                         
  -2  13  11        723.80        619.95        86.05 o                         
  -1  13  11        949.00        946.44       105.31 o                         
   0  13  11         26.70        -18.41        36.30 o                         
   1  13  11         21.05          6.29        41.32 o                         
   2  13  11         72.08         61.72        53.05 o                         
  -2  14  11       2171.34       1988.52       298.05 o                         
  -1  14  11       5027.43       5193.83       223.08 o                         
   0  14  11       7204.28       7620.30       285.77 o                         
   1  14  11       4260.59       4438.42       300.41 o                         
  -2  15  11        558.90        548.56       109.53 o                         
  -1  15  11        375.47        226.73        65.12 o                         
   0  15  11          0.09         58.90        97.76 o                         
   1  15  11         87.92         52.12        57.54 o                         
  -1  16  11        527.87        573.06        87.94 o                         
   0  16  11         61.83         46.06        48.91 o                         
  -4   0  12       2265.56       1692.28       200.30 o                         
  -3   0  12       5368.28       5116.49       229.96 o                         
  -2   0  12       2466.71       2664.67       145.48 o                         
  -1   0  12        579.00        502.41       248.72 o                         
   0   0  12        844.21        861.75        83.04 o                         
   1   0  12       5243.34       5739.59       234.55 o                         
   2   0  12       1093.58       1024.47       136.31 o                         
   3   0  12          1.56        107.49        62.46 o                         
  -4   1  12       3892.76       3651.61       271.36 o                         
  -3   1  12       3394.39       3568.56       147.31 o                         
  -2   1  12       2167.15       2222.25       108.57 o                         
  -1   1  12       2349.00       2540.92        96.29 o                         
   0   1  12       1932.05       1901.47        79.87 o                         
   1   1  12       4794.06       5069.16       191.85 o                         
   2   1  12       5291.01       5017.14       180.30 o                         
   3   1  12       4922.86       4830.83       210.85 o                         
  -4   2  12         47.55         87.56        52.31 o                         
  -3   2  12        198.89        142.43        47.24 o                         
  -2   2  12       1491.92       1552.24       113.19 o                         
  -1   2  12         75.23         72.30        27.35 o                         
   0   2  12       1252.91       1382.57        89.23 o                         
   1   2  12        841.41        827.09        95.09 o                         
   2   2  12       1481.69       1427.21        91.93 o                         
   3   2  12        156.58         95.02        44.49 o                         
  -4   3  12        647.54        601.62       169.39 o                         
  -3   3  12          3.32        -11.61        43.34 o                         
  -2   3  12       1895.21       1886.70       164.70 o                         
  -1   3  12       4459.48       4536.97       201.10 o                         
   0   3  12       1650.23       1718.35       195.82 o                         
   1   3  12         44.45         39.08        23.56 o                         
   2   3  12       2520.93       2475.50       152.79 o                         
   3   3  12       1505.50       1246.40       108.71 o                         
  -4   4  12        581.62        704.24        98.05 o                         
  -3   4  12        924.62       1031.84       174.48 o                         
  -2   4  12        999.48       1134.61        86.57 o                         
  -1   4  12        441.95        474.23        47.86 o                         
   0   4  12       1119.74       1228.67        79.71 o                         
   1   4  12        744.16        718.43        55.66 o                         
   2   4  12         52.26        110.98        50.80 o                         
   3   4  12        112.36         91.70        47.78 o                         
  -4   5  12       1518.08       1376.45       134.24 o                         
  -3   5  12       5551.75       5058.68       207.48 o                         
  -2   5  12       7481.60       7177.31       252.43 o                         
  -1   5  12       6891.62       6626.89       210.81 o                         
   0   5  12       7825.04       7665.16       217.39 o                         
   1   5  12       2953.81       3157.32       109.55 o                         
   2   5  12       1747.62       1875.99       142.78 o                         
   3   5  12        913.11        707.69        87.23 o                         
  -4   6  12        368.81        309.64        76.27 o                         
  -3   6  12        876.25        856.29       102.90 o                         
  -2   6  12        496.33        446.63        58.18 o                         
  -1   6  12        293.24        313.97        88.40 o                         
   0   6  12       5576.80       5609.13       173.44 o                         
   1   6  12       3328.81       3215.81       263.41 o                         
   2   6  12       3079.33       3237.32       187.01 o                         
   3   6  12        157.57        139.00        54.99 o                         
  -4   7  12        180.06        143.36        62.79 o                         
  -3   7  12       3489.48       3605.24       154.23 o                         
  -2   7  12       7361.42       7313.26       261.51 o                         
  -1   7  12      10566.17      11281.79       570.05 o                         
   0   7  12      12430.46      12517.63       299.86 o                         
   1   7  12       2807.59       2898.22       151.13 o                         
   2   7  12        199.27        246.70        48.07 o                         
   3   7  12          0.97         -0.61        42.68 o                         
  -4   8  12         53.95         29.62        69.73 o                         
  -3   8  12        168.87        153.65        68.90 o                         
  -2   8  12        361.56        449.75        67.69 o                         
  -1   8  12        165.47        135.30        33.67 o                         
   0   8  12        253.10        247.96        46.46 o                         
   1   8  12        387.96        320.99        50.00 o                         
   2   8  12         61.46        100.01        37.74 o                         
   3   8  12         31.72          1.72        68.38 o                         
  -3   9  12        116.60         92.63        53.05 o                         
  -2   9  12       2639.69       2725.37       126.11 o                         
  -1   9  12       4455.51       4645.58       165.91 o                         
   0   9  12       3077.19       3090.49       134.08 o                         
   1   9  12        482.08        509.53        84.83 o                         
   2   9  12        368.21        281.19        60.87 o                         
   3   9  12        438.30        362.96        70.29 o                         
  -3  10  12        333.99        229.40        72.65 o                         
  -2  10  12        207.84        115.67        45.80 o                         
  -1  10  12        343.80        365.08        66.77 o                         
   0  10  12       1429.06       1345.27       112.67 o                         
   1  10  12       2581.76       2734.76       122.96 o                         
   2  10  12        870.16        811.34       123.24 o                         
  -3  11  12       2279.18       2365.72       163.03 o                         
  -2  11  12       3297.09       3127.64       167.16 o                         
  -1  11  12       2146.23       2152.32       244.07 o                         
   0  11  12       1577.72       1467.00       253.48 o                         
   1  11  12       1438.05       1375.31       118.90 o                         
   2  11  12        916.21        974.10       110.69 o                         
  -3  12  12       1363.70       1115.00       122.21 o                         
  -2  12  12       1165.40       1022.14       111.61 o                         
  -1  12  12         52.79         81.27        46.58 o                         
   0  12  12        455.43        415.46        70.77 o                         
   1  12  12        634.32        414.85        70.81 o                         
   2  12  12        233.76        254.64        60.87 o                         
  -2  13  12          9.25          9.78        46.22 o                         
  -1  13  12         33.58         -3.89        38.98 o                         
   0  13  12        130.76         98.92       109.76 o                         
   1  13  12       1330.05       1317.09       118.31 o                         
  -2  14  12         11.15         49.73        50.14 o                         
  -1  14  12          0.57        -16.03        41.57 o                         
   0  14  12         23.36         57.85        47.92 o                         
   1  14  12         62.84        129.80        54.15 o                         
  -1  15  12        127.73        202.18        71.44 o                         
   0  15  12        175.78        128.54        58.99 o                         
  -4   1  13         28.80         -4.86        44.81 o                         
  -3   1  13         14.37          8.88        35.35 o                         
  -2   1  13        765.45        807.56        66.57 o                         
  -1   1  13       3959.59       4022.43       170.39 o                         
   0   1  13       7459.17       7771.66       223.55 o                         
   1   1  13       3942.56       4188.28       157.71 o                         
   2   1  13        596.56        529.33        73.92 o                         
   3   1  13         52.51         58.16        45.14 o                         
  -4   2  13       1688.65       1549.94       275.30 o                         
  -3   2  13       8610.20       9655.72       605.89 o                         
  -2   2  13      14163.58      14695.59       354.90 o                         
  -1   2  13      10280.23      10438.94       262.16 o                         
   0   2  13       4169.10       4365.94       163.72 o                         
   1   2  13        242.95        217.28        46.33 o                         
   2   2  13         63.14         40.17        39.93 o                         
   3   2  13          2.98         34.65        42.43 o                         
  -4   3  13        603.83        623.31        96.83 o                         
  -3   3  13       1079.70       1221.24        98.49 o                         
  -2   3  13       3737.00       3823.00       149.40 o                         
  -1   3  13       1619.71       1763.50       140.32 o                         
   0   3  13       2950.35       2972.86       108.07 o                         
   1   3  13       1450.05       1323.28       105.49 o                         
   2   3  13        756.49        735.87        70.57 o                         
   3   3  13        836.55        764.51        90.28 o                         
  -4   4  13        986.70        935.23       113.79 o                         
  -3   4  13        420.09        445.38        88.71 o                         
  -2   4  13        364.86        346.07        52.25 o                         
  -1   4  13        211.86        236.39        47.65 o                         
   0   4  13       2286.78       2116.08       178.81 o                         
   1   4  13       6809.74       6970.63       218.76 o                         
   2   4  13       4586.96       4316.07       162.70 o                         
   3   4  13       1800.56       1942.17       136.57 o                         
  -4   5  13       1590.44       1704.69       153.56 o                         
  -3   5  13       1277.59       1357.46       147.33 o                         
  -2   5  13        654.84        659.51        70.66 o                         
  -1   5  13       1727.89       1760.39       124.79 o                         
   0   5  13       1130.55       1177.61        79.10 o                         
   1   5  13        428.24        553.73       112.88 o                         
   2   5  13          2.08         52.01        54.02 o                         
   3   5  13       1000.67       1014.40       142.28 o                         
  -4   6  13        190.92        107.17        59.69 o                         
  -3   6  13        223.91        275.70        55.42 o                         
  -2   6  13        497.55        517.96        66.97 o                         
  -1   6  13       1138.80       1143.31       142.21 o                         
   0   6  13         12.52         19.24        30.22 o                         
   1   6  13        336.15        305.90        50.18 o                         
   2   6  13        272.95        197.10       116.50 o                         
   3   6  13          2.63         21.84        43.56 o                         
  -4   7  13       1506.60       1479.72       141.28 o                         
  -3   7  13       1868.83       1884.96       219.52 o                         
  -2   7  13        403.08        394.71        73.93 o                         
  -1   7  13         17.49          9.33        43.49 o                         
   0   7  13        330.87        414.93        85.23 o                         
   1   7  13        210.02        228.87        46.77 o                         
   2   7  13         50.96         14.13        40.23 o                         
   3   7  13        657.94        521.95        83.44 o                         
  -3   8  13         47.83         26.73        40.93 o                         
  -2   8  13         15.65         22.63        42.60 o                         
  -1   8  13        607.13        562.13        76.29 o                         
   0   8  13       1529.24       1393.43        96.74 o                         
   1   8  13       6871.67       6636.08       256.69 o                         
   2   8  13       6009.91       5731.68       374.95 o                         
  -3   9  13        918.52        912.74        93.35 o                         
  -2   9  13        646.97        623.59        84.68 o                         
  -1   9  13        146.18        108.08        57.36 o                         
   0   9  13        700.18        620.01        67.11 o                         
   1   9  13        522.26        405.54        92.01 o                         
   2   9  13        689.38        634.68        72.16 o                         
  -3  10  13       1124.74       1057.77       149.23 o                         
  -2  10  13       2455.81       2394.69       148.68 o                         
  -1  10  13       3581.87       3781.84       180.82 o                         
   0  10  13       1385.75       1367.31       119.22 o                         
   1  10  13        428.32        469.86        65.19 o                         
   2  10  13          5.62         40.38        40.03 o                         
  -3  11  13        139.37        250.29        76.16 o                         
  -2  11  13         75.34         85.92        53.29 o                         
  -1  11  13       1373.48       1348.77       122.56 o                         
   0  11  13       3504.26       3529.09       175.62 o                         
   1  11  13        954.53       1014.55       114.39 o                         
   2  11  13         42.28         11.64        44.44 o                         
  -2  12  13         85.26        100.56        52.51 o                         
  -1  12  13          1.73         -4.58        43.41 o                         
   0  12  13        327.13        352.02        72.23 o                         
   1  12  13        557.84        585.23        86.45 o                         
  -2  13  13        149.15        138.18       154.74 o                         
  -1  13  13        825.61        844.20       101.64 o                         
   0  13  13        655.95        593.65        87.42 o                         
   1  13  13        886.35        881.83       103.25 o                         
  -1  14  13       3111.06       3388.14       185.08 o                         
   0  14  13       1217.97       1182.36       173.04 o                         
  -4   0  14       3855.32       3712.11       289.96 o                         
  -3   0  14       3490.76       3401.51       255.97 o                         
  -2   0  14        763.40        780.16        94.96 o                         
  -1   0  14         85.87         23.26        41.82 o                         
   0   0  14        314.76        297.30        61.55 o                         
   1   0  14       2431.85       2389.56       141.02 o                         
   2   0  14       4749.08       4634.10       295.46 o                         
   3   0  14       5267.81       5080.17       323.62 o                         
  -4   1  14         88.54         79.24        56.62 o                         
  -3   1  14         13.78         19.78        45.72 o                         
  -2   1  14        162.68        196.93        40.49 o                         
  -1   1  14       2410.24       2487.22       103.51 o                         
   0   1  14       3161.30       3122.00       137.96 o                         
   1   1  14       2963.56       3125.68       154.23 o                         
   2   1  14       2355.19       2177.68       137.36 o                         
   3   1  14        173.52        237.67        62.61 o                         
  -4   2  14        195.00        160.01        66.49 o                         
  -3   2  14        749.11        891.79       104.33 o                         
  -2   2  14       2324.51       2362.68       128.04 o                         
  -1   2  14       3349.78       3386.91       164.05 o                         
   0   2  14       3552.08       3714.02       133.61 o                         
   1   2  14       1101.70       1076.73        86.44 o                         
   2   2  14         14.17          5.34        42.72 o                         
   3   2  14         93.31         49.77        43.54 o                         
  -4   3  14        496.32        479.71       151.13 o                         
  -3   3  14       1590.93       1645.92       206.57 o                         
  -2   3  14        495.64        575.44        60.56 o                         
  -1   3  14         83.24         48.44        33.17 o                         
   0   3  14       1574.99       1432.05        96.92 o                         
   1   3  14       3369.55       3446.52       143.47 o                         
   2   3  14        751.43        765.58        94.85 o                         
   3   3  14         70.71         24.98        47.99 o                         
  -4   4  14       1192.55       1182.24       128.51 o                         
  -3   4  14        672.19        786.13       101.78 o                         
  -2   4  14        343.91        236.68        67.42 o                         
  -1   4  14        116.36         80.14        32.72 o                         
   0   4  14         42.71         25.65        39.86 o                         
   1   4  14        829.97        883.13       125.14 o                         
   2   4  14       1016.66        786.10       120.14 o                         
   3   4  14       1523.54       1311.75       197.65 o                         
  -4   5  14        712.77        670.43       139.27 o                         
  -3   5  14       1467.78       1533.93       169.64 o                         
  -2   5  14       2485.08       2615.12       180.04 o                         
  -1   5  14       1793.39       1812.74       252.77 o                         
   0   5  14       1547.44       1518.10        91.77 o                         
   1   5  14        474.24        343.53        83.98 o                         
   2   5  14        332.25        312.01        65.08 o                         
   3   5  14         50.95         33.75        45.54 o                         
  -3   6  14       1697.88       1816.37       225.05 o                         
  -2   6  14       7855.97       8176.18       261.18 o                         
  -1   6  14      12331.75      12549.31       319.01 o                         
   0   6  14       6229.89       6471.30       252.43 o                         
   1   6  14       4173.03       3971.12       159.03 o                         
   2   6  14        177.14        203.54        61.49 o                         
  -3   7  14       2441.59       2424.54       177.84 o                         
  -2   7  14       2551.19       2786.30       133.40 o                         
  -1   7  14        488.34        409.09        81.34 o                         
   0   7  14         65.72         16.15        49.24 o                         
   1   7  14        877.04        816.71       101.16 o                         
   2   7  14          0.21        -13.01        42.33 o                         
  -3   8  14        152.93        121.30        52.11 o                         
  -2   8  14        250.44        173.55        49.62 o                         
  -1   8  14         60.34         99.74        48.44 o                         
   0   8  14         10.17         -0.78        33.45 o                         
   1   8  14        497.44        481.36        64.37 o                         
   2   8  14         82.49         24.62        55.93 o                         
  -3   9  14       2019.97       2110.26       170.48 o                         
  -2   9  14        928.81        908.62       106.78 o                         
  -1   9  14        311.93        359.31        96.23 o                         
   0   9  14        380.31        376.94        70.62 o                         
   1   9  14       1442.34       1517.66       139.54 o                         
   2   9  14       1012.60       1090.85       195.35 o                         
  -3  10  14        651.02        518.81        96.39 o                         
  -2  10  14       2456.10       2433.25       154.86 o                         
  -1  10  14       4746.66       4753.70       216.29 o                         
   0  10  14       2553.42       2486.88       148.45 o                         
   1  10  14        445.79        421.97        75.18 o                         
   2  10  14        112.35         48.47        51.52 o                         
  -2  11  14        112.81         69.05        69.31 o                         
  -1  11  14        210.33        204.51        62.34 o                         
   0  11  14        370.47        385.11        73.29 o                         
   1  11  14        660.87        599.40        87.41 o                         
  -2  12  14        278.25        239.52        71.02 o                         
  -1  12  14         36.33         39.05        47.74 o                         
   0  12  14         89.10        104.93        71.07 o                         
   1  12  14        485.64        493.17       199.59 o                         
  -1  13  14        235.56        343.15       164.20 o                         
   0  13  14       1011.91       1027.49       115.32 o                         
  -3   1  15       1941.45       2161.79       167.77 o                         
  -2   1  15       5677.57       6198.43       243.24 o                         
  -1   1  15       6087.00       6613.83       197.48 o                         
   0   1  15       1269.86       1438.11       141.98 o                         
   1   1  15         40.39         85.60        47.88 o                         
   2   1  15        117.02        111.38        99.38 o                         
  -3   2  15        756.03        757.72       102.94 o                         
  -2   2  15        134.73        139.42        99.96 o                         
  -1   2  15        438.12        471.48        71.30 o                         
   0   2  15       1027.61       1046.40        94.94 o                         
   1   2  15        843.80        816.82        80.36 o                         
   2   2  15          5.80         26.05        53.00 o                         
  -3   3  15       4037.87       4386.14       217.79 o                         
  -2   3  15       5667.79       6491.05       269.64 o                         
  -1   3  15       7494.42       7531.91       244.28 o                         
   0   3  15       3608.22       3506.55       129.97 o                         
   1   3  15       2988.48       2953.85       208.40 o                         
   2   3  15       1980.11       2099.92       270.48 o                         
  -3   4  15        318.33        423.98       168.32 o                         
  -2   4  15        166.41        123.41       121.15 o                         
  -1   4  15        437.57        491.86        73.47 o                         
   0   4  15       2677.90       2869.15       143.60 o                         
   1   4  15       1402.22       1348.02       101.76 o                         
   2   4  15        311.13        256.27        67.41 o                         
  -3   5  15         21.29        -12.00        43.30 o                         
  -2   5  15        407.58        402.63        61.91 o                         
  -1   5  15          1.96          6.62        34.93 o                         
   0   5  15         94.58        150.34        63.64 o                         
   1   5  15       1761.42       1760.06       116.89 o                         
   2   5  15       3532.49       3687.58       193.39 o                         
  -3   6  15         35.15        -21.22        43.25 o                         
  -2   6  15        100.58         58.21        51.79 o                         
  -1   6  15         46.85         35.81        38.65 o                         
   0   6  15         99.47        127.56        61.64 o                         
   1   6  15          0.18        -32.33        41.21 o                         
   2   6  15        106.56         70.34        52.37 o                         
  -3   7  15        553.84        659.72        81.86 o                         
  -2   7  15         41.67         21.04        40.31 o                         
  -1   7  15         70.26        204.95        59.97 o                         
   0   7  15       1623.77       1293.05        99.78 o                         
   1   7  15       1592.32       1519.53       149.30 o                         
   2   7  15       1929.97       1556.46       137.86 o                         
  -3   8  15        150.09        125.30        67.48 o                         
  -2   8  15         27.81         24.80        70.52 o                         
  -1   8  15       1004.99        959.06       156.13 o                         
   0   8  15       3444.55       3480.90       180.67 o                         
   1   8  15       1235.22       1162.75        97.51 o                         
   2   8  15         36.26          5.27        46.42 o                         
  -2   9  15        847.10        677.24        95.87 o                         
  -1   9  15       1260.23       1239.94       121.45 o                         
   0   9  15       2770.07       2768.18       160.08 o                         
   1   9  15       2370.39       2689.48       160.06 o                         
  -2  10  15        192.27        176.94        66.13 o                         
  -1  10  15          4.00        -39.24        39.24 o                         
   0  10  15        144.20        140.24        58.87 o                         
   1  10  15        589.25        738.10        97.80 o                         
  -2  11  15       1943.80       2096.94       216.87 o                         
  -1  11  15       1428.86       1456.91       149.00 o                         
   0  11  15        183.73        246.76        66.70 o                         
   1  11  15         12.29         44.20        71.88 o                         
  -1  12  15        297.36        345.53        77.10 o                         
   0  12  15        274.79        209.91        78.90 o                         
  -3   0  16        443.42        416.42       118.63 o                         
  -2   0  16        626.04        836.32       155.78 o                         
  -1   0  16       3366.42       3444.74       534.75 o                         
   0   0  16       9964.94      10395.14       400.80 o                         
   1   0  16       9311.78       9637.54       502.54 o                         
   2   0  16       5184.68       5473.61       353.17 o                         
  -3   1  16        107.99        118.76        60.35 o                         
  -2   1  16         22.05         47.30        46.49 o                         
  -1   1  16         11.95         57.58        45.62 o                         
   0   1  16        256.29        320.57        69.86 o                         
   1   1  16         33.97         72.94        52.02 o                         
   2   1  16        442.60        478.49        85.37 o                         
  -3   2  16       1478.35       1665.04       149.86 o                         
  -2   2  16       2083.54       2137.82       140.44 o                         
  -1   2  16        667.82        614.47        66.86 o                         
   0   2  16        300.51        246.57        66.95 o                         
   1   2  16         34.62         54.80        49.20 o                         
   2   2  16         15.27        -13.71        45.90 o                         
  -3   3  16          1.47          0.50        48.31 o                         
  -2   3  16        627.11        620.36        86.94 o                         
  -1   3  16       1585.03       1627.89       121.36 o                         
   0   3  16       1118.16       1137.86        96.18 o                         
   1   3  16        258.53        221.40        93.12 o                         
   2   3  16        141.75        103.22        69.77 o                         
  -3   4  16         84.51         74.62        57.11 o                         
  -2   4  16         79.71         89.00        56.69 o                         
  -1   4  16       1392.64       1590.64       127.04 o                         
   0   4  16       2417.77       2450.31       137.81 o                         
   1   4  16       2706.89       2971.30       200.35 o                         
   2   4  16       2071.22       1856.38       221.88 o                         
  -3   5  16        134.51        162.53        65.47 o                         
  -2   5  16        236.10        234.03        64.88 o                         
  -1   5  16        595.23        520.96       135.61 o                         
   0   5  16       1268.83       1167.55       147.54 o                         
   1   5  16        196.22        208.48        69.24 o                         
   2   5  16        194.53        222.51        70.78 o                         
  -3   6  16       5433.21       5987.45       519.00 o                         
  -2   6  16       6205.55       6666.92       369.86 o                         
  -1   6  16       4355.86       4061.34       201.51 o                         
   0   6  16       1190.98       1061.09        94.88 o                         
   1   6  16        185.17        146.68        50.51 o                         
  -2   7  16        775.22        870.16       141.03 o                         
  -1   7  16       1295.03       1005.59       125.97 o                         
   0   7  16       1280.51       1212.90       121.15 o                         
   1   7  16          0.79        -14.32        46.92 o                         
  -2   8  16         29.04         50.84        51.24 o                         
  -1   8  16        195.31        155.18        60.09 o                         
   0   8  16         81.23         50.10        51.47 o                         
   1   8  16         88.60         41.24        42.75 o                         
  -2   9  16        306.55        283.92        74.72 o                         
  -1   9  16       1378.39       1135.33       121.51 o                         
   0   9  16       1255.55       1196.83       179.44 o                         
   1   9  16         88.48         94.32        54.96 o                         
  -1  10  16        595.88        577.02        94.38 o                         
   0  10  16        103.75        154.63        93.54 o                         
  -3   1  17       2176.21       2170.78       174.58 o                         
  -2   1  17       1038.27       1037.67        95.82 o                         
  -1   1  17         47.34         47.02        45.57 o                         
   0   1  17         31.32         28.92        42.56 o                         
   1   1  17          3.42         37.78        57.01 o                         
  -3   2  17       1685.26       1650.07       151.62 o                         
  -2   2  17       3579.69       3960.58       480.98 o                         
  -1   2  17       3555.90       3619.60       183.85 o                         
   0   2  17       2539.37       2654.43       213.08 o                         
   1   2  17         37.88          3.60        56.57 o                         
  -2   3  17       1066.14        991.90        95.70 o                         
  -1   3  17       1623.60       1674.88       105.70 o                         
   0   3  17       1291.19       1403.25       111.61 o                         
   1   3  17       1122.26        922.98       123.98 o                         
  -2   4  17         24.80         -6.40        39.35 o                         
  -1   4  17          0.53        -43.54        43.54 o                         
   0   4  17        544.93        590.48        84.79 o                         
   1   4  17        995.05       1020.06       123.58 o                         
  -2   5  17         64.44         21.75        50.81 o                         
  -1   5  17       2126.58       2088.82       164.27 o                         
   0   5  17       2612.80       2707.86       142.27 o                         
   1   5  17       1562.24       1675.81       150.59 o                         
  -2   6  17        150.51         71.15        68.34 o                         
  -1   6  17        205.90        137.18        72.97 o                         
   0   6  17          0.20        -43.81        43.81 o                         
   1   6  17         12.28        -16.87        50.20 o                         
  -2   7  17        355.38        248.46        88.26 o                         
  -1   7  17        928.15        882.43       172.58 o                         
   0   7  17       1431.65       1556.17       144.24 o                         
  -1   8  17          2.31         64.40        55.21 o                         
   0   8  17        141.63        129.76        59.04 o                         
  -2   0  18       2148.68       2319.32       256.00 o                         
  -1   0  18       3398.49       3870.94       433.77 o                         
   0   0  18       2010.28       2385.11       267.93 o                         
   1   0  18       1272.60       1462.85       204.42 o                         
  -2   1  18        554.56        568.95       186.90 o                         
  -1   1  18       1368.76       1385.16       125.39 o                         
   0   1  18       1980.38       1933.59       169.52 o                         
   1   1  18       2720.97       2588.54       355.50 o                         
  -2   2  18         29.69          5.68        48.69 o                         
  -1   2  18         34.96         66.65        78.44 o                         
   0   2  18         18.34        159.78        69.76 o                         
   1   2  18         93.75        179.16        74.64 o                         
  -2   3  18        351.26        323.15        73.29 o                         
  -1   3  18        191.35        105.49        97.71 o                         
   0   3  18        345.04        326.01        87.59 o                         
  -2   4  18        509.86        337.10       114.78 o                         
  -1   4  18       1074.29       1380.14       140.19 o                         
   0   4  18        960.29        819.84        91.33 o                         
  -1   5  18       1685.37       1643.55       151.16 o                         
   0   5  18       1404.01       1390.70       140.43 o                         
  -1   6  18         73.97        108.61        58.40 o                         
                                                                                
