# Supplementary material for: Crystal structure and Hirshfeld surface analysis of 2,6-di­iodo-4-nitro­toluene and 2,4,6-tri­bromo­toluene
Source: Acta Crystallogr E Crystallogr Commun. 2020 Jul 31;76(Pt 8):1391–7. doi: 10.1107/S2056989020010270 (PMC7405584; doi:10.1107/S2056989020010270)
Supplement: Supplementary file 3 [file e-76-01391-TBTsup3.hkl]

data_TBT                                                                         
_shelx_title ' II               P 21/N       R   0.03'                          
_shelx_refln_list_code          4                                               
_shelx_F_calc_maximum      290.38                                               
_exptl_crystal_F_000       608.00                                               
_reflns_d_resolution_high  0.7687                                               
                                                                                
loop_                                                                           
 _space_group_symop_operation_xyz                                               
 'x, y, z'                                                                      
 '-x+1/2, y+1/2, -z+1/2'                                                        
 '-x, -y, -z'                                                                   
 'x-1/2, -y-1/2, z-1/2'                                                         
                                                                                
_cell_length_a    14.3484                                                       
_cell_length_b     3.9955                                                       
_cell_length_c    15.6975                                                       
_cell_angle_alpha  90.000                                                       
_cell_angle_beta  110.519                                                       
_cell_angle_gamma  90.000                                                       
                                                                                
_shelx_F_squared_multiplier     1.000                                           
                                                                                
loop_                                                                           
 _refln_index_h                                                                 
 _refln_index_k                                                                 
 _refln_index_l                                                                 
 _refln_F_squared_calc                                                          
 _refln_F_squared_meas                                                          
 _refln_F_squared_sigma                                                         
 _refln_observed_status                                                         
   2   0   0       2552.55       2566.50        37.28 o                         
   4   0   0      41677.08      42240.44       576.42 o                         
   6   0   0      31272.50      30851.22       420.81 o                         
   8   0   0          2.10         -5.62        10.95 o                         
  10   0   0       5039.13       5042.87       115.66 o                         
  12   0   0         76.49         88.23        36.05 o                         
  14   0   0       3620.73       3614.51       109.06 o                         
  16   0   0       1349.08       1278.20       113.78 o                         
   1   1   0         66.65         85.23         9.36 o                         
   2   1   0      84319.20      82464.58      1335.88 o                         
   3   1   0      14942.48      16040.34       155.38 o                         
   4   1   0      23685.02      24041.43       231.96 o                         
   5   1   0       5559.63       5878.17        60.05 o                         
   6   1   0       2901.35       3023.93        34.35 o                         
   7   1   0      13853.56      14205.54       162.31 o                         
   8   1   0       6781.60       6516.53        79.55 o                         
   9   1   0         25.61         18.57        12.65 o                         
  10   1   0        727.62        802.09        33.05 o                         
  11   1   0       7035.99       7189.76       112.89 o                         
  12   1   0       1013.70       1060.86        48.26 o                         
  13   1   0       1758.63       1880.15        56.00 o                         
  14   1   0        646.86        633.00        38.67 o                         
  15   1   0        201.07        223.46        44.36 o                         
  16   1   0       1981.52       2037.58        69.36 o                         
  17   1   0       1276.25       1026.34        51.53 o                         
   0   2   0      10549.35      10467.01       204.24 o                         
   1   2   0       4336.44       4423.69        66.19 o                         
   2   2   0       4582.45       4514.42        55.29 o                         
   3   2   0       8773.96       8778.17        82.93 o                         
   4   2   0       2611.30       2743.51        35.00 o                         
   5   2   0      10704.54      10693.45       135.55 o                         
   6   2   0       3613.88       3608.77        53.11 o                         
   7   2   0       1722.58       1739.63        31.06 o                         
   8   2   0       1484.87       1543.83        30.89 o                         
   9   2   0      21855.52      22250.18       253.90 o                         
  10   2   0         33.14         72.62        19.26 o                         
  11   2   0       1528.99       1607.60        49.03 o                         
  12   2   0        429.93        403.13        32.35 o                         
  13   2   0       3183.69       3247.66        72.68 o                         
  14   2   0         56.97         47.54        33.84 o                         
  15   2   0       4644.41       4814.68       114.24 o                         
  16   2   0         31.48          2.97        47.47 o                         
   1   3   0       1604.59       1626.82        57.67 o                         
   2   3   0         15.01         -3.93        36.80 o                         
   3   3   0        509.31        521.70        40.16 o                         
   4   3   0          4.34          0.30        17.66 o                         
   5   3   0       4754.99       4751.63        69.94 o                         
   6   3   0       2626.34       2621.16        42.83 o                         
   7   3   0       6742.34       6809.49        96.04 o                         
   8   3   0         48.29         74.41        25.38 o                         
   9   3   0         92.72        100.44        28.11 o                         
  10   3   0       1447.26       1458.74        52.62 o                         
  11   3   0       6994.65       6863.49       283.03 o                         
  12   3   0       1184.66       1155.72        57.09 o                         
  13   3   0       3693.86       3838.53       213.73 o                         
  14   3   0        288.94        234.14        57.77 o                         
   0   4   0        928.12       1047.50        79.18 o                         
   1   4   0        474.10        475.72        62.95 o                         
   2   4   0        158.75        298.09        58.44 o                         
   3   4   0        394.97        354.24        64.18 o                         
   4   4   0        680.19        734.67        76.31 o                         
   5   4   0        133.31        106.96        61.47 o                         
   6   4   0       1021.16       1065.45        93.04 o                         
   7   4   0       1020.03       1139.11        68.17 o                         
   8   4   0       1507.51       1463.82        75.44 o                         
   9   4   0       1741.47       1827.12        88.54 o                         
  10   4   0        143.85         85.93        42.76 o                         
  11   4   0        891.30        688.73       118.48 o                         
   1   5   0        139.27        254.73        75.57 o                         
   2   5   0        374.66        496.61        82.54 o                         
   3   5   0        750.25        804.58        90.08 o                         
   4   5   0        481.59        522.35        90.16 o                         
 -17   0   1         17.47        -26.19        55.90 o                         
 -15   0   1       8024.96       8614.24       198.72 o                         
 -13   0   1      13069.70      13438.91       280.12 o                         
 -11   0   1        343.47        355.48        36.01 o                         
  -9   0   1      15647.62      15488.25       251.20 o                         
  -7   0   1      16582.98      17210.05       247.82 o                         
  -5   0   1       1821.57       1836.75        30.50 o                         
  -3   0   1       2310.94       2323.01        34.36 o                         
   1   0   1        335.38        354.52         6.80 o                         
   3   0   1      14772.41      15043.04       205.96 o                         
   5   0   1      13928.65      13962.73       193.24 o                         
   7   0   1       5989.45       6187.62        90.88 o                         
   9   0   1       7444.89       7239.36       153.60 o                         
  11   0   1       4871.76       4864.22       116.73 o                         
  13   0   1          4.64         31.54        38.80 o                         
  15   0   1        959.97        904.67        63.00 o                         
  17   0   1       1392.90       1151.78       116.36 o                         
 -17   1   1       3441.58       3503.56        87.30 o                         
 -16   1   1        755.00        702.88        45.18 o                         
 -15   1   1       2958.89       3057.47        75.57 o                         
 -14   1   1         18.59         33.13        32.03 o                         
 -13   1   1       2972.32       3155.70        84.85 o                         
 -12   1   1        727.35        820.62        34.71 o                         
 -11   1   1      12827.98      13350.53       239.89 o                         
 -10   1   1        203.11        233.46        20.82 o                         
  -9   1   1       5449.10       5613.05        71.01 o                         
  -8   1   1       6500.99       6683.33        81.27 o                         
  -7   1   1       2755.90       2773.83        35.63 o                         
  -6   1   1        229.64        214.75         8.70 o                         
  -5   1   1      12420.45      12820.41       125.83 o                         
  -4   1   1       4060.69       4029.40        41.94 o                         
  -3   1   1       3032.00       3147.58        41.07 o                         
  -2   1   1      20101.97      20407.48       280.37 o                         
  -1   1   1       2263.22       2331.08        26.81 o                         
   0   1   1        195.26        225.37         6.20 o                         
   1   1   1       6569.81       6821.80        76.97 o                         
   2   1   1      10740.50      11007.80       106.89 o                         
   3   1   1         49.92         66.73         5.16 o                         
   4   1   1        125.14        183.91         6.97 o                         
   5   1   1       6177.62       6485.92        65.96 o                         
   6   1   1        182.76        230.47         9.07 o                         
   7   1   1       7143.83       7335.28        87.46 o                         
   8   1   1          5.02         10.45        11.34 o                         
   9   1   1       1405.35       1341.10        28.61 o                         
  10   1   1        808.45        916.64        33.51 o                         
  11   1   1        967.17       1011.23        40.82 o                         
  12   1   1         92.92         93.42        26.90 o                         
  13   1   1       4766.64       4885.82        89.62 o                         
  14   1   1       1392.40       1451.20        56.02 o                         
  15   1   1       1318.68       1349.36        56.19 o                         
  16   1   1        318.44        255.93        39.20 o                         
 -16   2   1        123.52         95.84        49.15 o                         
 -15   2   1        683.34        627.62        51.57 o                         
 -14   2   1        166.69        149.21        37.47 o                         
 -13   2   1       3532.63       3581.53        93.29 o                         
 -12   2   1         24.95         -0.09        27.57 o                         
 -11   2   1        940.32       1077.62        42.02 o                         
 -10   2   1       2714.66       2797.81        50.61 o                         
  -9   2   1       1266.71       1357.16        31.21 o                         
  -8   2   1         50.29         51.67        13.57 o                         
  -7   2   1      10619.96      10798.38       126.64 o                         
  -6   2   1       8514.33       8350.50       118.77 o                         
  -5   2   1       5427.70       5568.76        68.44 o                         
  -4   2   1      14682.42      14406.56       179.07 o                         
  -3   2   1       8744.03       8855.00       103.00 o                         
  -2   2   1       3919.18       3859.78        48.88 o                         
  -1   2   1       3017.74       2849.32        32.58 o                         
   0   2   1      12545.13      12160.91       118.66 o                         
   1   2   1         91.00        109.73         8.36 o                         
   2   2   1       5247.29       5348.84        63.98 o                         
   3   2   1        374.71        435.20        11.12 o                         
   4   2   1        834.60        907.31        31.27 o                         
   5   2   1         12.41          1.77         9.49 o                         
   6   2   1        324.56        330.99        16.06 o                         
   7   2   1       1329.24       1315.58        30.21 o                         
   8   2   1        145.34        162.34        15.15 o                         
   9   2   1        615.08        658.77        31.26 o                         
  10   2   1        621.82        695.27        30.89 o                         
  11   2   1       5992.85       6120.59       101.98 o                         
  12   2   1       1511.49       1550.89        53.07 o                         
  13   2   1        523.76        550.41        37.53 o                         
  14   2   1          1.63         23.57        33.85 o                         
  15   2   1       1240.89       1156.45        58.88 o                         
 -14   3   1        267.18        242.69        58.33 o                         
 -13   3   1        513.28        490.06        57.42 o                         
 -12   3   1        158.59        156.47        49.05 o                         
 -11   3   1        166.02        225.56        37.98 o                         
 -10   3   1          2.82          1.00        28.54 o                         
  -9   3   1       3471.94       3564.13        71.64 o                         
  -8   3   1       1531.52       1490.05        47.53 o                         
  -7   3   1       2346.14       2316.15        52.56 o                         
  -6   3   1       2580.11       2554.47        62.99 o                         
  -5   3   1       7293.13       7226.64       127.87 o                         
  -4   3   1       2422.98       2264.38        55.87 o                         
  -3   3   1       3804.13       3595.31        62.15 o                         
  -2   3   1       9603.61       8734.71       148.09 o                         
  -1   3   1        269.20        267.38        28.15 o                         
   0   3   1       4604.33       4511.07        72.18 o                         
   1   3   1       4440.87       4303.99       101.72 o                         
   2   3   1        952.61        858.23        31.87 o                         
   3   3   1          8.99          1.02        14.66 o                         
   4   3   1       8587.62       8628.43       127.79 o                         
   5   3   1       1108.62       1124.75        28.42 o                         
   6   3   1       2170.66       2253.32        44.95 o                         
   7   3   1        200.67        198.16        22.09 o                         
   8   3   1          0.11          3.63        21.58 o                         
   9   3   1       3120.66       3286.22        69.46 o                         
  10   3   1        212.53        295.38        36.99 o                         
  11   3   1        291.60        324.24        60.56 o                         
  12   3   1        798.10        675.52        47.64 o                         
  13   3   1       1833.95       1882.86       146.30 o                         
 -11   4   1        797.73        706.90        83.73 o                         
 -10   4   1        298.77        327.47        56.77 o                         
  -9   4   1        466.64        403.13        55.18 o                         
  -8   4   1        195.09        192.95        49.19 o                         
  -7   4   1        721.95        687.33        53.85 o                         
  -6   4   1        178.16        138.06        49.83 o                         
  -5   4   1        827.47        827.22        52.47 o                         
  -4   4   1       2298.02       2221.80       120.93 o                         
  -3   4   1        237.80        296.86        60.41 o                         
  -2   4   1       2690.39       2595.20       123.07 o                         
  -1   4   1       1468.07       1449.42        82.67 o                         
   0   4   1       2378.67       2279.27       133.44 o                         
   1   4   1         57.85         63.85        53.11 o                         
   2   4   1       8865.35       8873.80       277.59 o                         
   3   4   1       1104.05       1272.38        91.97 o                         
   4   4   1       2490.55       2387.97       128.15 o                         
   5   4   1        216.87        228.34        67.04 o                         
   6   4   1       2836.17       2669.21       143.82 o                         
   7   4   1        641.37        662.94        86.23 o                         
   8   4   1       3784.87       4088.77       203.83 o                         
   9   4   1        280.49        231.55        43.08 o                         
  10   4   1        336.52        279.10        45.37 o                         
  -4   5   1        500.44        528.91        87.95 o                         
  -3   5   1          4.94         83.11        72.86 o                         
  -2   5   1       1268.27       1383.11       105.74 o                         
  -1   5   1         51.37        166.13        69.99 o                         
   1   5   1         22.42        136.38        71.71 o                         
   2   5   1        136.82        202.93        76.63 o                         
   3   5   1         36.76         99.50        73.27 o                         
   4   5   1       3434.00       3425.30       179.98 o                         
 -18   0   2        646.62        472.37        67.59 o                         
 -16   0   2        530.79        554.94        60.13 o                         
 -14   0   2       4473.13       4621.84       124.87 o                         
 -12   0   2       7009.68       7191.90       160.95 o                         
 -10   0   2        446.58        497.13        35.09 o                         
  -8   0   2       7625.38       7630.57       143.09 o                         
  -6   0   2       1495.53       1552.50        28.88 o                         
  -4   0   2          4.61          9.56         6.29 o                         
  -2   0   2       7756.25       7739.17       106.76 o                         
   0   0   2        549.56        589.06        12.31 o                         
   2   0   2         73.02         90.36         5.94 o                         
   4   0   2      46245.12      46876.00       641.23 o                         
   6   0   2      23955.64      24369.56       334.29 o                         
   8   0   2       6889.04       6945.60       146.40 o                         
  10   0   2      26516.52      26608.81       572.92 o                         
  12   0   2       4091.82       4204.71       110.75 o                         
  14   0   2       2153.03       2251.26        99.53 o                         
  16   0   2       3006.93       2836.34       109.64 o                         
 -17   1   2        277.34        253.45        44.05 o                         
 -16   1   2       2275.74       2264.51        71.82 o                         
 -15   1   2        149.74        101.43        48.96 o                         
 -14   1   2         98.41         91.80        32.17 o                         
 -13   1   2         10.27         13.44        28.32 o                         
 -12   1   2       2415.18       2547.06        58.50 o                         
 -11   1   2         94.36         91.75        18.73 o                         
 -10   1   2       5571.99       5762.33        81.18 o                         
  -9   1   2         19.62         32.19        12.55 o                         
  -8   1   2         76.00         63.55        11.26 o                         
  -7   1   2       3689.72       3661.41        44.20 o                         
  -6   1   2        109.31         95.85         7.38 o                         
  -5   1   2       2310.12       2291.71        26.71 o                         
  -4   1   2        950.22        995.25        15.26 o                         
  -3   1   2       1734.74       1653.56        29.54 o                         
  -2   1   2       1150.24       1186.98        20.16 o                         
  -1   1   2      23701.20      23477.67       258.87 o                         
   0   1   2       7779.44       7834.58        76.14 o                         
   1   1   2          5.16         15.08         5.05 o                         
   2   1   2      17886.80      18091.48       174.12 o                         
   3   1   2       3961.15       3896.32        43.19 o                         
   4   1   2        470.42        460.21        10.91 o                         
   5   1   2       3424.11       3380.17        37.18 o                         
   6   1   2      18097.12      18575.10       209.93 o                         
   7   1   2        672.43        701.17        19.62 o                         
   8   1   2      22162.29      22137.49       250.81 o                         
   9   1   2        860.04        896.12        30.18 o                         
  10   1   2         13.44         62.92        22.84 o                         
  11   1   2       1176.19       1183.51        42.55 o                         
  12   1   2       6651.88       6820.72       111.25 o                         
  13   1   2        895.38        967.75        45.34 o                         
  14   1   2       3197.61       3220.84        73.91 o                         
  15   1   2        634.76        538.38        40.02 o                         
  16   1   2         23.51         -0.10        37.13 o                         
 -16   2   2       1248.93        981.67        59.06 o                         
 -15   2   2        255.74        211.52        46.30 o                         
 -14   2   2       1441.89       1440.47        58.03 o                         
 -13   2   2         23.41         39.14        30.41 o                         
 -12   2   2          4.14         12.24        30.72 o                         
 -11   2   2        984.82       1007.07        44.31 o                         
 -10   2   2        498.42        546.97        24.50 o                         
  -9   2   2       1398.54       1376.18        31.11 o                         
  -8   2   2        128.01        144.21        14.30 o                         
  -7   2   2        127.19        111.99        12.60 o                         
  -6   2   2        605.04        596.43        24.47 o                         
  -5   2   2      10945.64      10370.92       148.74 o                         
  -4   2   2       3837.18       3787.49        54.84 o                         
  -3   2   2      11435.92      11317.74       173.38 o                         
  -2   2   2       7777.00       7633.54        82.94 o                         
  -1   2   2       1774.35       1702.34        24.57 o                         
   0   2   2        275.37        301.64        10.28 o                         
   1   2   2      14793.48      14693.44       152.41 o                         
   2   2   2      10669.18      10445.28       146.39 o                         
   3   2   2       4524.54       4611.21        56.93 o                         
   4   2   2       7854.58       7946.65        80.92 o                         
   5   2   2       2955.53       2969.85        50.56 o                         
   6   2   2        393.14        419.76        25.46 o                         
   7   2   2        724.67        761.32        25.56 o                         
   8   2   2       3246.25       3317.65        53.35 o                         
   9   2   2        582.81        669.88        35.03 o                         
  10   2   2       3193.33       3421.35        67.21 o                         
  11   2   2        262.78        323.65        30.09 o                         
  12   2   2        104.97         82.85        39.30 o                         
  13   2   2       2493.78       2503.50        66.44 o                         
  14   2   2         73.69        127.94        35.77 o                         
  15   2   2       1863.22       1877.11        99.55 o                         
 -14   3   2        615.41        483.54        59.63 o                         
 -13   3   2        741.30        733.61        70.37 o                         
 -12   3   2        197.55        146.79        40.15 o                         
 -11   3   2        243.18        227.36        38.07 o                         
 -10   3   2       1076.60       1051.99        48.23 o                         
  -9   3   2       4895.58       4748.86        85.57 o                         
  -8   3   2        263.44        265.51        32.81 o                         
  -7   3   2       5817.18       5718.10       109.74 o                         
  -6   3   2       2295.65       2214.98        51.54 o                         
  -5   3   2        220.72        202.51        22.55 o                         
  -4   3   2       4027.42       3699.25        65.59 o                         
  -3   3   2       7858.02       7307.85       110.53 o                         
  -2   3   2       1985.51       1929.82        42.53 o                         
  -1   3   2       5725.50       5418.75        76.10 o                         
   0   3   2       9270.91       8984.00       132.04 o                         
   1   3   2         89.12         97.94        23.32 o                         
   2   3   2          7.11        -10.58        15.92 o                         
   3   3   2       2752.77       2728.89        52.22 o                         
   4   3   2       2754.27       2758.76        53.86 o                         
   5   3   2        389.71        397.87        18.24 o                         
   6   3   2       2174.35       2288.62        45.48 o                         
   7   3   2          0.91          8.21        20.54 o                         
   8   3   2        193.99        211.75        32.90 o                         
   9   3   2        507.47        524.68        33.33 o                         
  10   3   2        548.38        589.99        42.58 o                         
  11   3   2        883.89        885.06        64.17 o                         
  12   3   2          5.91        -11.90        39.00 o                         
  13   3   2          2.04         16.68        41.42 o                         
 -11   4   2       4106.52       4253.14       180.33 o                         
 -10   4   2         14.99         16.12        51.89 o                         
  -9   4   2        175.35        113.35        51.63 o                         
  -8   4   2        487.54        464.18        53.72 o                         
  -7   4   2       7159.21       6649.08       272.19 o                         
  -6   4   2        924.51        747.59        72.99 o                         
  -5   4   2       3868.18       3949.86       178.74 o                         
  -4   4   2       1032.65        972.75        62.30 o                         
  -3   4   2          3.67        -73.36        76.18 o                         
  -2   4   2       1216.15       1295.98        63.73 o                         
  -1   4   2       1612.03       1670.18        73.42 o                         
   0   4   2        513.34        589.06        66.99 o                         
   1   4   2        780.06        927.06        79.02 o                         
   2   4   2        907.37       1032.00        83.77 o                         
   3   4   2         13.22         31.47        57.86 o                         
   4   4   2          9.27         60.05        45.32 o                         
   5   4   2        251.25        297.60        51.94 o                         
   6   4   2        797.95        857.39        64.15 o                         
   7   4   2        749.13        877.90        77.25 o                         
   8   4   2        287.75        204.48        84.95 o                         
   9   4   2         44.87        -26.96        48.02 o                         
  10   4   2        451.99        345.42        70.94 o                         
  -4   5   2         13.56         -3.69        70.65 o                         
  -3   5   2       1517.44       1694.26       136.08 o                         
  -2   5   2          3.64         52.53        68.43 o                         
   1   5   2        182.43        197.69        75.40 o                         
   2   5   2        205.95        389.15        83.68 o                         
   3   5   2         47.37         92.04        75.73 o                         
 -17   0   3        318.92        172.45        58.31 o                         
 -15   0   3       1964.67       2020.85        90.93 o                         
 -13   0   3       2579.35       2621.10       115.61 o                         
 -11   0   3       7265.46       7318.51       160.45 o                         
  -9   0   3      42355.73      42703.91       674.01 o                         
  -7   0   3       1591.68       1625.77        31.84 o                         
  -5   0   3      72470.46      73760.23      1477.97 o                         
  -3   0   3      69114.63      69174.57       942.87 o                         
  -1   0   3       1529.00       1528.50        24.06 o                         
   1   0   3      49695.25      52336.53       851.64 o                         
   3   0   3       7911.11       8221.80       115.13 o                         
   5   0   3       4506.06       4383.90        82.46 o                         
   7   0   3        354.31        449.30        21.38 o                         
   9   0   3       5857.05       5896.72       131.10 o                         
  11   0   3        587.45        677.99        44.91 o                         
  13   0   3       6408.82       6348.48       153.30 o                         
  15   0   3       6180.91       6091.13       156.27 o                         
 -17   1   3        202.80        177.66        42.95 o                         
 -16   1   3       3386.52       3469.04        83.72 o                         
 -15   1   3         21.23         25.06        34.61 o                         
 -14   1   3       1285.91       1319.85        52.29 o                         
 -13   1   3       3949.67       4092.08        79.57 o                         
 -12   1   3       3212.71       3180.76        57.39 o                         
 -11   1   3       7377.40       7310.77       105.85 o                         
 -10   1   3       4623.65       4671.11        68.69 o                         
  -9   1   3       2500.97       2450.00        42.07 o                         
  -8   1   3        367.35        377.19        14.71 o                         
  -7   1   3      40008.05      40717.91       392.67 o                         
  -6   1   3       4319.25       4432.07        47.44 o                         
  -5   1   3      16597.10      16506.74       161.04 o                         
  -4   1   3        377.36        412.08        15.88 o                         
  -3   1   3      15556.34      15540.71       215.43 o                         
  -2   1   3       9062.38       8950.86       112.11 o                         
  -1   1   3      45338.83      44330.06       669.37 o                         
   0   1   3          1.18          6.00         5.60 o                         
   1   1   3       4961.92       5016.33        64.39 o                         
   2   1   3      18252.70      18507.89       178.26 o                         
   3   1   3       6497.77       6496.93        69.78 o                         
   4   1   3       5879.18       5980.42        61.14 o                         
   5   1   3       3174.60       3354.35        37.52 o                         
   6   1   3       5121.93       5090.46        62.86 o                         
   7   1   3        785.96        821.02        21.40 o                         
   8   1   3       8380.17       8395.60       110.78 o                         
   9   1   3          0.53         32.52        15.75 o                         
  10   1   3        111.79        133.33        22.59 o                         
  11   1   3       3824.18       3993.42        74.35 o                         
  12   1   3       1601.73       1690.63        51.88 o                         
  13   1   3       1875.57       1871.30        57.31 o                         
  14   1   3        396.11        415.30        36.47 o                         
  15   1   3        965.62        827.15        44.00 o                         
  16   1   3        130.39        102.63        49.51 o                         
 -16   2   3        108.47         56.33        48.00 o                         
 -15   2   3        178.45        140.18        44.93 o                         
 -14   2   3       6979.41       6833.69       117.84 o                         
 -13   2   3         60.00         34.43        30.85 o                         
 -12   2   3       5861.46       6006.15       102.31 o                         
 -11   2   3       2665.92       2670.22        59.72 o                         
 -10   2   3       1514.93       1542.62        37.34 o                         
  -9   2   3       2814.76       2896.27        49.49 o                         
  -8   2   3       6241.12       6127.02        96.45 o                         
  -7   2   3         29.52          6.43        15.75 o                         
  -6   2   3        267.07        245.57        26.57 o                         
  -5   2   3       5333.44       5192.74        81.39 o                         
  -4   2   3       3787.04       3666.92        53.90 o                         
  -3   2   3       6556.92       6349.13        84.09 o                         
  -2   2   3        685.19        713.44        17.51 o                         
  -1   2   3       1554.37       1554.22        23.70 o                         
   0   2   3      19441.89      19639.39       191.19 o                         
   1   2   3       2267.10       2316.61        36.27 o                         
   2   2   3       1727.77       1700.25        33.63 o                         
   3   2   3       5745.19       5741.31        76.53 o                         
   4   2   3      19488.50      19841.64       206.19 o                         
   5   2   3        791.79        854.16        21.77 o                         
   6   2   3      15665.42      15895.77       187.31 o                         
   7   2   3        137.45        161.65        15.73 o                         
   8   2   3        197.46        213.63        18.04 o                         
   9   2   3        114.57        107.69        26.99 o                         
  10   2   3       8031.10       8330.53       148.88 o                         
  11   2   3          4.82         47.20        37.29 o                         
  12   2   3       1976.08       2050.04        59.49 o                         
  13   2   3        197.15        226.53        39.24 o                         
  14   2   3        313.52        310.33        44.30 o                         
 -15   3   3        874.84        800.33        97.62 o                         
 -14   3   3       1059.31        860.23       170.13 o                         
 -13   3   3         79.83         50.05        71.74 o                         
 -12   3   3       1424.07       1224.32       145.17 o                         
 -11   3   3        314.15        287.31        39.26 o                         
 -10   3   3       3662.87       3589.89       105.45 o                         
  -9   3   3        379.41        355.22        36.97 o                         
  -8   3   3          4.19         21.36        30.26 o                         
  -7   3   3         47.96         47.88        28.99 o                         
  -6   3   3        105.69        109.99        30.18 o                         
  -5   3   3          6.65          2.53        20.82 o                         
  -4   3   3        100.50         96.49        20.48 o                         
  -3   3   3       1441.12       1395.51        55.17 o                         
  -2   3   3       1883.19       1765.91        37.66 o                         
  -1   3   3          1.30        -15.20        15.20 o                         
   0   3   3        417.38        468.81        20.37 o                         
   1   3   3       3076.70       2947.04        54.93 o                         
   2   3   3      10114.08       9738.37       151.40 o                         
   3   3   3       1620.87       1591.07        35.76 o                         
   4   3   3       5006.55       4909.70        81.75 o                         
   5   3   3        681.27        834.42        38.55 o                         
   6   3   3       2065.31       2197.12        45.23 o                         
   7   3   3       2861.42       3016.32        55.59 o                         
   8   3   3       8832.14       9255.54       143.68 o                         
   9   3   3         52.59         30.34        28.27 o                         
  10   3   3       2240.77       2251.30        64.24 o                         
  11   3   3        699.85        704.53        47.02 o                         
  12   3   3        546.02        420.18        45.47 o                         
  13   3   3         28.42         15.23        52.41 o                         
 -11   4   3         40.35        -30.54        53.69 o                         
 -10   4   3        220.71        136.92        53.75 o                         
  -9   4   3        420.44        478.87       118.40 o                         
  -8   4   3          0.53        -35.40        46.53 o                         
  -7   4   3         84.89         17.90        46.24 o                         
  -6   4   3        279.64        262.64        55.45 o                         
  -5   4   3       1521.76       1379.63        76.53 o                         
  -4   4   3        617.77        546.37        50.49 o                         
  -3   4   3        334.54        363.98        46.34 o                         
  -2   4   3        703.73        731.13        52.44 o                         
  -1   4   3        706.60        826.21        76.53 o                         
   0   4   3        181.71        210.16        33.26 o                         
   1   4   3       1076.72       1175.92       161.28 o                         
   2   4   3         41.75        -47.00        88.19 o                         
   3   4   3        264.79        273.82        48.86 o                         
   4   4   3       1251.63       1413.48        89.97 o                         
   5   4   3        957.00       1076.54        68.18 o                         
   6   4   3       3043.33       2903.56       110.52 o                         
   7   4   3          2.12         -1.22        51.41 o                         
   8   4   3        619.83        546.44        81.80 o                         
   9   4   3        906.71        791.03        51.38 o                         
  -4   5   3          1.04         21.47        67.04 o                         
  -3   5   3         73.04         42.37        67.45 o                         
  -2   5   3        626.53        700.47        85.41 o                         
   1   5   3          8.16         20.65        72.70 o                         
   2   5   3         80.43        143.92        76.63 o                         
 -18   0   4       5574.62       5400.02       157.21 o                         
 -16   0   4       1913.16       1890.71        95.50 o                         
 -14   0   4       3476.92       3479.15       105.71 o                         
 -12   0   4       3771.55       3814.26       102.20 o                         
 -10   0   4       1214.42       1267.62        41.20 o                         
  -8   0   4        174.69        214.17        18.94 o                         
  -6   0   4         89.39        105.41        10.86 o                         
  -4   0   4        402.36        340.27        13.54 o                         
  -2   0   4       7374.49       7273.39       107.82 o                         
   0   0   4      21155.75      21553.81       339.05 o                         
   2   0   4        100.22        114.31         7.95 o                         
   4   0   4       3427.01       3314.19        51.14 o                         
   6   0   4       7412.93       7387.55       124.23 o                         
   8   0   4       4852.10       4858.69       110.34 o                         
  10   0   4         34.63         72.49        30.65 o                         
  12   0   4       1850.96       1792.18        74.59 o                         
  14   0   4       3576.59       3720.35       165.52 o                         
 -18   1   4         31.11        -50.63        53.08 o                         
 -17   1   4        504.11        406.47        45.08 o                         
 -16   1   4       3189.08       3255.58        81.82 o                         
 -15   1   4         20.79         19.98        34.50 o                         
 -14   1   4       4808.53       4922.76       112.49 o                         
 -13   1   4       1439.27       1416.81        51.83 o                         
 -12   1   4        118.67        184.18        22.34 o                         
 -11   1   4       2689.25       2691.82        49.53 o                         
 -10   1   4       1027.58       1007.82        29.80 o                         
  -9   1   4       1279.63       1276.88        30.12 o                         
  -8   1   4       2267.75       2279.77        35.31 o                         
  -7   1   4       6565.56       6590.19        68.92 o                         
  -6   1   4       1951.43       2033.62        25.79 o                         
  -5   1   4        361.29        382.79        21.39 o                         
  -4   1   4        876.74        878.46        23.34 o                         
  -3   1   4       1277.40       1264.55        23.49 o                         
  -2   1   4        932.40        902.70        18.85 o                         
  -1   1   4         32.41         38.59         6.70 o                         
   0   1   4        846.07        881.44        16.16 o                         
   1   1   4        124.45        162.90        12.60 o                         
   2   1   4       6596.66       6844.33        64.56 o                         
   3   1   4         89.86        102.73         6.75 o                         
   4   1   4       6303.43       6190.01        74.46 o                         
   5   1   4       2187.02       2208.65        36.63 o                         
   6   1   4        730.82        751.27        19.89 o                         
   7   1   4         26.90         37.25        13.16 o                         
   8   1   4       1554.91       1551.26        33.87 o                         
   9   1   4       2064.19       2067.44        47.28 o                         
  10   1   4       7681.47       7867.99       121.90 o                         
  11   1   4        657.58        754.33        41.17 o                         
  12   1   4       1874.38       1888.96        55.30 o                         
  13   1   4          1.36         43.31        30.13 o                         
  14   1   4        101.97         67.06        34.61 o                         
  15   1   4        196.61        219.53        37.56 o                         
 -17   2   4          3.23        -53.43        53.43 o                         
 -16   2   4       1475.30       1246.52        61.60 o                         
 -15   2   4       1495.57       1436.22        86.83 o                         
 -14   2   4        244.18        247.59        44.45 o                         
 -13   2   4        334.54        347.22        34.12 o                         
 -12   2   4       3326.95       3400.77        71.05 o                         
 -11   2   4       2750.17       2661.96        59.65 o                         
 -10   2   4       4765.73       4700.69        70.95 o                         
  -9   2   4       7653.26       7463.60       120.30 o                         
  -8   2   4        111.16        113.11        24.39 o                         
  -7   2   4        255.89        267.46        27.62 o                         
  -6   2   4       2941.74       2781.31        61.14 o                         
  -5   2   4       4330.70       4129.94        68.44 o                         
  -4   2   4       1466.07       1476.10        30.72 o                         
  -3   2   4       3360.94       3351.57        56.14 o                         
  -2   2   4        370.61        394.81        16.50 o                         
  -1   2   4        942.75        960.06        20.84 o                         
   0   2   4         62.61         72.21         8.68 o                         
   1   2   4         41.36         40.77        12.80 o                         
   2   2   4       3380.57       3303.40        64.50 o                         
   3   2   4          2.69          9.49        13.14 o                         
   4   2   4        390.29        400.34        24.39 o                         
   5   2   4       1505.20       1487.99        24.17 o                         
   6   2   4       4313.69       4345.79        73.49 o                         
   7   2   4       2424.20       2432.77        59.67 o                         
   8   2   4       7111.35       7208.05       206.31 o                         
   9   2   4        602.88        708.66        35.50 o                         
  10   2   4        118.51        170.81        31.41 o                         
  11   2   4        725.66        713.99        41.73 o                         
  12   2   4       4619.14       4812.88       104.95 o                         
  13   2   4        466.84        498.83        54.85 o                         
  14   2   4       1613.02       1490.92       157.68 o                         
 -15   3   4          0.77        -66.56        72.00 o                         
 -14   3   4       1149.05        856.67       109.18 o                         
 -13   3   4       1079.02        873.94       118.44 o                         
 -12   3   4       2691.54       2708.76       100.21 o                         
 -11   3   4       1311.55       1319.37        72.62 o                         
 -10   3   4        154.00        131.89        56.80 o                         
  -9   3   4          1.67        -33.01        33.01 o                         
  -8   3   4       5222.21       4964.99       125.85 o                         
  -7   3   4       2420.26       2267.94        65.33 o                         
  -6   3   4        335.68        323.95        26.53 o                         
  -5   3   4       6616.31       6480.96       108.81 o                         
  -4   3   4       2593.26       2527.05        53.54 o                         
  -3   3   4       1135.04       1111.49        36.57 o                         
  -2   3   4        890.74        837.44        28.96 o                         
  -1   3   4       1633.46       1600.41        36.22 o                         
   0   3   4       2430.04       2445.17        51.10 o                         
   1   3   4       7143.23       7080.13       107.78 o                         
   2   3   4        950.87        900.99        36.01 o                         
   3   3   4       1938.56       1938.63        57.87 o                         
   4   3   4       2099.98       2108.35        50.96 o                         
   5   3   4         38.95         54.90        27.27 o                         
   6   3   4       4025.56       4071.13        90.24 o                         
   7   3   4       1160.13       1249.02        47.04 o                         
   8   3   4        563.28        571.33        34.04 o                         
   9   3   4        361.35        365.65        33.81 o                         
  10   3   4       3558.43       3756.49        93.02 o                         
  11   3   4        235.02        319.21        42.77 o                         
  12   3   4        501.48        520.75        51.78 o                         
 -11   4   4          7.80        -34.64        53.41 o                         
 -10   4   4        769.87        620.98       182.54 o                         
  -9   4   4        833.87        683.49       101.07 o                         
  -8   4   4         39.08         33.26        48.35 o                         
  -7   4   4       2268.11       2276.01       113.59 o                         
  -6   4   4       1463.04       1317.84        78.49 o                         
  -5   4   4        824.18        786.03        56.02 o                         
  -4   4   4          8.89        -40.39        40.39 o                         
  -3   4   4       5634.24       5645.48       140.80 o                         
  -2   4   4        840.97        939.55       103.16 o                         
  -1   4   4       9251.98       9298.72       166.56 o                         
   0   4   4        566.20        527.94       112.17 o                         
   1   4   4         26.54         39.48        76.59 o                         
   2   4   4        477.26        576.28        55.49 o                         
   3   4   4       5355.53       5436.85       144.52 o                         
   4   4   4        671.71        779.93        63.11 o                         
   5   4   4       2411.33       2631.82       105.16 o                         
   6   4   4         16.04         38.96        52.48 o                         
   7   4   4         13.04        -11.04        53.01 o                         
   8   4   4        781.83        720.20        79.71 o                         
   9   4   4        642.43        481.87        96.88 o                         
  -4   5   4         98.37         85.65        62.08 o                         
  -3   5   4       3675.72       3551.44       119.78 o                         
  -2   5   4         37.88         73.80        52.48 o                         
  -1   5   4        815.70        867.78       100.74 o                         
   1   5   4       5385.09       5540.72       226.94 o                         
 -17   0   5       5183.75       5197.67       149.71 o                         
 -15   0   5        939.36        858.92        60.95 o                         
 -13   0   5       2102.45       1980.34        82.40 o                         
 -11   0   5       2624.77       2673.18        80.38 o                         
  -9   0   5        232.48        231.27        21.78 o                         
  -7   0   5        319.72        422.00        17.93 o                         
  -5   0   5      21901.77      22450.74       356.31 o                         
  -3   0   5       8885.48       8608.03       121.02 o                         
  -1   0   5      25420.06      25112.85       342.34 o                         
   1   0   5      76771.74      77753.00      1218.91 o                         
   3   0   5       2400.08       2274.47        37.84 o                         
   5   0   5      31357.25      30999.52       490.01 o                         
   7   0   5      30609.86      30618.38       596.22 o                         
   9   0   5       2013.92       2068.38        66.79 o                         
  11   0   5       3472.06       3373.00        95.82 o                         
  13   0   5         42.65         79.80        51.67 o                         
  15   0   5        244.79        171.96        51.99 o                         
 -18   1   5          2.27        -48.84        52.81 o                         
 -17   1   5         31.90        -12.31        40.80 o                         
 -16   1   5          3.02        -30.13        52.45 o                         
 -15   1   5       1882.94       1861.80        64.04 o                         
 -14   1   5        346.26        352.05        35.55 o                         
 -13   1   5       2141.78       2133.81        69.41 o                         
 -12   1   5        718.33        765.02        29.63 o                         
 -11   1   5        437.64        427.25        22.41 o                         
 -10   1   5       6453.04       6336.90       151.87 o                         
  -9   1   5         32.86         49.85        14.71 o                         
  -8   1   5        179.00        182.79        13.44 o                         
  -7   1   5       2576.34       2576.14        34.83 o                         
  -6   1   5       9262.82       9029.75        97.81 o                         
  -5   1   5         87.22        112.32        15.14 o                         
  -4   1   5       6118.64       6217.87        92.46 o                         
  -3   1   5      27609.18      27667.15       337.62 o                         
  -2   1   5       2862.80       2927.40        42.03 o                         
  -1   1   5      16471.54      16034.14       179.60 o                         
   0   1   5       7617.33       7577.24        87.94 o                         
   1   1   5       2744.16       2728.25        44.40 o                         
   2   1   5         96.01        108.62         6.82 o                         
   3   1   5      46537.09      47617.42       455.73 o                         
   4   1   5       4713.16       4820.95        54.86 o                         
   5   1   5       9913.19       9890.92       126.24 o                         
   6   1   5       1941.51       2003.63        39.56 o                         
   7   1   5       6796.73       6681.54        90.61 o                         
   8   1   5       2328.80       2414.95        43.73 o                         
   9   1   5       7563.06       7493.58       115.65 o                         
  10   1   5         63.57         77.74        23.39 o                         
  11   1   5         59.07         77.02        25.73 o                         
  12   1   5       3995.85       4104.76        80.70 o                         
  13   1   5        234.90        227.67        32.79 o                         
  14   1   5       1221.79       1142.72        69.49 o                         
  15   1   5         96.22        156.75        88.23 o                         
 -17   2   5         19.53        -49.71        49.71 o                         
 -16   2   5         10.02         -2.00        47.64 o                         
 -15   2   5         25.53        -13.91        44.93 o                         
 -14   2   5       1826.28       1756.62       101.04 o                         
 -13   2   5          9.01        -15.24        30.41 o                         
 -12   2   5        858.56        815.87        36.77 o                         
 -11   2   5         30.58        -16.56        28.84 o                         
 -10   2   5       1597.26       1529.91        45.09 o                         
  -9   2   5        208.49        213.90        22.19 o                         
  -8   2   5      18112.33      17815.00       358.63 o                         
  -7   2   5       6113.44       5994.49       181.85 o                         
  -6   2   5        742.59        765.21        35.54 o                         
  -5   2   5       5642.27       5573.66       102.39 o                         
  -4   2   5      10534.30      10290.41       132.14 o                         
  -3   2   5       1374.31       1395.36        29.08 o                         
  -2   2   5      11326.11      11337.20       130.50 o                         
  -1   2   5       9683.08       9303.70       119.52 o                         
   0   2   5       1387.37       1424.66        29.02 o                         
   1   2   5       5874.83       5716.59        86.94 o                         
   2   2   5       2708.59       2706.18        57.46 o                         
   3   2   5         18.32         13.19        14.13 o                         
   4   2   5        836.84        858.11        25.62 o                         
   5   2   5       7439.75       7621.04       135.33 o                         
   6   2   5       3328.43       3413.00        85.70 o                         
   7   2   5        857.73        928.39        35.09 o                         
   8   2   5       1572.88       1650.55        45.29 o                         
   9   2   5          2.56         11.21        23.92 o                         
  10   2   5       8520.38       9066.13       162.73 o                         
  11   2   5         14.21         64.83        34.52 o                         
  12   2   5        270.56        272.20        49.08 o                         
  13   2   5         41.74          4.22        48.56 o                         
 -15   3   5        202.15         15.86        79.26 o                         
 -14   3   5        525.75        504.02       118.87 o                         
 -13   3   5        589.36        544.90        97.13 o                         
 -12   3   5       4840.83       4777.36       134.96 o                         
 -11   3   5        717.61        662.51        92.09 o                         
 -10   3   5       1645.12       1637.58        82.17 o                         
  -9   3   5       2148.20       2134.99        85.82 o                         
  -8   3   5        757.25        723.42        41.96 o                         
  -7   3   5        520.82        519.64        37.12 o                         
  -6   3   5      10399.86      10062.94       151.71 o                         
  -5   3   5       6817.07       6503.25       104.59 o                         
  -4   3   5       1943.23       1812.69        46.68 o                         
  -3   3   5       2384.20       2355.78        50.81 o                         
  -2   3   5       2260.49       2250.45        44.22 o                         
  -1   3   5       1138.17       1096.36        33.43 o                         
   0   3   5        571.31        617.65        52.27 o                         
   1   3   5       2247.15       2197.29        47.23 o                         
   2   3   5        158.21        186.38        17.00 o                         
   3   3   5         19.76         55.43        15.61 o                         
   4   3   5         19.17         -6.06        27.58 o                         
   5   3   5        162.51        180.86        21.90 o                         
   6   3   5       2307.71       2403.99        73.47 o                         
   7   3   5         38.83         35.52        26.90 o                         
   8   3   5       2475.48       2622.19        64.58 o                         
   9   3   5        234.05        235.08        32.88 o                         
  10   3   5        901.86        916.63        50.08 o                         
  11   3   5         12.77        -11.61        39.82 o                         
  12   3   5       5144.37       5204.09       195.11 o                         
 -11   4   5        846.66        635.51       178.52 o                         
 -10   4   5       4064.29       3503.88       596.34 o                         
  -9   4   5        146.68         30.23        51.45 o                         
  -8   4   5       1108.31        869.71       129.51 o                         
  -7   4   5        969.93        891.22       106.81 o                         
  -6   4   5        120.01        105.19        45.56 o                         
  -5   4   5         40.19         -3.61        41.81 o                         
  -4   4   5       1368.99       1321.23       142.84 o                         
  -3   4   5       1172.88       1353.48        77.51 o                         
  -2   4   5         10.30        -26.68        43.89 o                         
  -1   4   5        268.37        334.24        36.45 o                         
   0   4   5          1.67        -84.11       113.59 o                         
   1   4   5       1589.29       1538.49        83.72 o                         
   2   4   5       1096.25       1212.17        69.71 o                         
   3   4   5        135.95        207.58        51.13 o                         
   4   4   5        722.59        764.22        64.45 o                         
   5   4   5        198.96        204.93        54.85 o                         
   6   4   5        366.33        353.63        59.65 o                         
   7   4   5        388.92        378.68        62.77 o                         
   8   4   5       2398.82       2536.06       116.16 o                         
  -3   5   5        387.70        360.69       109.50 o                         
  -2   5   5         38.33         68.60        91.06 o                         
  -1   5   5        167.42        264.89        94.66 o                         
   0   5   5        242.61        295.71        97.53 o                         
 -18   0   6       2149.18       2131.70       111.19 o                         
 -16   0   6         76.93         40.58        53.09 o                         
 -14   0   6       8911.20       8847.18       200.49 o                         
 -12   0   6      25042.71      25137.92       499.51 o                         
 -10   0   6       9388.40       9396.56       160.85 o                         
  -8   0   6      55754.68      55416.01       872.03 o                         
  -6   0   6       5779.15       5680.38       123.30 o                         
  -4   0   6      17585.75      17368.19       330.31 o                         
  -2   0   6      17038.65      16605.61       228.93 o                         
   0   0   6        193.69        171.53        12.10 o                         
   2   0   6       8641.03       9496.77       154.65 o                         
   4   0   6       9669.15       9682.43       159.35 o                         
   6   0   6      10286.09       9992.13       166.41 o                         
   8   0   6       4661.89       4639.06       109.22 o                         
  10   0   6      12818.20      12664.72       263.34 o                         
  12   0   6       3197.03       3211.69        99.52 o                         
  14   0   6       2440.20       2271.82        94.54 o                         
 -18   1   6        345.51        221.69        56.48 o                         
 -17   1   6          1.62        -19.07        48.87 o                         
 -16   1   6       3744.92       3635.24        85.74 o                         
 -15   1   6       3981.60       3947.58        86.24 o                         
 -14   1   6       1624.49       1636.44        56.64 o                         
 -13   1   6         10.76        -13.54        28.68 o                         
 -12   1   6       7736.47       7716.26       108.33 o                         
 -11   1   6        837.79        857.00        30.13 o                         
 -10   1   6      28068.07      27961.30       346.47 o                         
  -9   1   6        934.82        902.70        28.67 o                         
  -8   1   6        130.12        141.74        15.19 o                         
  -7   1   6       6296.83       6208.63        70.92 o                         
  -6   1   6      27700.43      27501.08       380.28 o                         
  -5   1   6       4414.02       4317.35        69.15 o                         
  -4   1   6       9786.85       9271.75       133.96 o                         
  -3   1   6       9929.76       9938.01       126.23 o                         
  -2   1   6         69.41         59.83         9.39 o                         
  -1   1   6      18666.17      18637.86       208.53 o                         
   0   1   6       6524.48       6812.76        80.19 o                         
   1   1   6        740.93        796.32        22.55 o                         
   2   1   6        515.40        564.30        13.34 o                         
   3   1   6       8561.05       8358.80        96.65 o                         
   4   1   6       1955.95       2077.17        31.43 o                         
   5   1   6       3813.70       3907.95        62.79 o                         
   6   1   6       3311.02       3371.03        57.57 o                         
   7   1   6       1193.80       1188.76        33.95 o                         
   8   1   6      11320.27      11426.21       166.38 o                         
   9   1   6       1714.98       1762.26        46.44 o                         
  10   1   6         52.98         72.38        24.91 o                         
  11   1   6        660.23        718.31        38.64 o                         
  12   1   6       4053.35       4161.24        82.53 o                         
  13   1   6          4.23         -8.31        31.45 o                         
  14   1   6       3618.70       3457.21        81.57 o                         
 -17   2   6       3491.08       3436.84       259.40 o                         
 -16   2   6         50.42         28.57        49.64 o                         
 -15   2   6        302.27        313.66        49.18 o                         
 -14   2   6       1874.23       1989.67        77.70 o                         
 -13   2   6       2881.34       2807.70        82.30 o                         
 -12   2   6       1256.78       1232.97        48.04 o                         
 -11   2   6        514.44        477.94        30.00 o                         
 -10   2   6          1.52        -13.76        23.21 o                         
  -9   2   6       3924.28       3862.89       105.04 o                         
  -8   2   6       6344.87       6170.63       142.46 o                         
  -7   2   6        489.96        485.38        62.31 o                         
  -6   2   6       4240.36       4055.58        82.19 o                         
  -5   2   6      10573.21      10048.12       171.40 o                         
  -4   2   6         18.22          9.90        15.59 o                         
  -3   2   6      16943.21      16644.82       207.18 o                         
  -2   2   6       2481.35       2366.19        40.43 o                         
  -1   2   6       6577.27       6614.65        88.79 o                         
   0   2   6       2976.14       3031.64        47.50 o                         
   1   2   6      24738.10      24634.23       337.66 o                         
   2   2   6         41.43         34.57        19.53 o                         
   3   2   6       4338.04       4290.45        70.96 o                         
   4   2   6        344.67        384.98        35.75 o                         
   5   2   6       8033.69       8464.78       137.63 o                         
   6   2   6        651.98        726.33        25.96 o                         
   7   2   6       3945.22       4290.72        74.48 o                         
   8   2   6         57.84         56.57        23.37 o                         
   9   2   6         18.58         29.30        25.47 o                         
  10   2   6       2081.11       2183.59        57.45 o                         
  11   2   6        659.25        700.75        44.04 o                         
  12   2   6        368.33        330.85        41.57 o                         
  13   2   6        330.26        286.04        43.89 o                         
 -15   3   6       1030.12        874.12        81.40 o                         
 -14   3   6          9.79         22.26        59.50 o                         
 -13   3   6       1084.86       1028.84        71.68 o                         
 -12   3   6        139.03         95.72        55.03 o                         
 -11   3   6        289.42        311.93        54.63 o                         
 -10   3   6         86.09         51.43        49.21 o                         
  -9   3   6         25.90         37.22        47.09 o                         
  -8   3   6        637.50        653.77        45.11 o                         
  -7   3   6       2813.62       2756.10        73.13 o                         
  -6   3   6       1010.34       1027.85        40.07 o                         
  -5   3   6        468.56        428.98        30.26 o                         
  -4   3   6       1268.18       1217.15        48.68 o                         
  -3   3   6       3893.36       3644.51        66.96 o                         
  -2   3   6       3843.80       3706.40        60.14 o                         
  -1   3   6      13207.78      13007.11       167.27 o                         
   0   3   6        182.28        191.02        28.49 o                         
   1   3   6        453.54        514.48        34.40 o                         
   2   3   6       4838.48       4930.09        99.87 o                         
   3   3   6       9403.67       9271.56       164.39 o                         
   4   3   6         93.43        155.08        31.23 o                         
   5   3   6       5947.75       6136.56       122.64 o                         
   6   3   6        121.06        154.72        34.25 o                         
   7   3   6         44.25         69.54        28.31 o                         
   8   3   6        307.96        326.78        33.83 o                         
   9   3   6       1093.09       1221.50        49.22 o                         
  10   3   6        241.68        255.98        42.14 o                         
  11   3   6        682.34        684.47        50.85 o                         
 -11   4   6         77.37         62.66       107.65 o                         
 -10   4   6        543.82        442.70       129.58 o                         
  -9   4   6        249.28        235.58       123.72 o                         
  -8   4   6        389.13        471.60        99.22 o                         
  -7   4   6         51.41         62.47        48.14 o                         
  -6   4   6         28.05         29.50        46.24 o                         
  -5   4   6        794.03        672.28        74.02 o                         
  -4   4   6       2884.30       2848.08       104.05 o                         
  -3   4   6        620.34        697.72        73.40 o                         
  -2   4   6          2.62        -11.58        58.35 o                         
  -1   4   6          1.58          7.70        76.55 o                         
   0   4   6       1866.32       1903.80        89.40 o                         
   1   4   6       3825.07       3864.55       138.47 o                         
   2   4   6         49.24         93.64        48.73 o                         
   3   4   6       2630.97       2768.48       107.08 o                         
   4   4   6        648.61        663.69        63.77 o                         
   5   4   6         40.33         40.12        53.64 o                         
   6   4   6        390.50        402.98        61.94 o                         
   7   4   6       2998.40       3052.75       153.49 o                         
 -17   0   7       1039.35        855.99        69.76 o                         
 -15   0   7       1202.74       1209.34        68.60 o                         
 -13   0   7        383.90        393.60        47.36 o                         
 -11   0   7        493.45        516.55        31.95 o                         
  -9   0   7        180.32        204.25        22.78 o                         
  -7   0   7        291.80        258.21        20.71 o                         
  -5   0   7      19027.75      19610.18       271.75 o                         
  -3   0   7       1570.06       1407.94        28.46 o                         
  -1   0   7          2.94          2.33         8.79 o                         
   1   0   7       3942.56       4012.22        71.87 o                         
   3   0   7       6661.46       6619.16       137.88 o                         
   5   0   7       4866.73       4748.73       105.18 o                         
   7   0   7        187.24        208.94        28.50 o                         
   9   0   7       1098.26       1163.12        57.52 o                         
  11   0   7       9095.33       8682.68       193.31 o                         
  13   0   7        590.02        582.21        53.06 o                         
 -18   1   7        542.35        480.88        58.36 o                         
 -17   1   7       1309.58       1080.47        62.45 o                         
 -16   1   7        691.35        611.99        62.44 o                         
 -15   1   7        130.14        213.12        37.76 o                         
 -14   1   7        102.31        102.42        32.53 o                         
 -13   1   7       1552.72       1548.25        54.22 o                         
 -12   1   7       1503.29       1476.96        42.52 o                         
 -11   1   7        223.24        236.71        22.04 o                         
 -10   1   7       2295.28       2286.72        57.32 o                         
  -9   1   7        875.47        885.83        29.72 o                         
  -8   1   7        833.79        835.94        26.63 o                         
  -7   1   7       2299.67       2247.55        35.92 o                         
  -6   1   7         19.65          6.24        14.66 o                         
  -5   1   7        139.06        147.23        15.88 o                         
  -4   1   7         18.33         32.74        11.28 o                         
  -3   1   7       2126.74       2197.92        36.29 o                         
  -2   1   7          5.17          9.46         9.59 o                         
  -1   1   7       4200.87       3970.00        55.75 o                         
   0   1   7       2009.68       1973.85        32.73 o                         
   1   1   7       7584.53       7889.27        92.39 o                         
   2   1   7       1009.40        922.31        18.58 o                         
   3   1   7         31.79         36.28        10.32 o                         
   4   1   7        359.72        335.68        23.77 o                         
   5   1   7       4879.11       4902.75        68.63 o                         
   6   1   7       4753.44       4728.50        67.99 o                         
   7   1   7       4826.50       4759.74        94.11 o                         
   8   1   7         80.67         84.51        25.14 o                         
   9   1   7       2521.37       2534.44        65.31 o                         
  10   1   7         29.14         12.33        29.56 o                         
  11   1   7        505.63        456.41        38.24 o                         
  12   1   7         82.97         79.85        35.90 o                         
  13   1   7       3234.83       3152.51        87.92 o                         
 -17   2   7         12.86        -26.51        52.66 o                         
 -16   2   7          3.77         27.57        49.27 o                         
 -15   2   7       4186.14       4026.20       109.02 o                         
 -14   2   7       3364.39       3222.17        91.98 o                         
 -13   2   7        951.74        971.82        55.18 o                         
 -12   2   7       1183.91       1176.26        50.32 o                         
 -11   2   7       1271.69       1276.55        77.76 o                         
 -10   2   7         42.39         39.99        42.35 o                         
  -9   2   7        111.23         99.68        38.31 o                         
  -8   2   7       2547.36       2484.70        81.94 o                         
  -7   2   7         21.76         14.96        32.37 o                         
  -6   2   7        591.99        665.89        42.67 o                         
  -5   2   7        102.63         84.92        22.57 o                         
  -4   2   7        797.79        789.62        36.61 o                         
  -3   2   7       1115.96        991.63        47.94 o                         
  -2   2   7        181.06        154.39        17.38 o                         
  -1   2   7       6224.80       6180.30        95.20 o                         
   0   2   7         49.53         70.54        20.25 o                         
   1   2   7        552.73        587.41        28.69 o                         
   2   2   7       3523.58       3477.30        75.14 o                         
   3   2   7      12719.68      12684.52       210.66 o                         
   4   2   7       2926.45       2981.65        68.09 o                         
   5   2   7       1899.42       1934.76        49.97 o                         
   6   2   7        112.92        123.81        19.57 o                         
   7   2   7        406.25        444.73        24.25 o                         
   8   2   7        889.67        931.03        36.05 o                         
   9   2   7       4626.54       4729.51        85.61 o                         
  10   2   7        512.59        535.64        40.24 o                         
  11   2   7        926.51        963.70        54.43 o                         
  12   2   7          1.46        -34.01        37.57 o                         
 -15   3   7        126.23        133.64        64.34 o                         
 -14   3   7        501.21        533.72        74.79 o                         
 -13   3   7       1490.35       1455.90        80.47 o                         
 -12   3   7         74.55        115.90        56.81 o                         
 -11   3   7       1347.32       1328.12        73.19 o                         
 -10   3   7       2523.30       2642.25       102.99 o                         
  -9   3   7       1260.99       1206.09        66.24 o                         
  -8   3   7       4435.44       4232.85       134.16 o                         
  -7   3   7        579.96        554.74        84.80 o                         
  -6   3   7         14.47         43.84        30.10 o                         
  -5   3   7        217.88        224.69        30.63 o                         
  -4   3   7       3647.72       3496.84        78.33 o                         
  -3   3   7       3885.52       3731.18        69.37 o                         
  -2   3   7       2722.61       2578.80        56.66 o                         
  -1   3   7        250.99        267.41        25.08 o                         
   0   3   7       1053.77       1065.18        65.21 o                         
   1   3   7       7518.31       7433.24       136.94 o                         
   2   3   7        323.76        389.56        34.36 o                         
   3   3   7        409.90        446.70        49.73 o                         
   4   3   7        641.23        780.69        47.05 o                         
   5   3   7       4083.67       4163.05        94.74 o                         
   6   3   7        237.22        296.46        37.88 o                         
   7   3   7       2299.23       2514.22        63.71 o                         
   8   3   7        510.94        539.76        37.26 o                         
   9   3   7        235.27        223.59        36.09 o                         
  10   3   7        121.44         89.00        41.58 o                         
 -11   4   7        408.24        220.47       167.24 o                         
 -10   4   7       2074.94       1249.32       104.85 o                         
  -9   4   7        152.74        110.57        54.09 o                         
  -8   4   7        263.41        260.60        87.33 o                         
  -7   4   7        293.78        274.61        52.41 o                         
  -6   4   7       8540.36       8383.91       369.90 o                         
  -5   4   7        889.81        854.72       141.68 o                         
  -4   4   7       2308.51       2212.27        75.96 o                         
  -3   4   7         62.32         63.77        34.79 o                         
  -2   4   7       1196.54       1339.60        71.18 o                         
  -1   4   7        884.52        986.10        78.32 o                         
   0   4   7       3908.89       3950.33       121.67 o                         
   1   4   7        407.28        439.38        55.71 o                         
   2   4   7        112.54        100.97        51.55 o                         
   3   4   7       1682.94       1831.68        97.51 o                         
   4   4   7        242.29        223.77        62.09 o                         
   5   4   7         71.50         35.30        59.54 o                         
   6   4   7         33.14        -12.12        56.94 o                         
   7   4   7        472.94        534.64       104.42 o                         
 -18   0   8        226.42        102.95        62.60 o                         
 -16   0   8       1283.75       1199.16        73.15 o                         
 -14   0   8        845.93        882.03        66.89 o                         
 -12   0   8         18.41         21.27        38.62 o                         
 -10   0   8       2685.26       2603.29        62.36 o                         
  -8   0   8      16278.62      16117.33       263.35 o                         
  -6   0   8          0.41          7.92        16.65 o                         
  -4   0   8      50563.23      49372.48      1047.43 o                         
  -2   0   8      31070.37      30208.27       413.46 o                         
   0   0   8       8872.20       8987.93       148.49 o                         
   2   0   8      33688.78      32592.03       515.59 o                         
   4   0   8       4178.14       4267.22       133.68 o                         
   6   0   8       4405.63       4398.04       146.42 o                         
   8   0   8       2741.92       2647.68        79.46 o                         
  10   0   8       2125.61       2024.56        77.19 o                         
  12   0   8         85.92         40.77        43.14 o                         
 -18   1   8        652.66        454.44        58.69 o                         
 -17   1   8        114.73        159.87        53.42 o                         
 -16   1   8        119.46         90.14        50.08 o                         
 -15   1   8       1623.10       1638.52        60.86 o                         
 -14   1   8         26.58         31.00        33.19 o                         
 -13   1   8       1756.30       1806.34        57.97 o                         
 -12   1   8       1793.28       1731.63        64.84 o                         
 -11   1   8       3379.23       3342.41        61.62 o                         
 -10   1   8        972.09        960.63        30.73 o                         
  -9   1   8       4795.21       4670.13       118.89 o                         
  -8   1   8       4398.58       4309.43        87.48 o                         
  -7   1   8          8.22         10.55        12.96 o                         
  -6   1   8      21425.60      20909.02       340.65 o                         
  -5   1   8       4606.30       4519.66        73.15 o                         
  -4   1   8       4192.30       4173.22        60.40 o                         
  -3   1   8        421.36        459.00        17.46 o                         
  -2   1   8      24401.35      24012.10       295.37 o                         
  -1   1   8       3346.46       3213.19        43.53 o                         
   0   1   8      24145.27      23778.49       290.51 o                         
   1   1   8        224.01        269.33        14.21 o                         
   2   1   8         40.53         64.44        11.78 o                         
   3   1   8       6261.60       6481.41        86.68 o                         
   4   1   8       8423.44       8474.87       110.93 o                         
   5   1   8       2026.14       1981.28        37.44 o                         
   6   1   8       2564.93       2520.09        44.62 o                         
   7   1   8       2363.84       2398.67        50.99 o                         
   8   1   8        213.57        242.03        34.27 o                         
   9   1   8       4416.36       4498.22        94.04 o                         
  10   1   8        255.60        270.87        34.25 o                         
  11   1   8        267.33        231.15        36.01 o                         
  12   1   8       1384.22       1374.30        65.05 o                         
  13   1   8       2463.33       2307.00       108.18 o                         
 -17   2   8       1675.64       1495.59       337.13 o                         
 -16   2   8        398.56        332.88        52.67 o                         
 -15   2   8          6.24         61.04        47.76 o                         
 -14   2   8        302.95        293.03        49.81 o                         
 -13   2   8       6292.34       6063.68       125.76 o                         
 -12   2   8        847.92        822.07        47.14 o                         
 -11   2   8       4108.45       4103.82       118.95 o                         
 -10   2   8       5332.99       5242.07       134.76 o                         
  -9   2   8        962.35       1019.00        56.20 o                         
  -8   2   8        390.84        419.57        43.93 o                         
  -7   2   8       9596.80       9350.07       350.90 o                         
  -6   2   8       2021.36       1999.10        71.74 o                         
  -5   2   8         68.49         59.77        30.98 o                         
  -4   2   8       7417.03       7264.98       166.08 o                         
  -3   2   8       2598.39       2390.66        72.35 o                         
  -2   2   8       1770.19       1520.60        77.28 o                         
  -1   2   8         22.32         27.71        20.90 o                         
   0   2   8       1610.11       1509.06        45.88 o                         
   1   2   8       6990.56       7030.90       124.98 o                         
   2   2   8       2458.17       2434.17        59.35 o                         
   3   2   8         95.34         95.99        24.24 o                         
   4   2   8        263.91        297.40        23.10 o                         
   5   2   8       7519.10       7883.35       107.53 o                         
   6   2   8        231.22        209.03        21.70 o                         
   7   2   8       8297.38       8513.71       117.68 o                         
   8   2   8         80.22         99.41        27.52 o                         
   9   2   8        907.11        943.11        40.24 o                         
  10   2   8        140.53        115.17        35.60 o                         
  11   2   8       6503.49       6508.99       162.24 o                         
  12   2   8          5.85          8.25        39.55 o                         
 -15   3   8       2605.73       2699.00       207.39 o                         
 -14   3   8       1690.05       1526.49        86.21 o                         
 -13   3   8          9.01          8.32        58.37 o                         
 -12   3   8       1340.32       1290.09        77.21 o                         
 -11   3   8       2531.50       2507.80       106.29 o                         
 -10   3   8       1772.76       1834.74        93.02 o                         
  -9   3   8       3211.16       3218.84       128.45 o                         
  -8   3   8       1896.96       1840.91        68.13 o                         
  -7   3   8         29.09        -24.45        31.68 o                         
  -6   3   8         43.25         12.27        36.96 o                         
  -5   3   8        989.55        970.13        65.56 o                         
  -4   3   8       1048.12       1098.39        46.95 o                         
  -3   3   8        143.62        181.91        41.57 o                         
  -2   3   8        230.35        218.05        41.02 o                         
  -1   3   8        301.69        279.75        32.45 o                         
   0   3   8         88.23        100.99        30.09 o                         
   1   3   8       1407.60       1370.64        56.41 o                         
   2   3   8        109.59        103.24        32.02 o                         
   3   3   8       3532.69       3610.00        86.41 o                         
   4   3   8       1602.43       1587.22        62.57 o                         
   5   3   8        928.74        999.00        49.48 o                         
   6   3   8         79.39         44.11        35.82 o                         
   7   3   8       3893.05       4014.65       101.92 o                         
   8   3   8        791.29        801.52        48.16 o                         
   9   3   8       5190.82       5433.09       104.40 o                         
 -11   4   8         65.36          9.24        82.66 o                         
 -10   4   8        135.30         55.18        86.06 o                         
  -9   4   8        340.36        211.05       165.52 o                         
  -8   4   8        569.99        535.72        80.49 o                         
  -7   4   8          9.32        -24.58        65.12 o                         
  -6   4   8         77.16        106.80        45.59 o                         
  -5   4   8         20.14        -33.04        38.28 o                         
  -4   4   8        138.86        166.85        38.33 o                         
  -3   4   8        551.60        550.24        44.61 o                         
  -2   4   8        594.35        618.05        66.60 o                         
  -1   4   8       1712.80       1808.89        90.77 o                         
   0   4   8          2.02          6.71        48.65 o                         
   1   4   8          4.06         24.23        49.23 o                         
   2   4   8       1495.48       1580.49        87.61 o                         
   3   4   8        669.51        820.85        68.65 o                         
   4   4   8          5.43         -5.32        55.46 o                         
   5   4   8       2528.90       2576.67       156.27 o                         
   6   4   8        465.11        462.70        70.47 o                         
 -17   0   9      10262.53      10113.55       235.45 o                         
 -15   0   9        255.72        304.15        69.42 o                         
 -13   0   9      12578.36      12824.28       272.09 o                         
 -11   0   9      12403.80      11925.77       205.02 o                         
  -9   0   9        466.18        541.43        34.73 o                         
  -7   0   9       8876.16       8530.58       146.51 o                         
  -5   0   9        197.10        264.44        28.91 o                         
  -3   0   9       4440.87       4467.05        81.26 o                         
  -1   0   9       2023.05       1997.98        47.84 o                         
   1   0   9      13142.95      13152.73       214.56 o                         
   3   0   9        821.09        830.98        44.83 o                         
   5   0   9      10968.81      11231.30       326.99 o                         
   7   0   9      11634.82      11189.82       331.05 o                         
   9   0   9        361.72        320.72        55.57 o                         
  11   0   9       4457.29       4003.28       162.05 o                         
 -18   1   9        376.42        334.87        66.14 o                         
 -17   1   9        349.38        275.30        55.14 o                         
 -16   1   9        493.14        445.58        53.00 o                         
 -15   1   9       9303.67       9022.85       148.15 o                         
 -14   1   9        596.69        584.45        40.12 o                         
 -13   1   9       3338.72       3314.23        74.02 o                         
 -12   1   9       1258.72       1305.45        47.36 o                         
 -11   1   9       1825.33       1825.30        52.61 o                         
 -10   1   9       3672.21       3472.22        67.95 o                         
  -9   1   9       8313.37       7796.89       120.04 o                         
  -8   1   9        363.97        347.53        19.96 o                         
  -7   1   9       1149.12       1102.50        30.39 o                         
  -6   1   9      11136.96      11049.99       187.48 o                         
  -5   1   9       1943.72       1853.41        41.37 o                         
  -4   1   9       1683.37       1675.16        38.07 o                         
  -3   1   9         12.38         15.66        17.27 o                         
  -2   1   9       4056.04       3931.61        64.61 o                         
  -1   1   9       2700.04       2656.91        42.51 o                         
   0   1   9       5505.18       5439.27        58.01 o                         
   1   1   9        231.20        283.31        13.76 o                         
   2   1   9         38.01         32.12        12.90 o                         
   3   1   9       8569.23       8381.75       133.76 o                         
   4   1   9       1078.36       1061.01        29.52 o                         
   5   1   9       4386.53       4382.10        73.77 o                         
   6   1   9         29.36         12.57        21.78 o                         
   7   1   9        377.77        425.52        26.22 o                         
   8   1   9        613.84        617.82        30.64 o                         
   9   1   9       7670.35       7593.04       120.80 o                         
  10   1   9         98.13         73.40        28.94 o                         
  11   1   9       2603.83       2404.44        65.57 o                         
  12   1   9        693.02        641.92        79.63 o                         
 -17   2   9       1138.19        954.46        93.32 o                         
 -16   2   9        284.01        249.19        85.48 o                         
 -15   2   9        176.39        186.78        50.44 o                         
 -14   2   9        722.00        693.50        85.30 o                         
 -13   2   9        298.06        353.20        45.10 o                         
 -12   2   9       1755.70       1753.46        91.86 o                         
 -11   2   9       2375.01       2564.00        97.65 o                         
 -10   2   9       2068.85       1962.57        85.49 o                         
  -9   2   9       1869.34       1816.95       137.00 o                         
  -8   2   9      12244.61      12097.02       257.56 o                         
  -7   2   9        315.59        296.58        42.57 o                         
  -6   2   9        192.14        219.29        38.05 o                         
  -5   2   9       2372.95       2396.02        77.79 o                         
  -4   2   9      12828.04      12513.30       260.42 o                         
  -3   2   9        332.32        344.06        36.32 o                         
  -2   2   9       9344.80       9237.33       197.40 o                         
  -1   2   9         17.07         24.20        22.65 o                         
   0   2   9        269.71        263.05        26.73 o                         
   1   2   9         64.85         95.72        24.30 o                         
   2   2   9       4993.59       4981.19        97.31 o                         
   3   2   9        251.00        271.38        28.82 o                         
   4   2   9        916.04        940.41        33.56 o                         
   5   2   9         11.15         20.16        21.78 o                         
   6   2   9        408.24        412.73        25.11 o                         
   7   2   9       3193.13       3395.35        70.39 o                         
   8   2   9         31.35         44.41        28.51 o                         
   9   2   9       1350.75       1369.09        54.05 o                         
  10   2   9        388.52        454.52        37.02 o                         
  11   2   9        390.34        358.69        37.44 o                         
 -14   3   9         12.65         13.40        63.40 o                         
 -13   3   9        370.92        347.02        66.11 o                         
 -12   3   9        773.20        847.10        71.78 o                         
 -11   3   9       1610.87       1708.73        99.41 o                         
 -10   3   9       1412.98       1544.09        86.27 o                         
  -9   3   9          0.62        -37.49        47.16 o                         
  -8   3   9        195.39        226.73        48.15 o                         
  -7   3   9       3308.77       3164.48       101.54 o                         
  -6   3   9       7363.53       7048.65       162.16 o                         
  -5   3   9        972.55       1128.79        63.60 o                         
  -4   3   9       3645.06       3653.26       108.95 o                         
  -3   3   9       1043.55       1175.41        62.36 o                         
  -2   3   9        618.95        606.21        52.62 o                         
  -1   3   9       1712.14       1736.49        72.35 o                         
   0   3   9       6254.04       6189.28       121.41 o                         
   1   3   9        167.35        154.89        34.03 o                         
   2   3   9       2912.59       2915.02        78.23 o                         
   3   3   9        821.23        974.30        48.78 o                         
   4   3   9        168.43        200.64        37.76 o                         
   5   3   9        200.51        273.48        40.07 o                         
   6   3   9        948.82       1016.75        53.06 o                         
   7   3   9        948.29        992.20        54.61 o                         
   8   3   9        222.02        232.06        35.78 o                         
   9   3   9         22.46          9.95        35.71 o                         
 -10   4   9         84.80        122.71        84.34 o                         
  -9   4   9       1325.18        955.32       290.31 o                         
  -8   4   9        628.59        626.33       201.14 o                         
  -7   4   9        215.49        244.31        54.13 o                         
  -6   4   9        432.07        406.70        96.59 o                         
  -5   4   9        489.78        482.33       101.61 o                         
  -4   4   9        286.73        271.21        39.49 o                         
  -3   4   9        599.17        595.25        65.02 o                         
  -2   4   9       3571.50       3617.09       123.79 o                         
  -1   4   9        233.85        259.57        86.55 o                         
   0   4   9       1789.13       1853.12       111.98 o                         
   1   4   9        752.33        782.56        66.02 o                         
   2   4   9        151.11        202.28        55.65 o                         
   3   4   9          2.70         68.07        55.71 o                         
   4   4   9       4206.47       4426.00       141.42 o                         
   5   4   9        662.39        697.90        74.88 o                         
 -18   0  10        149.76        190.00        68.18 o                         
 -16   0  10        885.45        781.34        67.43 o                         
 -14   0  10        799.21        834.53        60.56 o                         
 -12   0  10         83.81         98.09        42.86 o                         
 -10   0  10       4054.89       4068.33        86.11 o                         
  -8   0  10       1764.39       1669.76        49.29 o                         
  -6   0  10         89.78         98.00        21.16 o                         
  -4   0  10        123.99        145.69        19.52 o                         
  -2   0  10        988.66        959.95        32.83 o                         
   0   0  10       6808.40       6819.83       139.09 o                         
   2   0  10       7105.80       6810.18       154.55 o                         
   4   0  10        372.80        363.24        39.13 o                         
   6   0  10      10865.96      10466.11       311.96 o                         
   8   0  10       4499.16       4462.05       163.62 o                         
  10   0  10        372.80        201.79        60.16 o                         
  12   0  10       1597.69       1406.62       120.59 o                         
 -18   1  10         44.59        106.85        57.79 o                         
 -17   1  10        396.47        346.07        58.70 o                         
 -16   1  10         59.16         99.86        50.73 o                         
 -15   1  10        531.34        628.51        53.45 o                         
 -14   1  10        760.31        741.10        48.44 o                         
 -13   1  10         26.73         36.29        31.87 o                         
 -12   1  10        949.37        999.01        81.77 o                         
 -11   1  10          0.62         -3.79        27.41 o                         
 -10   1  10        266.71        254.87        22.91 o                         
  -9   1  10        168.46        167.17        20.38 o                         
  -8   1  10         39.79         35.72        17.80 o                         
  -7   1  10         89.06        120.51        22.90 o                         
  -6   1  10        575.97        558.46        44.99 o                         
  -5   1  10       1352.88       1371.66        37.58 o                         
  -4   1  10       2331.64       2303.85        46.78 o                         
  -3   1  10       3653.55       3530.71        61.09 o                         
  -2   1  10       5135.94       5000.39        79.49 o                         
  -1   1  10        371.03        390.83        18.49 o                         
   0   1  10         86.81         82.95        12.43 o                         
   1   1  10       2534.37       2611.19        39.49 o                         
   2   1  10       6492.06       6396.19       102.19 o                         
   3   1  10        325.26        324.29        24.09 o                         
   4   1  10       9205.83       9186.67       158.83 o                         
   5   1  10        187.22        182.60        22.38 o                         
   6   1  10        224.72        253.17        24.33 o                         
   7   1  10         19.91         22.45        22.65 o                         
   8   1  10       3095.79       3096.34        82.48 o                         
   9   1  10        137.90        105.48        31.13 o                         
  10   1  10       2518.97       2382.51        87.53 o                         
  11   1  10          4.61        -25.88        40.96 o                         
 -16   2  10         88.64         61.67        51.07 o                         
 -15   2  10          1.56         36.24        57.20 o                         
 -14   2  10        272.60        247.47        47.42 o                         
 -13   2  10        113.51         80.17        56.52 o                         
 -12   2  10         70.21         72.85        54.90 o                         
 -11   2  10         48.46         73.35        49.48 o                         
 -10   2  10        441.60        500.55        54.99 o                         
  -9   2  10        553.66        652.98        55.39 o                         
  -8   2  10         89.07         91.27        48.03 o                         
  -7   2  10       1866.89       1828.90        78.76 o                         
  -6   2  10       4181.71       4199.41       112.41 o                         
  -5   2  10        225.79        257.01        58.03 o                         
  -4   2  10       1169.89       1162.86        61.51 o                         
  -3   2  10       2122.71       2163.90        74.74 o                         
  -2   2  10       2167.81       2124.09        72.15 o                         
  -1   2  10       5056.78       4912.71        96.35 o                         
   0   2  10      10561.88      10463.34       179.29 o                         
   1   2  10          3.18        -23.97        25.08 o                         
   2   2  10        686.31        763.88        57.04 o                         
   3   2  10        846.18        903.28        41.65 o                         
   4   2  10       3327.43       3266.80        77.56 o                         
   5   2  10         59.73         70.85        29.66 o                         
   6   2  10       3227.60       3246.43        81.21 o                         
   7   2  10          0.06        -31.53        31.93 o                         
   8   2  10         47.25         61.30        35.11 o                         
   9   2  10        471.46        495.08        37.86 o                         
  10   2  10        390.76        361.58        38.16 o                         
 -14   3  10          0.57          3.43        65.35 o                         
 -13   3  10       1311.56       1401.35        85.25 o                         
 -12   3  10       1044.30       1137.36        79.66 o                         
 -11   3  10       1351.02       1472.57       198.46 o                         
 -10   3  10          0.12         -1.78        56.98 o                         
  -9   3  10         14.50        -37.80        37.80 o                         
  -8   3  10       2825.59       2691.61       167.11 o                         
  -7   3  10       2068.76       2063.43        82.90 o                         
  -6   3  10        503.72        573.09        58.04 o                         
  -5   3  10       3068.81       3040.39       104.11 o                         
  -4   3  10       4186.24       4128.32       119.83 o                         
  -3   3  10         19.07         -1.93        59.01 o                         
  -2   3  10       3131.83       3096.78       101.41 o                         
  -1   3  10        578.59        620.19        41.79 o                         
   0   3  10        432.16        519.15        40.64 o                         
   1   3  10        564.85        633.10        43.24 o                         
   2   3  10       4575.39       4803.87       123.69 o                         
   3   3  10         10.22        -17.70        35.76 o                         
   4   3  10        352.83        331.22        41.94 o                         
   5   3  10        327.22        367.86        43.20 o                         
   6   3  10       1264.58       1278.95        60.74 o                         
   7   3  10        918.99        925.93        72.41 o                         
   8   3  10        413.08        401.40        49.73 o                         
 -10   4  10        828.20        652.89       238.36 o                         
  -9   4  10       4147.38       4387.67       211.65 o                         
  -8   4  10         24.15         25.63        50.69 o                         
  -7   4  10         95.25        107.30        48.87 o                         
  -6   4  10        804.74        910.39       131.84 o                         
  -5   4  10       1627.77       1795.48       105.12 o                         
  -4   4  10        571.90        578.55        71.57 o                         
  -3   4  10       1559.71       1708.41        95.99 o                         
  -2   4  10        584.86        627.74       105.04 o                         
  -1   4  10        122.76        202.52        88.02 o                         
   0   4  10        346.15        372.37        59.00 o                         
   1   4  10        237.19        236.15        62.90 o                         
   2   4  10         37.47         57.72        55.74 o                         
   3   4  10        714.64        804.90        71.26 o                         
 -17   0  11       1057.35       1005.69       121.73 o                         
 -15   0  11          0.42         31.07        51.87 o                         
 -13   0  11       9153.48       9188.97       206.94 o                         
 -11   0  11       6774.63       6599.99       125.74 o                         
  -9   0  11       9657.34       9536.86       166.62 o                         
  -7   0  11      33001.41      31863.84       833.30 o                         
  -5   0  11       4557.56       4504.28       109.04 o                         
  -3   0  11      32153.71      31083.74       495.04 o                         
  -1   0  11      13092.86      12800.79       259.09 o                         
   1   0  11       2783.53       2573.15        83.00 o                         
   3   0  11       3882.83       3948.35       144.48 o                         
   5   0  11       1290.38       1316.05        59.61 o                         
   7   0  11       2861.98       2858.52       123.24 o                         
   9   0  11        842.38        772.63        73.12 o                         
  11   0  11       8480.92       7507.81       256.74 o                         
 -17   1  11        102.29        205.61        54.66 o                         
 -16   1  11         37.21         97.91        51.13 o                         
 -15   1  11       2533.90       2630.76       115.31 o                         
 -14   1  11       2721.48       2773.33        89.24 o                         
 -13   1  11         29.17         50.15        32.82 o                         
 -12   1  11        787.73        812.60        47.57 o                         
 -11   1  11       8351.71       8273.08       164.24 o                         
 -10   1  11       1470.95       1528.59        50.13 o                         
  -9   1  11      12448.38      12030.20       386.15 o                         
  -8   1  11       2569.33       2395.46        99.41 o                         
  -7   1  11        759.37        794.53        57.34 o                         
  -6   1  11       3501.41       3467.41        74.12 o                         
  -5   1  11      24592.53      24555.03       392.93 o                         
  -4   1  11       1307.08       1286.20        42.48 o                         
  -3   1  11       6556.34       6370.27       113.53 o                         
  -2   1  11       1822.72       1850.52        40.11 o                         
  -1   1  11       5051.43       4975.01        71.49 o                         
   0   1  11       7506.78       7364.73       116.93 o                         
   1   1  11       5077.45       5009.41        66.84 o                         
   2   1  11         17.18         15.88        14.38 o                         
   3   1  11        443.64        476.84        22.32 o                         
   4   1  11       7757.98       7811.41       119.82 o                         
   5   1  11        644.05        704.87        30.45 o                         
   6   1  11       1802.77       1801.26        49.37 o                         
   7   1  11       1006.97       1027.56        42.77 o                         
   8   1  11       1438.11       1410.08        50.23 o                         
   9   1  11       3408.10       3432.28        85.27 o                         
  10   1  11       1076.66        935.36        84.18 o                         
 -16   2  11       3749.56       3803.44       203.69 o                         
 -15   2  11       1267.96       1138.73       140.22 o                         
 -14   2  11        222.06        257.11        62.88 o                         
 -13   2  11       1567.89       1730.58        93.37 o                         
 -12   2  11       4185.27       4111.10       129.22 o                         
 -11   2  11          1.99         -4.90        51.72 o                         
 -10   2  11       1440.33       1495.06        79.21 o                         
  -9   2  11       1531.88       1521.04        90.96 o                         
  -8   2  11       1824.97       1785.22        95.43 o                         
  -7   2  11       4785.18       4840.90       129.08 o                         
  -6   2  11       1467.98       1402.20        72.62 o                         
  -5   2  11          6.39          9.53        42.70 o                         
  -4   2  11       4603.70       4629.53       120.00 o                         
  -3   2  11       1356.38       1339.59        66.55 o                         
  -2   2  11       6135.62       5841.70       139.65 o                         
  -1   2  11        827.29        899.00        42.24 o                         
   0   2  11       3424.60       3386.46        77.05 o                         
   1   2  11        133.53        136.19        29.18 o                         
   2   2  11      14374.38      14149.77       237.52 o                         
   3   2  11          0.45        -20.71        28.31 o                         
   4   2  11        938.05       1017.15        45.35 o                         
   5   2  11         38.91         58.09        31.50 o                         
   6   2  11       7221.09       7093.94       136.97 o                         
   7   2  11          2.22          3.85        34.14 o                         
   8   2  11       3467.28       3447.24        90.72 o                         
   9   2  11        414.33        336.76        43.15 o                         
 -14   3  11       2574.50       2635.71       124.96 o                         
 -13   3  11       1034.62       1157.14        82.82 o                         
 -12   3  11        206.88        132.78        65.11 o                         
 -11   3  11        238.60        309.02        65.86 o                         
 -10   3  11        626.70        679.31        68.94 o                         
  -9   3  11        299.33        313.36        75.28 o                         
  -8   3  11          7.46        -11.53        37.53 o                         
  -7   3  11         20.46          1.59        53.82 o                         
  -6   3  11        714.44        742.53        84.14 o                         
  -5   3  11         71.58        136.72        50.54 o                         
  -4   3  11        177.26        155.48        49.84 o                         
  -3   3  11          1.28         49.07        46.58 o                         
  -2   3  11       3901.64       3891.17       117.19 o                         
  -1   3  11        410.12        464.90        52.43 o                         
   0   3  11       6154.02       6086.82       124.08 o                         
   1   3  11        687.35        725.19        47.84 o                         
   2   3  11        994.35       1099.34        71.40 o                         
   3   3  11        749.42        800.17        90.65 o                         
   4   3  11       6399.63       6564.36       135.59 o                         
   5   3  11        658.35        643.53        49.62 o                         
   6   3  11       2103.17       2012.49        80.80 o                         
   7   3  11          1.80        -22.53        43.10 o                         
  -9   4  11         92.53        269.97       100.97 o                         
  -8   4  11         14.19         59.01        96.14 o                         
  -7   4  11        822.14        967.38       114.92 o                         
  -6   4  11        688.50        842.20        81.88 o                         
  -5   4  11          2.33         84.95        64.62 o                         
  -4   4  11        783.69        924.42       108.85 o                         
  -3   4  11        822.29        828.51        86.93 o                         
  -2   4  11          1.58         38.19        86.14 o                         
  -1   4  11        143.96        188.10        90.07 o                         
   0   4  11       1252.45       1339.43       256.33 o                         
   1   4  11        165.06        136.93        57.60 o                         
   2   4  11       2606.04       2598.76       114.68 o                         
 -16   0  12       6172.87       5929.60       174.77 o                         
 -14   0  12        411.75        488.33       125.40 o                         
 -12   0  12       1279.35       1485.21        78.96 o                         
 -10   0  12       1749.36       1643.12        84.97 o                         
  -8   0  12       2702.56       2480.40        64.33 o                         
  -6   0  12        814.41        872.79        40.49 o                         
  -4   0  12      11798.54      11400.79       191.69 o                         
  -2   0  12       6700.67       6412.45       174.55 o                         
   0   0  12       1261.16       1236.20        43.76 o                         
   2   0  12      15959.46      15190.71       412.66 o                         
   4   0  12       3032.62       3263.34       113.32 o                         
   6   0  12        504.23        492.57        43.89 o                         
   8   0  12       3548.52       3206.14       140.30 o                         
  10   0  12        542.94        538.09        73.69 o                         
 -17   1  12          2.58        116.71        55.49 o                         
 -16   1  12         20.17         67.00        51.64 o                         
 -15   1  12       1827.37       2033.47        87.39 o                         
 -14   1  12       1795.05       1969.46        82.97 o                         
 -13   1  12        600.35        643.17        51.00 o                         
 -12   1  12       1670.18       1933.26        97.40 o                         
 -11   1  12       4072.28       4086.66       108.27 o                         
 -10   1  12        188.33        248.65        32.69 o                         
  -9   1  12       2881.20       3017.10        76.90 o                         
  -8   1  12        281.41        246.62        28.11 o                         
  -7   1  12        123.44        126.02        20.15 o                         
  -6   1  12       1450.07       1429.47        48.50 o                         
  -5   1  12       3813.21       3688.68        65.82 o                         
  -4   1  12       2694.49       2569.39        61.04 o                         
  -3   1  12       1172.96       1233.02        35.03 o                         
  -2   1  12       4851.67       4762.57        69.45 o                         
  -1   1  12       2329.23       2173.94        46.50 o                         
   0   1  12       8372.71       8025.29       153.22 o                         
   1   1  12          4.76          6.12        15.08 o                         
   2   1  12        606.65        720.34        26.58 o                         
   3   1  12        473.78        531.75        24.89 o                         
   4   1  12       2976.73       3002.57        54.76 o                         
   5   1  12         45.54         58.55        21.09 o                         
   6   1  12       5126.56       5111.30        96.69 o                         
   7   1  12        902.05        933.56        47.05 o                         
   8   1  12        647.56        639.81        46.34 o                         
   9   1  12        445.21        463.48       126.67 o                         
 -16   2  12        680.48        632.50        99.23 o                         
 -15   2  12         62.72        108.32        64.53 o                         
 -14   2  12       1213.17       1134.97        79.14 o                         
 -13   2  12       5126.31       5149.42       216.78 o                         
 -12   2  12        142.29        253.15        59.48 o                         
 -11   2  12       2674.21       2664.21       108.43 o                         
 -10   2  12        429.70        439.88        59.07 o                         
  -9   2  12       1261.72       1335.68        71.33 o                         
  -8   2  12       1234.56       1447.27        78.23 o                         
  -7   2  12      10362.67      10570.60       234.17 o                         
  -6   2  12        213.03        291.32        46.36 o                         
  -5   2  12        455.70        529.68        50.51 o                         
  -4   2  12         22.36         35.12        39.31 o                         
  -3   2  12       1775.18       1651.73        73.69 o                         
  -2   2  12       2234.86       2268.23        82.55 o                         
  -1   2  12       2060.28       2122.19        80.30 o                         
   0   2  12          8.58         15.82        28.55 o                         
   1   2  12        476.18        502.92        45.03 o                         
   2   2  12        668.50        745.62        41.06 o                         
   3   2  12          0.15        -29.89        29.89 o                         
   4   2  12       3338.72       3330.41       109.54 o                         
   5   2  12        895.13        968.02        48.03 o                         
   6   2  12        629.47        664.81        44.98 o                         
   7   2  12        293.68        283.10        41.57 o                         
   8   2  12       2178.19       2000.32        75.89 o                         
 -13   3  12        393.54        431.43        74.49 o                         
 -12   3  12        436.69        472.03        71.30 o                         
 -11   3  12       1002.48       1083.84        79.66 o                         
 -10   3  12       2684.12       2714.71       118.67 o                         
  -9   3  12       5323.56       5408.37       156.40 o                         
  -8   3  12        371.77        434.10        72.04 o                         
  -7   3  12        403.14        448.33        62.27 o                         
  -6   3  12       1121.16       1293.22        75.50 o                         
  -5   3  12       2533.37       2610.39       104.21 o                         
  -4   3  12          2.21        -21.05        50.15 o                         
  -3   3  12       2935.77       3015.52       138.08 o                         
  -2   3  12       1315.33       1410.02        79.76 o                         
  -1   3  12        359.23        428.94        85.81 o                         
   0   3  12         32.42         68.47        38.35 o                         
   1   3  12        661.31        659.34        47.17 o                         
   2   3  12       1049.88       1114.30        74.21 o                         
   3   3  12         96.83        145.66        42.52 o                         
   4   3  12        664.89        694.16        51.94 o                         
   5   3  12         12.08        -11.87        42.74 o                         
   6   3  12       1415.06       1365.84        78.94 o                         
  -8   4  12        653.26        653.26       111.39 o                         
  -7   4  12        855.14       1024.43       118.11 o                         
  -6   4  12         25.18        213.24        72.31 o                         
  -5   4  12       3966.78       3952.38       145.13 o                         
  -4   4  12        565.96        695.13        79.43 o                         
  -3   4  12        121.99        135.56        93.35 o                         
  -2   4  12        106.22        221.94        93.52 o                         
  -1   4  12       1577.37       1790.43       156.08 o                         
   0   4  12        559.42        457.44       100.49 o                         
 -17   0  13        209.13        407.18       110.73 o                         
 -15   0  13        827.88        755.96        64.01 o                         
 -13   0  13        587.60        810.93        77.87 o                         
 -11   0  13        144.53        212.83        46.25 o                         
  -9   0  13        406.39        465.15        45.33 o                         
  -7   0  13        758.27        784.55        60.42 o                         
  -5   0  13       4369.16       4302.87       114.79 o                         
  -3   0  13       4144.79       3993.18        89.05 o                         
  -1   0  13       4366.51       4102.37       113.31 o                         
   1   0  13       3010.57       3062.27        85.67 o                         
   3   0  13      13742.76      13605.44       282.04 o                         
   5   0  13        310.46        316.68        42.02 o                         
   7   0  13       1929.70       1745.91        80.01 o                         
   9   0  13        574.21        386.72        55.53 o                         
 -17   1  13        264.31        291.39        56.89 o                         
 -16   1  13          2.44        145.81        54.61 o                         
 -15   1  13        283.11        424.30        54.60 o                         
 -14   1  13        152.18        211.96        50.37 o                         
 -13   1  13          1.78         35.81        47.46 o                         
 -12   1  13        321.64        362.86        45.89 o                         
 -11   1  13        153.11        160.70        32.40 o                         
 -10   1  13        365.30        445.77        35.21 o                         
  -9   1  13        238.53        284.96        30.13 o                         
  -8   1  13       1165.11       1275.03        70.73 o                         
  -7   1  13       4702.41       4645.26       181.40 o                         
  -6   1  13       1165.68       1239.19        46.78 o                         
  -5   1  13       1560.74       1610.92        52.53 o                         
  -4   1  13       2847.74       2808.77        50.03 o                         
  -3   1  13        255.87        302.81        33.34 o                         
  -2   1  13        434.24        419.26        29.75 o                         
  -1   1  13       6746.73       6671.13       114.11 o                         
   0   1  13         80.56         93.67        21.35 o                         
   1   1  13       5184.59       5181.69       114.42 o                         
   2   1  13        103.96        122.05        23.58 o                         
   3   1  13        199.00        209.20        22.53 o                         
   4   1  13        125.73        176.46        26.88 o                         
   5   1  13       5172.88       4965.11        88.94 o                         
   6   1  13        406.30        409.53        33.79 o                         
   7   1  13        267.35        244.76        38.89 o                         
   8   1  13        365.45        380.35        51.49 o                         
 -15   2  13         66.84         92.89        67.33 o                         
 -14   2  13        115.00        191.85        67.31 o                         
 -13   2  13        306.43        432.69        71.84 o                         
 -12   2  13        862.41        994.01       170.62 o                         
 -11   2  13        798.79        993.06        81.44 o                         
 -10   2  13       1032.07       1121.74        72.59 o                         
  -9   2  13       4771.18       4624.20       150.30 o                         
  -8   2  13        126.13        128.95        52.45 o                         
  -7   2  13        178.45        245.80        50.94 o                         
  -6   2  13       3320.61       3500.60       125.79 o                         
  -5   2  13       4076.37       4246.96       121.27 o                         
  -4   2  13        547.97        612.94        52.48 o                         
  -3   2  13       3600.53       3430.36       105.12 o                         
  -2   2  13        209.66        242.39        45.69 o                         
  -1   2  13        116.42         86.51        41.37 o                         
   0   2  13        506.40        540.99        38.51 o                         
   1   2  13       2738.74       2731.39        74.09 o                         
   2   2  13        364.62        397.72        37.57 o                         
   3   2  13        891.77        946.74        47.53 o                         
   4   2  13         66.69         66.23        34.98 o                         
   5   2  13         62.67         31.86        30.68 o                         
   6   2  13        863.25        827.77        42.04 o                         
   7   2  13        118.69         72.82        39.70 o                         
 -13   3  13        771.08        875.04        82.79 o                         
 -12   3  13        196.95        175.68        69.10 o                         
 -11   3  13       1700.05       1862.53       104.57 o                         
 -10   3  13       1751.24       1991.42       197.53 o                         
  -9   3  13        435.26        563.81        69.93 o                         
  -8   3  13        598.81        651.44        92.78 o                         
  -7   3  13       4360.99       4552.76       141.93 o                         
  -6   3  13        224.09        231.31        59.03 o                         
  -5   3  13        126.21        119.76        55.61 o                         
  -4   3  13        111.25        138.57        55.55 o                         
  -3   3  13       2781.02       2688.30       106.30 o                         
  -2   3  13          7.06          8.88        51.95 o                         
  -1   3  13        568.64        579.88        61.84 o                         
   0   3  13         62.70         88.80        40.34 o                         
   1   3  13         17.78         34.95        40.19 o                         
   2   3  13        430.68        465.51        50.37 o                         
   3   3  13       1111.72       1014.82        57.26 o                         
   4   3  13        828.78        758.69        67.64 o                         
  -4   4  13        168.61        282.10        98.11 o                         
 -16   0  14       6247.37       5794.66       233.78 o                         
 -14   0  14         33.59        110.92        67.78 o                         
 -12   0  14      15713.73      15144.23       326.56 o                         
 -10   0  14       7676.20       8075.81       184.56 o                         
  -8   0  14       3322.97       3334.35       100.28 o                         
  -6   0  14      10586.00      10420.63       222.97 o                         
  -4   0  14        538.43        579.22        49.86 o                         
  -2   0  14       6176.21       6121.90       141.61 o                         
   0   0  14          4.08         49.42        31.54 o                         
   2   0  14       5043.54       5216.04       127.90 o                         
   4   0  14       1013.03        955.25        56.15 o                         
   6   0  14       7934.66       7545.84       182.85 o                         
   8   0  14       4988.11       4480.89       190.35 o                         
 -16   1  14        489.26        496.33        58.39 o                         
 -15   1  14        204.48        298.41        80.38 o                         
 -14   1  14       8174.95       8162.38       203.24 o                         
 -13   1  14       1127.11       1257.84        74.43 o                         
 -12   1  14       1039.13       1171.24        65.14 o                         
 -11   1  14        103.72        241.44        44.44 o                         
 -10   1  14       5821.88       5914.65       225.32 o                         
  -9   1  14       2760.42       2761.75        65.72 o                         
  -8   1  14       7470.27       7547.40       191.51 o                         
  -7   1  14         41.45         70.35        34.72 o                         
  -6   1  14         81.88        134.74        26.03 o                         
  -5   1  14       5697.19       5497.83       108.65 o                         
  -4   1  14       2543.93       2573.42        57.60 o                         
  -3   1  14        912.96        898.15        31.66 o                         
  -2   1  14        431.48        470.54        23.14 o                         
  -1   1  14       1782.81       1821.93        49.33 o                         
   0   1  14       1886.73       1848.61        49.18 o                         
   1   1  14       6382.76       6274.94       103.42 o                         
   2   1  14         29.00         17.91        29.83 o                         
   3   1  14        134.69        131.54        32.89 o                         
   4   1  14       5173.54       5126.13       108.83 o                         
   5   1  14       1781.93       1810.51        68.43 o                         
   6   1  14       1330.94       1309.89        61.62 o                         
   7   1  14        237.33        213.10        42.05 o                         
 -15   2  14       1052.95       1108.31        84.07 o                         
 -14   2  14         61.37        163.30        68.61 o                         
 -13   2  14        165.39        256.80        66.29 o                         
 -12   2  14       1601.51       1856.96       106.92 o                         
 -11   2  14       2124.80       2037.93       199.63 o                         
 -10   2  14        672.22        867.79        71.09 o                         
  -9   2  14       1011.41       1119.37        73.94 o                         
  -8   2  14        212.17        271.95        57.12 o                         
  -7   2  14       4790.50       4871.87       138.68 o                         
  -6   2  14         91.52        124.36        49.88 o                         
  -5   2  14        273.48        402.62        53.27 o                         
  -4   2  14        341.27        376.26        51.96 o                         
  -3   2  14       9417.29       9229.72       210.82 o                         
  -2   2  14        306.97        303.69        49.50 o                         
  -1   2  14       5805.82       5683.18       147.52 o                         
   0   2  14        169.35        139.77        46.01 o                         
   1   2  14       1110.16       1202.04        54.28 o                         
   2   2  14        291.46        319.24        38.93 o                         
   3   2  14       6315.95       6129.38       125.06 o                         
   4   2  14          5.94        -32.99        35.80 o                         
   5   2  14        488.63        472.71        38.16 o                         
   6   2  14        825.51        753.59        50.94 o                         
 -12   3  14          1.24         72.64        70.56 o                         
 -11   3  14        700.96        669.05       109.51 o                         
 -10   3  14          5.35         91.18        71.18 o                         
  -9   3  14        349.63        411.41        71.25 o                         
  -8   3  14        623.68        726.19        74.48 o                         
  -7   3  14        427.65        535.44        69.14 o                         
  -6   3  14        695.24        703.15        83.24 o                         
  -5   3  14       4601.73       4700.31       143.85 o                         
  -4   3  14        955.64       1097.19       106.19 o                         
  -3   3  14        882.81        913.04        70.92 o                         
  -2   3  14        109.47         68.32        56.21 o                         
  -1   3  14       2872.76       2752.67       112.00 o                         
   0   3  14        941.16        906.40        71.75 o                         
   1   3  14       4058.91       3955.81       104.11 o                         
   2   3  14         17.68        -39.67        42.59 o                         
   3   3  14        141.82         97.20        46.19 o                         
 -15   0  15        677.25        685.64       106.47 o                         
 -13   0  15        887.02        913.87       105.33 o                         
 -11   0  15        772.50        784.94        63.07 o                         
  -9   0  15       1744.78       1783.41        81.69 o                         
  -7   0  15       6110.17       5846.81       143.66 o                         
  -5   0  15        111.95        155.84        39.38 o                         
  -3   0  15       2514.25       2649.77        86.47 o                         
  -1   0  15       6333.10       6243.69       146.49 o                         
   1   0  15        702.52        735.60        49.14 o                         
   3   0  15       1272.17       1292.23        65.98 o                         
   5   0  15       1025.76       1126.86        66.44 o                         
 -16   1  15        375.84        392.84        58.75 o                         
 -15   1  15          0.04         99.67        54.10 o                         
 -14   1  15       1726.11       1977.28        89.21 o                         
 -13   1  15        200.51        257.37        70.48 o                         
 -12   1  15        152.38        295.97        56.33 o                         
 -11   1  15        686.24        763.27        52.54 o                         
 -10   1  15       1376.59       1478.96        68.21 o                         
  -9   1  15       1319.94       1463.83        66.04 o                         
  -8   1  15        367.88        549.16        51.39 o                         
  -7   1  15        205.23        262.12        43.81 o                         
  -6   1  15         84.16         49.22        36.69 o                         
  -5   1  15       2335.71       2378.17        60.10 o                         
  -4   1  15        303.71        353.41        29.56 o                         
  -3   1  15       3512.33       3484.78        84.99 o                         
  -2   1  15        506.91        587.84        39.84 o                         
  -1   1  15          4.92         -0.77        31.77 o                         
   0   1  15        281.86        306.48        42.00 o                         
   1   1  15       3140.90       3062.94        99.82 o                         
   2   1  15        390.41        354.71        39.09 o                         
   3   1  15       2666.11       2571.70        75.98 o                         
   4   1  15        648.73        706.66        46.19 o                         
   5   1  15         49.81         22.81        37.77 o                         
   6   1  15         58.85          8.12        39.88 o                         
 -14   2  15          4.90        154.46        88.84 o                         
 -13   2  15        273.19        344.30        68.82 o                         
 -12   2  15       2393.67       2662.30       380.54 o                         
 -11   2  15          0.47         46.53        63.14 o                         
 -10   2  15       1163.56       1336.77        80.93 o                         
  -9   2  15          2.71          3.42        59.30 o                         
  -8   2  15        102.44        143.04        57.49 o                         
  -7   2  15         16.29         72.26        53.48 o                         
  -6   2  15        740.31        745.73       105.37 o                         
  -5   2  15       1227.87       1399.08        74.61 o                         
  -4   2  15         49.06        101.92        49.87 o                         
  -3   2  15        104.66        148.14        49.94 o                         
  -2   2  15          3.16          0.46        47.54 o                         
  -1   2  15       2372.47       2374.42        98.18 o                         
   0   2  15        298.15        311.61        52.66 o                         
   1   2  15       3061.34       2891.89       150.99 o                         
   2   2  15        739.70        743.27        72.72 o                         
   3   2  15        111.49        103.58        39.18 o                         
   4   2  15         31.30         40.30        49.45 o                         
 -11   3  15        579.30        824.80       112.37 o                         
 -10   3  15          8.26        163.10        78.84 o                         
  -9   3  15        192.35        211.33        69.80 o                         
  -8   3  15       1115.06       1141.30        83.46 o                         
  -7   3  15        680.41        836.57        76.68 o                         
  -6   3  15        836.43        895.53        75.03 o                         
  -5   3  15        503.55        475.24        66.95 o                         
  -4   3  15         30.72         37.86        63.31 o                         
  -3   3  15        673.90        671.60        68.75 o                         
  -2   3  15        237.08        236.03        84.38 o                         
  -1   3  15       2552.53       2362.05       111.08 o                         
   0   3  15         12.18         -6.54        58.81 o                         
   1   3  15        345.90        399.85       146.71 o                         
 -14   0  16         38.01         53.03        92.12 o                         
 -12   0  16        825.97        905.25       100.90 o                         
 -10   0  16        440.29        483.92        54.44 o                         
  -8   0  16       2969.17       3044.02       141.98 o                         
  -6   0  16       9606.48       9503.84       210.57 o                         
  -4   0  16          0.58         86.67        48.35 o                         
  -2   0  16       9486.43       9545.00       209.99 o                         
   0   0  16       3567.13       3398.97       101.71 o                         
   2   0  16        789.29        705.87        54.21 o                         
   4   0  16       1867.00       1865.69       131.00 o                         
 -15   1  16         75.93        149.29        66.17 o                         
 -14   1  16         91.26        231.69        54.85 o                         
 -13   1  16       1143.44       1254.71        62.88 o                         
 -12   1  16        165.11        318.84        66.65 o                         
 -11   1  16        795.48        876.69        55.28 o                         
 -10   1  16       2652.80       2901.94       109.76 o                         
  -9   1  16        497.96        542.41        48.44 o                         
  -8   1  16       1671.44       1761.38       120.14 o                         
  -7   1  16        973.96       1191.37        86.28 o                         
  -6   1  16       1850.21       2060.12        94.14 o                         
  -5   1  16         30.16         25.79        37.43 o                         
  -4   1  16       7778.85       7695.54       147.04 o                         
  -3   1  16        575.43        706.84        44.32 o                         
  -2   1  16        564.66        627.56        43.71 o                         
  -1   1  16        112.32         72.15        50.53 o                         
   0   1  16       2968.80       2874.04        79.80 o                         
   1   1  16       1185.22       1252.20        70.10 o                         
   2   1  16       1440.70       1447.23        66.34 o                         
   3   1  16         18.54        -36.48        36.48 o                         
   4   1  16         67.56         51.92        39.15 o                         
   5   1  16       1618.96       1522.83        68.50 o                         
 -13   2  16        202.38        344.25        71.78 o                         
 -12   2  16        854.10        891.44        77.95 o                         
 -11   2  16       1495.53       1630.84        90.63 o                         
 -10   2  16        325.57        431.74       129.75 o                         
  -9   2  16       1409.21       1568.88       114.11 o                         
  -8   2  16       3101.39       3110.95       238.98 o                         
  -7   2  16        350.50        347.34        88.35 o                         
  -6   2  16        775.39        916.11        70.04 o                         
  -5   2  16        511.16        585.23        62.86 o                         
  -4   2  16        879.05       1013.56        69.73 o                         
  -3   2  16        414.17        413.97       109.58 o                         
  -2   2  16       1486.29       1539.45        85.18 o                         
  -1   2  16        441.39        460.63        58.54 o                         
   0   2  16          8.50         33.36        50.58 o                         
   1   2  16        579.18        610.43        61.93 o                         
   2   2  16        179.45        254.74        55.67 o                         
   3   2  16       3070.78       2952.29       112.98 o                         
  -9   3  16        464.57        690.29       109.34 o                         
  -8   3  16        143.64        235.06        70.65 o                         
  -7   3  16         28.43         56.83        64.52 o                         
  -6   3  16       1438.95       1557.02       137.39 o                         
  -5   3  16        300.44        258.39       106.96 o                         
  -4   3  16          4.61         72.71       147.24 o                         
  -3   3  16         83.19        154.88        62.50 o                         
  -2   3  16        654.97        677.29        72.80 o                         
 -15   0  17       7237.48       6453.87       249.72 o                         
 -13   0  17        240.97        323.25        96.71 o                         
 -11   0  17       6771.59       6642.93       244.48 o                         
  -9   0  17       1664.86       1580.30       133.46 o                         
  -7   0  17       3060.70       2895.01       141.16 o                         
  -5   0  17       1245.62       1326.31       130.17 o                         
  -3   0  17       2932.74       2913.12        98.44 o                         
  -1   0  17       5785.88       5505.80       204.83 o                         
   1   0  17       1453.50       1432.27       121.73 o                         
   3   0  17      10509.92      10651.56       340.29 o                         
 -14   1  17       1040.31       1139.52        83.59 o                         
 -13   1  17       4220.06       4590.19       223.31 o                         
 -12   1  17        473.68        513.73        54.60 o                         
 -11   1  17        936.78       1194.25       161.22 o                         
 -10   1  17       1267.90       1546.37        95.00 o                         
  -9   1  17       1919.84       2060.10        81.71 o                         
  -8   1  17       3415.78       3545.66        96.28 o                         
  -7   1  17        743.09        842.17        52.10 o                         
  -6   1  17        113.35        118.07        65.61 o                         
  -5   1  17       1239.38       1334.48        64.76 o                         
  -4   1  17       4891.26       4920.19       110.79 o                         
  -3   1  17       1252.57       1346.67        59.89 o                         
  -2   1  17        356.32        412.60        42.59 o                         
  -1   1  17       1958.26       1992.83        73.92 o                         
   0   1  17       1157.88       1143.92        54.98 o                         
   1   1  17       4751.97       4606.95       106.95 o                         
   2   1  17        687.52        693.61        50.64 o                         
   3   1  17          0.86        -40.72        40.72 o                         
 -12   2  17       2720.17       2863.88       129.77 o                         
 -11   2  17         23.66        102.69        68.64 o                         
 -10   2  17       2248.34       2384.74       184.18 o                         
  -9   2  17        311.90        386.07        69.23 o                         
  -8   2  17       1507.50       1713.87       142.51 o                         
  -7   2  17          9.83        112.95        60.45 o                         
  -6   2  17       8013.89       8186.54       249.44 o                         
  -5   2  17          5.16         20.92        57.03 o                         
  -4   2  17        119.45        118.19        61.84 o                         
  -3   2  17        142.39        207.00        58.82 o                         
  -2   2  17       4000.12       3800.39       135.14 o                         
  -1   2  17        130.41        117.07        56.20 o                         
   0   2  17       2028.99       2027.83       147.11 o                         
   1   2  17         67.85         -6.56        53.85 o                         
 -12   0  18       1643.66       1616.91       142.23 o                         
 -10   0  18       2030.92       2203.92       149.70 o                         
  -8   0  18        296.75        352.60        91.06 o                         
  -6   0  18       2270.64       2371.51       148.23 o                         
  -4   0  18       1611.06       1504.86       131.16 o                         
  -2   0  18         26.37         36.39        75.16 o                         
   0   0  18        134.69        215.06        81.39 o                         
   2   0  18        931.24        992.47       101.72 o                         
 -13   1  18        763.04        963.42        89.02 o                         
 -12   1  18        346.85        395.60        69.63 o                         
 -11   1  18         67.28        111.91        51.90 o                         
 -10   1  18        459.52        490.94        52.60 o                         
  -9   1  18        211.33        304.53        65.64 o                         
  -8   1  18       2021.68       2184.09        89.99 o                         
  -7   1  18        101.94         99.93        45.12 o                         
  -6   1  18        618.81        734.34        66.03 o                         
  -5   1  18        533.13        556.54        49.18 o                         
  -4   1  18        192.50        245.63        44.68 o                         
  -3   1  18         41.10         78.69        41.94 o                         
  -2   1  18       1944.03       1974.10        78.61 o                         
  -1   1  18        352.03        301.02        45.65 o                         
   0   1  18        710.79        681.37        51.50 o                         
   1   1  18        552.78        606.32        51.38 o                         
 -10   2  18        520.92        551.27        77.86 o                         
  -9   2  18          1.25        114.39       110.68 o                         
  -8   2  18        543.39        603.57        74.42 o                         
  -7   2  18        132.65        210.38        64.82 o                         
  -6   2  18         67.71        121.91        62.96 o                         
  -5   2  18         72.38        176.09       109.78 o                         
  -4   2  18       2870.06       2921.89       121.64 o                         
  -3   2  18        747.19        862.80        73.10 o                         
  -2   2  18        777.36        871.88        73.20 o                         
 -11   0  19       3364.05       3231.70       177.60 o                         
  -9   0  19       2796.49       2697.06       161.77 o                         
  -7   0  19       2088.48       2342.80       155.60 o                         
  -5   0  19       5737.22       5586.79       220.07 o                         
  -3   0  19         22.18          2.87        79.01 o                         
  -1   0  19       1432.92       1172.39       107.22 o                         
 -11   1  19         16.34        143.36        65.78 o                         
 -10   1  19          6.09        115.07        99.74 o                         
  -9   1  19       2272.31       2510.81       144.13 o                         
  -8   1  19        337.48        395.06        65.03 o                         
  -7   1  19       3088.22       3261.75       135.29 o                         
  -6   1  19         36.76         30.90        92.69 o                         
  -5   1  19        613.26        737.77        68.48 o                         
  -4   1  19        712.45        746.08        68.74 o                         
  -3   1  19       1509.21       1435.13        79.02 o                         
  -2   1  19        574.39        605.45        75.61 o                         
  -1   1  19         24.36        -25.73        60.11 o                         
  -8   0  20         61.49         29.91        94.33 o                         
  -6   0  20       5601.71       5325.70       221.05 o                         
  -4   0  20        140.11        181.13        89.66 o                         
                                                                                
